# Supplementary material for: Transcriptomic changes in Cucurbita pepo fruit after cold storage: differential response between two cultivars contrasting in chilling sensitivity
Source: BMC Genomics. 2018 Feb 7;19:125. doi: 10.1186/s12864-018-4500-9 (PMC5804050; doi:10.1186/s12864-018-4500-9)
Supplement: Supplementary file 4 — DEGs in fruit stored for 14 days at 4ºC compared to fruit stored at 20 ºC which are specific of Natura fruit (SpecificDEGsNatura Sheet). DEGs in fruit stored for 14 days at 4ºC compared to fruit stored at 20 ºC which are specific of Sinatra fruit (SpecificDEGsSinatra Sheet). DEGs in fruit stored for 14 days at 4ºC compared to fruit stored at 20 ºC and that are common to Sinatra and Natura fruit (CommonDEGs Sheet). DEGs in Natura fruit compared to Sinatra fruit before storage (DEGsNATvsSINHarvest Sheet). (XLSX 692 kb) [file 12864_2018_4500_MOESM4_ESM.xlsx]

## Sheet: SpecificDEGsNatura
Table S3: DEGs in fruit stored for 14 days at 4ºC compared to fruit stored at 20 ºC which are especific of Natura fruit										TFs in gray
ID	FC	padj	GO	Annotacion
CUUC100002	-3.08	0.0477
CUUC100025	1.52	3.34e-05	GO:0005783	cyclase family protein
CUUC100037	-2.14	0.000144	GO:0009506	fiber protein fb34
CUUC100057	1.94	0.000398
CUUC100069	3.79	0.00072	GO:0009507	at5g66780 mud21_2
CUUC100091	2.09	9.61e-17	GO:0009941	atp-dependent clp protease proteolytic subunit 5
CUUC100100	-1.93	0.00131	GO:0044763	d1-type cyclin
CUUC100218	-2.42	0.0382
CUUC100253	-1.77	0.000811	GO:0006468	probable leucine-rich repeat receptor-like protein kinase at5g49770-like
CUUC100254	-2.43	5.68e-07	GO:0016020	probable leucine-rich repeat receptor-like protein kinase at5g49770-like
CUUC100257	-2.23	1.01e-06	GO:0010413	probable leucine-rich repeat receptor-like protein kinase at5g49770-like
CUUC100263	-2.48	0.000439	GO:0016296	oleoyl-acyl carrier protein thioesterase chloroplastic-like
CUUC100264	-2.2	0.000951
CUUC100265	1.72	9.64e-06	GO:0009737	stem-specific protein tsjt1-like
CUUC100275	1.66	1.05e-08	GO:0009941	fad nad -binding oxidoreductase family protein
CUUC100328	-1.58	7.82e-05	GO:0005774	s-adenosyl-l-methionine-dependent methyltransferases superfamily protein isoform 1
CUUC100350	2.8	0.0267	GO:0004364	probable glutathione s-transferase-like
CUUC100351	1.96	0.00168	GO:0008152	glutathione s-transferase
CUUC100359	1.61	0.0161	GO:0008152	haloacid dehalogenase-like hydrolase domain-containing protein 3-like
CUUC100361	2.17	0.00448	GO:0005543	clathrin assembly protein at2g25430-like
CUUC100368	2.09	3.31e-07	GO:0005829	gtp-binding protein yptm2-like
CUUC100396	1.91	0.0468
CUUC100419	-2.01	0.0429
CUUC100456	-2.99	0.00294	GO:0009958	btb poz domain-containing protein npy2-like
CUUC100458	-3.02	0.0133	GO:0015238	protein transparent testa 12-like
CUUC100476	-1.63	0.0341
CUUC100485	-3.18	0.0214
CUUC100486	-2.7	0.000226	GO:0046872	probable purine permease 11-like
CUUC100489	1.68	2.74e-05	GO:0045437	uridine nucleosidase 1-like
CUUC100495	-2.45	1.32e-32	GO:0005829	dnaj protein homolog
CUUC100515	3.14	3.27e-10	GO:0045893	dehydration-responsive element-binding protein 3-like
CUUC100533	-2.72	2.35e-17	GO:0009611	3-hydroxy-3-methylglutaryl reductase
CUUC100543	-2.2	0.0391	GO:0030570	probable pectate lyase 15-like
CUUC100563	-1.59	0.0199	GO:0001510	ribosomal protein s5 domain 2-like superfamily protein
CUUC100574	-1.56	0.0357	GO:0005488	transcription factor bhlh68
CUUC100593	2.58	8.02e-13
CUUC100616	2.68	0.000838
CUUC100625	2.57	0.0209	GO:0044262	l-lactate dehydrogenase a-like
CUUC100627	2.41	6.7e-05	GO:0044262	l-lactate dehydrogenase a-like
CUUC100639	-1.5	1.77e-09
CUUC100650	-2.32	0.0409	GO:0006468	receptor-like protein kinase herk 1-like
CUUC100652	-1.89	0.00463	GO:0006468	receptor-like protein kinase herk 1-like
CUUC100689	-1.89	3.74e-38	GO:0005829	nucleosome assembly protein 1-like 1-like
CUUC100698	3.67	0.000951
CUUC100699	1.99	1.92e-05	GO:0033743	peptide methionine sulfoxide reductase chloroplastic-like
CUUC100705	2.38	1.11e-14	GO:0005840	50s ribosomal protein l27
CUUC100718	-1.8	0.0331
CUUC100734	-2.37	0.0127
CUUC100758	3.44	1.97e-23	GO:0020037	peroxidase 2-like
CUUC100766	1.5	0.00054
CUUC100771	1.54	0.0185	GO:0046835	xylulose kinase-like
CUUC100799	1.89	7.11e-12	GO:0022626	proteasome subunit beta type-4-like
CUUC100817	1.54	0.0241
CUUC100827	-2.51	0.00118	GO:0006355	wuschel-related homeobox 13-like
CUUC100832	1.88	3.46e-07
CUUC100881	-2.29	0.0166	GO:0004672	receptor like protein kinase -like
CUUC100895	-3.56	0.0012	GO:0044699	non-specific lipid-transfer protein at5g64080-like
CUUC100896	-2.96	0.0465
CUUC100914	-1.72	2.57e-08	GO:0006457	peptidyl-prolyl cis-trans isomerase fkbp65-like
CUUC100949	-3.3	0.0261	GO:0010150	duf584 protein
CUUC100964	-2.51	0.00379	GO:0006098	probable 3-hydroxyisobutyrate dehydrogenase-like mitochondrial-like
CUUC101024	2.6	3.96e-05	GO:0016757	udp-glycosyltransferase 85a2-like
CUUC101031	1.74	0.0124	GO:0005515	3-deoxy-d-arabino-heptulosonate 7-phosphate synthase
CUUC101037	-1.86	0.0465
CUUC101048	2	1.53e-11	GO:0016192	vesicle-associated membrane protein 726-like
CUUC101069	2.74	0.00777	GO:0016709	cytochrome
CUUC101078	-3.81	0.00118
CUUC101098	-3.88	4.01e-05	GO:0005488	transcription factor bhlh96-like
CUUC101107	1.62	0.00168	GO:0005622	protein peroxin-4-like
CUUC101121	3.97	0.00557
CUUC101129	1.52	0.00166	GO:0005783	endoplasmic reticulum metallopeptidase 1-like
CUUC101181	1.62	0.00687	GO:0035428	d-xylose-proton symporter-like 2-like
CUUC101206	1.76	0.021	GO:0009507	at1g15070 f9l1_1
CUUC101210	1.5	0.0379
CUUC101215	-1.66	0.0383	GO:0032259	methyltransferase-like protein 7a-like
CUUC101268	1.52	0.033
CUUC101305	3.28	0.0474
CUUC101306	1.5	6.82e-11	GO:0005829	gtp-binding protein yptm2-like
CUUC101316	-2.36	0.0206	GO:0006468	probable lrr receptor-like serine threonine-protein kinase at5g45780-like
CUUC101318	-3.2	0.00141	GO:0006468	probable lrr receptor-like serine threonine-protein kinase at5g45780-like
CUUC101320	-2.43	0.0138	GO:0042752	lysine-specific demethylase 8-like
CUUC101323	-3.66	0.0207	GO:0006952	mlp-like protein 28-like
CUUC101330	1.77	1.3e-16	GO:0009941	50s ribosomal protein chloroplastic-like
CUUC101340	-1.53	1.78e-23
CUUC101349	-2.98	0.0316	GO:0016491	receptor-like protein kinase hsl1-like
CUUC101355	-2.46	0.00292
CUUC101367	-1.58	8.72e-06
CUUC101373	1.73	6.12e-15	GO:0005829	ammecr1 family
CUUC101383	1.73	0.0019	GO:0046686	3-oxoacyl-
CUUC101400	-1.61	2.75e-06	GO:0016787	isopentenyl diphosphate isomerase
CUUC101401	-2.33	0.00858	GO:0005829	isopentenyl diphosphate isomerase
CUUC101403	2.43	5.25e-05	GO:0008289	at2g10940-like protein
CUUC101411	-2.3	0.0345
CUUC101416	1.73	0.00301	GO:0009524	proteasome subunit alpha type-7-like
CUUC101493	-3.92	0.00207
CUUC101512	-4.04	0.00127	GO:0016023	uncharacterized vacuolar membrane protein yml018c-like
CUUC101524	-2.66	0.049
CUUC101532	-2.07	0.0458	GO:0010103	receptor-like protein kinase hsl1-like
CUUC101539	-1.59	0.00131
CUUC101571	-1.88	8.67e-31	GO:0031625	ubiquitin-conjugating enzyme e2-17 kda-like
CUUC101572	-1.55	0.000631	GO:0003855	bifunctional 3-dehydroquinate dehydratase shikimate chloroplastic-like
CUUC101580	3.21	0.0326	GO:0006457	diphthamide biosynthesis protein 4-like
CUUC101598	-2.28	0.000449
CUUC101607	-2.86	4.82e-07
CUUC101633	-1.63	2.11e-10	GO:0016020	u5 small nuclear ribonucleoprotein 200 kda helicase-like
CUUC101677	-1.51	3.93e-09
CUUC101689	-2.41	0.0193
CUUC101699	1.89	3.06e-16	GO:0046961	atp synthase subunit delta mitochondrial-like
CUUC101700	1.54	3.93e-08	GO:0046961	atp synthase subunit delta mitochondrial-like
CUUC101701	2.6	4.98e-25	GO:0046961	atp synthase subunit delta mitochondrial-like
CUUC101707	-3.74	0.0199
CUUC101720	-3.5	0.00391
CUUC101730	1.51	0.00266	GO:0009560	nucleolar protein 10-like
CUUC101752	1.7	0.000547	GO:0008152	beta- -glucanase
CUUC101774	-2.99	8.45e-06	GO:0006261	dna polymerase v-like
CUUC101848	-3	2e-34	GO:0008270	e3 ubiquitin-protein ligase xbat31-like
CUUC101863	1.79	6.17e-07	GO:0009941	uncharacterized loc101206784
CUUC101888	1.56	0.00172	GO:0003723	polyadenylate-binding protein 3-like
CUUC101950	1.66	1.44e-05	GO:0009086	protein phosphatase methylesterase 1-like
CUUC101951	4.05	0.00152
CUUC101954	2.29	0.0417	GO:0047389	glycerophosphoryl diester phosphodiesterase-like
CUUC102005	-1.73	0.00164
CUUC102008	-2.64	0.022
CUUC102014	-2.2	0.000833	GO:0003824	phospholipase d z-like
CUUC102017	-2.28	0.0234	GO:0000210	nudix hydrolase chloroplastic-like
CUUC102025	3.68	0.0196
CUUC102028	4.44	0.0011	GO:0016020	auxin-induced protein 5ng4-like
CUUC102108	-3.44	0.00881
CUUC102122	-1.84	0.0428	GO:0043087	dedicator of cytokinesis protein 11-like
CUUC102126	2.97	1.04e-18	GO:0055114	aldolase-type tim barrel family protein isoform 1
CUUC102127	2.36	1.86e-23	GO:0055114	aldolase-type tim barrel family protein isoform 1
CUUC102132	2.95	5.31e-12	GO:0006979	uncharacterized partial
CUUC102144	1.84	2.6e-09	GO:0009736	phosphoglycerate mutase-like protein
CUUC102146	1.86	0.0237
CUUC102147	-2.21	0.00394
CUUC102159	1.74	3.62e-06	GO:0005737	dj-1 family protein
CUUC102168	-2.01	0.0141	GO:0005507	dehydroascorbate reductase
CUUC102184	1.73	0.0113	GO:0004750	ribulose-phosphate 3- cytoplasmic isoform-like
CUUC102194	-2.5	0.0267	GO:0000312	ribosomal protein s18
CUUC102209	2.16	6.16e-07	GO:0005774	peroxisomal -dienoyl- reductase-like
CUUC102314	-1.93	0.000134	GO:0030554	duf21 domain-containing protein at2g14520-like
CUUC102333	-1.76	0.026
CUUC102357	-2.1	1.5e-08	GO:0009507	histidine protein methyltransferase 1 homolog
CUUC102392	-2.35	0.000174
CUUC102394	-1.83	0.0304	GO:0005634	dna binding
CUUC102402	1.52	0.000136	GO:0005829	binding protein
CUUC102422	-1.8	0.00495
CUUC102455	3.14	0.0289
CUUC102460	-1.54	0.00114	GO:0010118	vesicle-associated membrane protein 713-like
CUUC102469	-1.92	0.00163	GO:0008152	ectonucleotide pyrophosphatase phosphodiesterase family member 3-like
CUUC102474	-1.87	0.0131	GO:0009693	p-loop containing nucleoside triphosphate hydrolases superfamily protein
CUUC102476	-1.87	0.0393	GO:0009693	p-loop containing nucleoside triphosphate hydrolases superfamily protein
CUUC102496	-2.18	0.0195	GO:0003676	uncharacterized loc101211448
CUUC102502	1.93	2.03e-06
CUUC102516	1.67	1.17e-13	GO:0006412	50s ribosomal protein chloroplastic-like
CUUC102519	-1.59	0.0442
CUUC102520	-1.69	0.00633
CUUC102521	-2.98	0.00778
CUUC102531	-2.61	0.0172
CUUC102533	-2.25	1.08e-06
CUUC102550	1.52	0.00132	GO:0009407	ribosomal rna small subunit methyltransferase i-like
CUUC102570	-2.28	0.0159	GO:0009941	auxin-induced protein pcnt115-like
CUUC102576	2.49	0.00505	GO:0006355	nac domain-containing protein 21 22-like
CUUC102577	2.56	5.39e-06	GO:0006468	mitogen-activated protein kinase kinase kinase a-like
CUUC102582	1.57	0.0467	GO:0015031	coatomer subunit zeta-1-like
CUUC102589	2.17	4.02e-15	GO:0046939	probable adenylate kinase chloroplastic-like
CUUC102592	-2.01	0.0307	GO:0003886	dna (cytosine-5)-methyltransferase cmt2-like
CUUC102596	1.8	0.0344
CUUC102643	-2.86	0.000221
CUUC102662	3.66	1.71e-06
CUUC102666	1.5	6.33e-06	GO:0006413	translation initiation factor 1
CUUC102686	-3.42	4.52e-05	GO:0003677	ovate family protein
CUUC102689	1.71	1.12e-05	GO:0005986	fructose- - cytosolic-like
CUUC102694	2.39	2.03e-05	GO:0005886	transmembrane protein 208-like
CUUC102724	-2.93	0.000806
CUUC102771	-3.14	6.37e-05
CUUC102779	-1.95	0.0283	GO:0008270	pollen-specific protein sf3-like
CUUC102781	1.95	4.37e-18	GO:0005634	uncharacterized loc101213287
CUUC102787	-2.23	0.0396	GO:0032440	protease do-like 14-like
CUUC102798	-1.9	0.00767
CUUC102801	-1.86	0.0283	GO:0016151	ferric-chelate reductase 1-like
CUUC102818	1.92	9.5e-19	GO:0050660	acetolactate synthase chloroplastic-like
CUUC102821	-2.31	0.000325	GO:0006355	ethylene-responsive transcription factor 1b-like
CUUC102829	-1.54	0.0457
CUUC102831	1.62	6.02e-09	GO:0005576	aspartic proteinase-like protein 2-like
CUUC102832	1.88	1.05e-12	GO:0008270	lish domain-containing
CUUC102867	2.69	0.00781
CUUC102926	2.12	0.000755
CUUC102928	1.99	0.00205	GO:0006355	nac domain containing protein
CUUC102955	1.96	6.87e-15	GO:0016881	ubiquitin-conjugating enzyme e2 variant 1b-like
CUUC102980	1.84	0.0035	GO:0005829	l-galactose-1-phosphate phosphatase
CUUC103116	2.42	2.94e-08	GO:0015996	chaperone protein dnaj chloroplastic-like
CUUC103128	-1.62	9.97e-18	GO:0005886	spermidine synthase
CUUC103146	-2.09	7.07e-07
CUUC103155	2.34	2.77e-06	GO:0005525	nucleolar gtp-binding protein 1-like
CUUC103157	1.7	7.76e-07	GO:0016192	adp-ribosylation factor c1
CUUC103167	-3.63	0.0185
CUUC103172	-2.31	0.0061
CUUC103195	2.13	2.37e-12	GO:0033388	arginase
CUUC103217	-2.94	0.0468
CUUC103219	2.63	0.0105
CUUC103237	2.01	0.00138	GO:0005768	uncharacterized loc101210357
CUUC103291	1.75	0.00127	GO:0052689	probable carboxylesterase 15-like
CUUC103312	-2.09	7.73e-06	GO:0016301	histone h3 k4-specific methyltransferase set7 9 family protein
CUUC103321	1.6	1.31e-10
CUUC103325	-1.67	0.000159
CUUC103328	3.18	0.0357
CUUC103351	-1.71	0.00137	GO:0044710	muts2
CUUC103391	1.68	0.000179
CUUC103394	2.02	2.79e-08
CUUC103396	-2.89	0.0435
CUUC103398	1.57	0.0373	GO:0004844	uracil-dna glycosylase-like
CUUC103410	-2.29	0.0397	GO:0006355	tgacg-sequence-specific dna-binding protein tga- -like
CUUC103418	1.95	0.00422	GO:0004869	cysteine inhibitor 1
CUUC103436	-2.91	0.0359	GO:0004842	u-box domain-containing protein 30-like
CUUC103454	-2.1	0.000177	GO:0016192	gtp-binding protein
CUUC103471	-2.76	0.00013	GO:0005886	calcium-dependent lipid-binding domain-containing protein
CUUC103483	-1.57	0.0473
CUUC103525	2.2	0.0274	GO:0006468	cysteine-rich receptor-like protein kinase 10-like
CUUC103584	3.15	0.0421	GO:0016311	phosphoglycolate phosphatase-like
CUUC103585	1.6	2.41e-05	GO:0016311	phosphoglycolate phosphatase-like
CUUC103592	2.04	0.026
CUUC103619	1.98	0.00464
CUUC103620	-2.28	3.79e-12
CUUC103761	-2.63	0.0462
CUUC103783	-1.98	0.0475	GO:0016021	probable s-acyltransferase at4g00840-like
CUUC103801	-1.96	0.0116
CUUC103837	2.15	1.29e-24	GO:0009570	raf2_arath ame: full=rubisco accumulation factor chloroplastic flags: precursor
CUUC103842	-2.05	0.0144
CUUC103861	2.77	0.0345
CUUC103865	2.47	1.04e-08
CUUC103866	4.21	6.44e-10
CUUC103868	-2.23	0.0175	GO:0009987	inactive poly
CUUC103935	-2.5	0.00516	GO:0050162	germin-like protein 2-1-like
CUUC103936	-1.6	0.0251	GO:0016829	uroporphyrinogen-iii synthase
CUUC103946	2.12	6.34e-11	GO:0005506	nifu-like protein chloroplastic-like
CUUC103949	3.19	0.00709	GO:0016829	probable glutathione s-transferase-like
CUUC103967	2.24	0.000605
CUUC103995	-3.32	6.41e-06	GO:0016161	leucine-rich repeat receptor-like serine threonine-protein kinase bam1-like
CUUC104019	1.74	0.0216	GO:0005488	protein sensitive to proton rhizotoxicity 1-like
CUUC104034	-3.22	0.0149	GO:0009506	isoflavone reductase homolog
CUUC104038	-4.72	8.03e-07
CUUC104090	-3.18	0.0229
CUUC104098	-2.33	2.17e-13	GO:0006184	gtpase obg-like
CUUC104146	2.67	6.5e-06	GO:0016021	vacuolar amino acid transporter 1-like
CUUC104160	1.79	9.53e-05	GO:0004519	hnh endonuclease
CUUC104169	-2.81	0.0468	GO:0015238	protein transparent testa 12-like
CUUC104176	-2.75	0.00716	GO:0046872	desi-like protein at4g17486-like
CUUC104183	2.26	0.00177
CUUC104189	2.63	8.62e-06	GO:0005839	proteasome subunit beta type
CUUC104222	-1.97	5.76e-08	GO:0005634	p-loop containing nucleoside triphosphate hydrolases superfamily protein
CUUC104226	3.74	0.00254
CUUC104227	3.18	2.84e-06	GO:0016567	u-box domain-containing protein 38-like
CUUC104231	3.36	5.23e-05	GO:0004743	pyruvate cytosolic isozyme-like
CUUC104235	1.85	0.0187	GO:1901576	nac domain-containing protein 42
CUUC104245	2.41	0.0291	GO:0005829	carbonic anhydrase
CUUC104252	1.7	1.25e-05	GO:0005634	ran-binding protein 10-like
CUUC104301	-3.93	0.00164
CUUC104317	-1.71	0.0125	GO:0000059	protein tornado 1-like
CUUC104318	-1.65	0.0123	GO:0009956	protein tornado 1-like
CUUC104324	-3.04	0.0434
CUUC104340	3.2	0.000458	GO:0006508	derlin- -like
CUUC104381	-2.06	4.65e-10	GO:0046872	splicing factor u2af small subunit a-like
CUUC104383	-1.94	0.0421
CUUC104444	-2.2	0.00668
CUUC104445	-2.14	0.0174
CUUC104450	-1.61	9.55e-05	GO:0005576	subtilisin-like protease-like
CUUC104459	-1.67	0.0162
CUUC104482	2.76	0.0491
CUUC104504	2.04	3.39e-19	GO:0005576	e3 ubiquitin-protein ligase rnf167-like
CUUC104509	1.57	0.00197	GO:0046872	zinc finger family protein
CUUC104518	2.63	0.0432
CUUC104525	1.7	0.000132
CUUC104570	-2.44	0.0171	GO:0044707	microtubule-associated protein tortifolia1-like
CUUC104575	1.76	2.75e-11
CUUC104584	-3.98	0.00422	GO:0005576	beta-galactosidase 15-like
CUUC104591	2.57	1e-05
CUUC104592	2.31	4.89e-07	GO:0019253	ribulose-phosphate 3- chloroplastic-like
CUUC104593	2.28	1.59e-31	GO:0019253	ribulose-phosphate 3- chloroplastic-like
CUUC104604	-1.81	0.0347
CUUC104605	1.68	0.0231
CUUC104619	2.68	0.0286	GO:0043231	eh domain-containing protein 1-like
CUUC104634	-2.83	8.37e-05
CUUC104640	-1.97	1.17e-08
CUUC104641	-2.3	9.66e-07
CUUC104642	-2.11	0.0106
CUUC104658	-2.61	0.0417	GO:0031348	mlo-like protein 6-like
CUUC104659	-2.9	4.19e-08	GO:0006952	mlo-like protein 6-like
CUUC104666	1.99	7.06e-10	GO:0012505	transmembrane protein 214-a isoform 1
CUUC104685	-1.82	2.93e-06	GO:0004497	cytochrome p450 78a3-like
CUUC104687	2.2	0.0459	GO:0016021	lag1 and cln8 lipid-sensing domain containing protein
CUUC104698	1.87	0.0199	GO:0071422	mitochondrial substrate carrier family protein
CUUC104706	-2.31	1.08e-06
CUUC104707	-3.18	6.03e-06
CUUC104750	-1.61	0.0362	GO:0006950	seed maturation protein lea 4
CUUC104772	-3.32	0.0358
CUUC104797	3.54	0.014
CUUC104809	2.42	0.00497	GO:0006629	uncharacterized loc101215448
CUUC104860	5.05	0.000342	GO:0043086	subtilisin-like protease-like
CUUC104866	-1.58	0.000133	GO:0004553	mannan endo- -beta-mannosidase 7-like
CUUC104882	-2.98	0.0385
CUUC104900	-2.71	0.00691	GO:0008152	glucan endo- -beta-glucosidase-like
CUUC104912	-2.09	0.0257	GO:0005507	succinyl- ligase
CUUC104913	2.8	7.73e-05	GO:0005507	succinyl- ligase
CUUC104922	-3.91	0.000318
CUUC104935	3.31	0.0275
CUUC104948	5.25	6.07e-07	GO:0005730	40s ribosomal protein s19-3-like
CUUC104967	3.68	0.0119	GO:0006259	upf0184 protein
CUUC104970	2.81	0.0403
CUUC105005	-1.78	0.00152	GO:0005739	ubiquitin carboxyl-terminal hydrolase family protein
CUUC105037	3.02	0.043
CUUC105059	-2.02	1.1e-05	GO:0005802	probable methyltransferase pmt23-like
CUUC105068	-3.52	0.0027	GO:0030554	duf21 domain-containing protein at2g14520-like
CUUC105073	2.78	0.00127	GO:0031408	probable linoleate 9s-lipoxygenase 5-like
CUUC105094	-2.56	0.00461	GO:0005634	PREDICTED: uncharacterized protein LOC101217417
CUUC105134	1.87	1.83e-05	GO:0009938	della protein gaip-
CUUC105152	1.77	8.41e-09	GO:0005829	bisphosphoglycerate-independent phosphoglycerate mutase-like
CUUC105156	1.75	0.00092
CUUC105175	-4.3	0.000541
CUUC105176	-3.97	0.00128
CUUC105215	-3.18	0.0357
CUUC105221	2.17	7.18e-25	GO:0016049	ras-related protein rabb1c-like
CUUC105224	1.94	0.0009	GO:0005747	gamma carbonic anhydrase mitochondrial-like
CUUC105230	-3.3	0.000735	GO:0009941	low quality protein: midasin-like
CUUC105231	-2.58	0.0113	GO:0017111	low quality protein: midasin-like
CUUC105232	-2.63	4.65e-05
CUUC105258	-1.75	0.0012	GO:0008152	udp-glucose flavonoid 3-o-glucosyltransferase 3-like
CUUC105293	-1.65	0.00137	GO:0005975	endoglucanase 24-like
CUUC105294	-4.05	0.00528
CUUC105309	3.91	5.5e-58	GO:0009579	clp protease-related protein chloroplastic-like
CUUC105310	1.55	2.01e-08	GO:0009579	clp protease-related protein chloroplastic-like
CUUC105316	-2.19	0.0298
CUUC105329	-3.56	7.75e-07
CUUC105332	-4.38	0.00114	GO:0009507	at1g29190 f28n24_12
CUUC105338	-2.34	0.00225
CUUC105353	1.97	0.0213
CUUC105379	1.62	0.00133	GO:0008195	dolichyldiphosphatase 1-like
CUUC105387	-1.58	0.000455	GO:0031408	lipoxygenase choloroplastic-like
CUUC105414	1.87	0.00174	GO:0005774	ras-related protein rabf2b-like
CUUC105417	-2.53	3.62e-09
CUUC105418	-2.23	1.59e-10	GO:0008270	ring finger and chy zinc finger domain-containing protein 1-like
CUUC105420	-2.97	0.00188	GO:0008152	chy and ctchy and ring-type zinc finger protein
CUUC105421	1.52	5.36e-07	GO:0005829	pyruvate kinase
CUUC105494	-2.52	0.0132
CUUC105496	-3.13	0.00356	GO:0005097	gtpase-activating protein gyp7-like
CUUC105497	2.98	0.026	GO:0043547	probable adp-ribosylation factor gtpase-activating protein agd11-like
CUUC105522	1.66	1.1e-05	GO:0005525	adp-ribosylation factor-like
CUUC105525	-1.98	0.000225	GO:0050896	probable wrky transcription factor 14-like
CUUC105547	-1.86	0.026	GO:0016630	ww domain-containing oxidoreductase-like
CUUC105555	1.66	0.00196	GO:0019252	at3g51510 f26o13_150
CUUC105601	-2.57	0.0306
CUUC105629	1.78	5.52e-15	GO:0030130	clathrin light chain 1-like
CUUC105663	-4.94	9.24e-08
CUUC105684	2.52	0.000296
CUUC105711	1.77	3.04e-08	GO:0005829	26s proteasome non-atpase regulatory subunit 12-like
CUUC105716	-3.26	0.0372	GO:0009506	rab6-interacting golgin-like
CUUC105717	-1.55	0.00537
CUUC105721	1.79	0.0301
CUUC105729	2.34	0.0255
CUUC105746	-3.03	7.81e-06	GO:0003700	forkhead-associated domain-containing protein
CUUC105772	-1.89	5.1e-06	GO:0005794	protein binding
CUUC105776	-1.56	0.00306	GO:0006457	chaperone protein dnaj 15-like
CUUC105809	3	0.0177
CUUC105846	-3.3	0.0125	GO:0006355	dehydration-responsive element-binding protein 2d-like
CUUC105854	-1.77	0.000249	GO:0016301	snf1-related protein kinase regulatory subunit beta-2-like
CUUC105859	1.69	0.00569	GO:0055114	protein roh1
CUUC105955	-1.58	0.000807
CUUC105960	-1.56	0.000886	GO:0005634	uncharacterized loc101206186
CUUC105976	-3.22	0.00531
CUUC105977	-1.81	0.0302	GO:0022857	mate efflux family protein dtx1-like
CUUC105986	-2.83	0.00662
CUUC106021	1.93	0.000414	GO:0009733	btb poz and taz domain-containing protein 4-like
CUUC106042	1.81	0.000181	GO:0016772	serine threonine-protein kinase wnk8-like
CUUC106050	-1.64	0.0317	GO:0008152	nudix hydrolase mitochondrial-like
CUUC106090	1.81	4.64e-10	GO:0009414	mip pip subfamily
CUUC106112	-2.61	0.0209
CUUC106119	2.11	7.17e-10	GO:0003723	rna pseudourine synthase chloroplastic-like
CUUC106128	-1.9	0.00678	GO:0016740	protein far1-related sequence 5-like
CUUC106171	-2.37	0.0477
CUUC106209	-1.61	0.0438	GO:0003723	trna rrna methyltransferase family protein
CUUC106210	-1.69	0.0282
CUUC106259	-2.85	0.0114	GO:0042335	homeobox-leucine zipper protein anthocyaninless 2-like
CUUC106282	-1.73	0.0298
CUUC106284	-2.99	0.00118	GO:0009506	anthranilate phosphoribosyltransferase-like protein
CUUC106298	-1.65	4.46e-10	GO:0005730	serine arginine-rich splicing factor rsz22-like
CUUC106303	-2.73	0.0324	GO:0045551	cinnamyl alcohol dehydrogenase
CUUC106309	-2.12	0.00702
CUUC106346	-1.52	6.97e-06	GO:0044464	plasma membrane-like protein isoform 1
CUUC106354	1.86	8.19e-06	GO:0009506	coatomer subunit gamma-like
CUUC106357	2.68	0.0255
CUUC106358	-2.02	0.000417	GO:0005634	at1g03610 f21b7_13
CUUC106376	3.69	1.96e-09	GO:0046872	peroxidase 2-like
CUUC106379	1.86	2.62e-06	GO:0046872	peroxidase 2-like
CUUC106384	2.96	0.0107	GO:0045893	protein chloroplast import apparatus 2-like
CUUC106386	2.55	0.0287	GO:0032508	atp-dependent dna helicase ddm1-like
CUUC106409	1.64	2.18e-12	GO:0055114	cytochrome b-c1 complex subunit rieske- mitochondrial-like
CUUC106410	2.42	2.36e-06	GO:0055114	cytochrome b-c1 complex subunit rieske- mitochondrial-like
CUUC106418	2.63	1.9e-08	GO:0009414	beta-amylase chloroplastic-like
CUUC106420	2.78	3.85e-17	GO:0009414	beta-amylase chloroplastic-like
CUUC106444	1.69	0.0172
CUUC106445	-2.08	0.000536
CUUC106454	-3.06	0.0168
CUUC106506	-1.78	0.0381	GO:0016747	bahd acyltransferase dcr-like
CUUC106507	1.72	1.55e-09	GO:0009269	aldehyde dehydrogenase family 7 member b4-like
CUUC106528	-1.8	1.7e-05	GO:0006355	scarecrow-like transcription factor pat1-like
CUUC106549	2.6	0.0102
CUUC106568	-2.44	1.18e-08	GO:0016051	probable galacturonosyltransferase 15-like
CUUC106570	-2.72	1.53e-05
CUUC106592	4.06	0.000344	GO:0008152	acetylornithine deacetylase-like
CUUC106606	-1.87	0.0149
CUUC106617	2.45	0.0377	GO:0006661	cox19-like chch family protein
CUUC106622	-1.7	0.0122
CUUC106648	-1.95	0.0358
CUUC106653	1.74	0.0363
CUUC106656	2.73	0.00514
CUUC106722	1.77	1.06e-08	GO:0000502	26s proteasome non-atpase regulatory subunit 14-like
CUUC106730	-1.51	2.97e-09	GO:0043234	p-loop containing nucleoside triphosphate hydrolases superfamily protein isoform 1
CUUC106768	-2.65	6.03e-06	GO:0016740	trans-resveratrol di-o-methyltransferase-like
CUUC106774	1.92	1.24e-10	GO:0005829	glycogen synthase kinase-3
CUUC106813	1.7	0.000383	GO:0044444	protein binding
CUUC106848	1.87	2.18e-14	GO:0006511	proteasome subunit alpha type-5-like
CUUC106849	2.71	1.62e-09	GO:0006511	proteasome subunit alpha type-5-like
CUUC106864	-4.1	0.00336
CUUC106880	2.4	0.0189	GO:0016757	probable galacturonosyltransferase 6-like
CUUC106909	-2.15	9.85e-07
CUUC106946	-2.21	0.00296	GO:0016740	formimidoyltransferase-cyclodeaminase-like
CUUC106965	1.59	0.00445
CUUC106966	3	1.73e-06
CUUC106987	-2.17	1.43e-05	GO:0005774	elongation factor 1-alpha-like
CUUC107000	1.91	0.0463	GO:0009507	PREDICTED: uncharacterized protein LOC101223108
CUUC107020	-3.61	0.0224	GO:0016740	probable long-chain-alcohol o-fatty-acyltransferase 5-like
CUUC107114	-3.11	0.0491	GO:0005544	protein bonzai 3-like
CUUC107116	1.54	2.34e-15	GO:0009751	transcription factor myb1r1-like
CUUC107119	-1.6	0.0255	GO:0016021	solute carrier family 35 member f1-like
CUUC107146	-1.8	0.0343	GO:0042335	homeobox protein
CUUC107149	1.56	1.03e-05
CUUC107175	-1.52	0.00103	GO:0007275	probable transcription factor kan2-like
CUUC107186	-1.7	0.00032
CUUC107194	-1.77	7.6e-05
CUUC107195	-1.62	3.11e-05	GO:0005737	homocysteine s-methyltransferase 3
CUUC107226	-3.44	0.0111
CUUC107228	-2.32	9.84e-05	GO:0006633	3-ketoacyl- synthase 1-like
CUUC107251	-2.42	5.67e-06	GO:0005856	cop1-interactive protein 1
CUUC107271	-1.88	4.7e-06	GO:0006355	dna binding
CUUC107295	1.97	0.00011	GO:0009506	fkbp12-interacting protein of 37 kda-like
CUUC107343	2.44	9.78e-25	GO:0005737	proteasome subunit beta type-1-like
CUUC107387	-2.62	0.00232	GO:0009414	ethylene-responsive transcription factor win1-like
CUUC107395	-1.66	7.82e-05
CUUC107397	3.09	0.0426
CUUC107409	-1.91	0.0371
CUUC107435	-2.34	0.00582	GO:0005634	f-box family protein
CUUC107436	-2.29	0.016	GO:0005634	f-box protein at5g46170-like
CUUC107516	-1.93	3.79e-11	GO:0006629	pyruvate kinase isozyme chloroplastic-like
CUUC107544	-2.37	0.000494	GO:0003777	kinesin-like protein kifc3-like
CUUC107549	2.45	3.33e-11
CUUC107558	2.21	1.7e-11	GO:0010207	PREDICTED: uncharacterized protein LOC101214493
CUUC107572	1.75	7.1e-06
CUUC107580	-1.87	6.94e-07
CUUC107599	1.58	0.0358	GO:0016655	nadh dehydrogenase
CUUC107612	-1.81	0.00481	GO:0005515	nucleoporin nup43-like
CUUC107614	2.1	3.28e-16	GO:0080144	probable e3 ubiquitin-protein ligase log2-like
CUUC107713	1.6	1.19e-05	GO:0005576	fmn binding protein
CUUC107743	3.89	5.7e-09	GO:0019904	14-3-3-like protein gf14 iota-like
CUUC107745	2.34	1.67e-07	GO:0019904	14-3-3-like protein gf14 iota-like
CUUC107756	-3.92	0.00467	GO:0046872	cytochrome p450 86b1-like
CUUC107804	-1.92	1.13e-18
CUUC107840	-1.55	0.0363
CUUC107895	3.75	0.0103
CUUC107903	2.58	1.86e-22	GO:0042538	peptide transporter ptr3-a-like
CUUC107929	-2.11	0.0332
CUUC107944	1.6	0.00173	GO:0009941	malate chloroplastic-like
CUUC107974	-2.09	0.0144	GO:0031348	zinc finger protein nutcracker-like
CUUC107990	2.26	0.0105
CUUC108002	1.71	3.26e-10	GO:0008270	ubiquitin-like protein 5
CUUC108009	3.64	0.00545	GO:0000911	tpx2 (targeting protein for xklp2) family protein
CUUC108010	3.93	0.00161
CUUC108031	1.97	1.56e-07	GO:0006820	mitochondrial outer membrane protein porin of 36 kda-like
CUUC108036	1.68	0.0155
CUUC108058	2.98	0.0397
CUUC108100	-1.66	0.0376	GO:0005768	tpa: -type
CUUC108103	1.93	0.0279	GO:0035434	proteasome subunit alpha type-6-like
CUUC108139	-2.94	0.0175
CUUC108147	-1.97	7.07e-07	GO:0006355	agamous-like protein
CUUC108164	2.37	1.31e-12	GO:0050896	s-norcoclaurine synthase-like
CUUC108238	-1.51	0.0306	GO:0043631	poly polymerase-like
CUUC108310	2.02	2.16e-16	GO:0009790	protein phosphatase 1 regulatory subunit 11-like
CUUC108333	-3.08	0.0426
CUUC108337	-1.6	3.56e-07	GO:0007338	calcium-transporting atpase plasma membrane-type-like
CUUC108384	1.97	0.000141	GO:0044212	wrky transcription factor 6-like
CUUC108391	-1.63	0.00132
CUUC108393	2.56	0.0122	GO:0003676	rna binding motif protein
CUUC108424	-2.63	0.00913	GO:0004672	probable lrr receptor-like serine threonine-protein kinase mrh1-like
CUUC108425	-1.96	0.0329
CUUC108430	2.03	9.59e-08	GO:0005634	f-box kelch-repeat protein skip11-like
CUUC108437	1.71	2.57e-05	GO:0046686	26s proteasome non-atpase regulatory subunit
CUUC108444	-4.27	3.82e-14
CUUC108448	-3.24	0.00742	GO:0005773	phloem filament protein
CUUC108451	1.56	8.31e-05	GO:0003995	peroxisomal acyl- oxidase 1a
CUUC108566	-1.92	0.0284	GO:0046983	transcription factor bhlh145-like
CUUC108581	1.56	8.48e-12	GO:0006814	dicarboxylate transporter chloroplastic-like
CUUC108592	-3.01	0.0454	GO:0050789	protein abscisic acid-insensitive 5-like
CUUC108600	-2.15	0.00647
CUUC108687	3.25	2.34e-68	GO:0009535	uncharacterized loc101208760
CUUC108693	1.75	0.000271	GO:0009535	hypothetical protein VITISV_015143
CUUC108704	-2.6	0.00459	GO:0009725	myb-related protein 306-like
CUUC108739	-1.92	0.017
CUUC108749	-2.12	0.0378	GO:0019538	heat shock protein
CUUC108759	-2.83	0.0214
CUUC108781	-2.45	0.013	GO:0005634	ribosomal protein s24 mitochondrial
CUUC108786	-1.83	7.97e-05
CUUC108827	-3.58	5e-15
CUUC108841	-2.18	0.0254	GO:0016874	armadillo beta-catenin-like repeat-containing protein
CUUC108897	2.98	3.71e-07
CUUC108956	-1.56	0.034	GO:0045454	tpr repeat-containing thioredoxin ttl1-like
CUUC108957	-2.97	0.0291	GO:0045454	tpr repeat-containing thioredoxin ttl1-like
CUUC108984	-2.46	0.0182	GO:0005515	shaggy-related protein kinase zeta-like
CUUC108989	-1.69	0.000507
CUUC108994	-2.71	0.00428	GO:0006952	tmv resistance protein n-like
CUUC109025	-1.51	3.38e-11
CUUC109026	-2.03	2.73e-10	GO:0046686	cation transport regulator-like protein 2-like
CUUC109049	-3.46	0.0121	GO:0005834	anaphase-promoting complex subunit cdc20-like
CUUC109050	-3.13	0.00507	GO:0019900	anaphase-promoting complex subunit cdc20-like
CUUC109054	2.17	1.55e-12	GO:0055114	nad-dependent dihydropyrimidine dehydrogenase subunit -like
CUUC109072	1.56	1.55e-09	GO:0048046	gtp-binding nuclear protein ran-3-like
CUUC109169	-1.71	0.000103
CUUC109177	-2.78	0.0159
CUUC109234	-2.01	6.2e-06
CUUC109245	1.71	0.00114	GO:0005739	atpase family aaa domain-containing protein 3-like
CUUC109252	-2.85	1.66e-38
CUUC109253	1.95	1.28e-06	GO:0044763	tpx2 (targeting protein for xklp2) protein family
CUUC109265	-1.81	0.0269
CUUC109282	2.15	5.6e-09
CUUC109285	-2.22	1.29e-26	GO:0046872	e3 ubiquitin-protein ligase rha2a-like
CUUC109287	-2.23	0.00674
CUUC109341	1.62	1e-10
CUUC109358	-1.56	1.51e-05	GO:0005488	transcription factor iiib 90 kda subunit-like
CUUC109359	2.27	0.00211	GO:0003743	transcription factor iiib 90 kda subunit-like
CUUC109376	2.31	2.97e-23	GO:0005773	14-3-3 protein
CUUC109385	2.55	3.36e-14	GO:0006629	fkbp-type peptidyl-prolyl cis-trans isomerase 5 isoform 1
CUUC109408	1.76	0.00102	GO:0045454	5 -adenylylsulfate reductase-like 4-like
CUUC109411	-1.61	9.72e-06	GO:0042744	fad nad -binding oxidoreductase family protein
CUUC109415	-2.28	0.0263
CUUC109422	-2.58	0.000734
CUUC109430	-2.03	0.0328	GO:0008353	probable serine threonine-protein kinase at1g54610-like
CUUC109448	-3.15	3.28e-05
CUUC109449	-3.15	0.00107
CUUC109459	1.55	5.4e-06	GO:0030001	heavy-metal-associated domain-containing protein
CUUC109475	3.14	0.0447
CUUC109486	2.94	0.029
CUUC109536	2.76	1.5e-27	GO:0006457	thioredoxin h
CUUC109606	-3.38	6.94e-07
CUUC109619	-2.53	0.0253	GO:0016020	pentatricopeptide repeat-containing protein mitochondrial-like
CUUC109620	-2.37	0.027	GO:0016020	pentatricopeptide repeat-containing protein mitochondrial-like
CUUC109638	3.5	0.0168	GO:0006468	receptor kinase - like protein
CUUC109643	-3.69	2.94e-44
CUUC109667	-2.49	0.0115	GO:0009507	upf0066 protein hi_0510-like
CUUC109724	-2.65	0.0399
CUUC109731	3.19	3.77e-05	GO:0004144	soluble diacylglycerol acyltransferase
CUUC109741	-2.9	0.001
CUUC109745	-2.22	3.81e-11
CUUC109756	-2.23	1.44e-07	GO:0005634	myb family transcription factor
CUUC109757	-2.49	0.0217	GO:0005488	myb family transcription factor
CUUC109759	-2.1	0.00824	GO:0046854	probable phosphatidylinositol 4-kinase type 2-beta at1g26270-like
CUUC109760	-2.6	0.0177	GO:0046854	probable phosphatidylinositol 4-kinase type 2-beta at1g26270-like
CUUC109761	-2.35	1.85e-05	GO:0046854	probable phosphatidylinositol 4-kinase type 2-beta at1g26270-like
CUUC109808	-3.89	8.7e-22
CUUC109809	-2.96	7.25e-08
CUUC109813	1.56	1.75e-05	GO:0005960	dihydrolipoyl dehydrogenase mitochondrial-like
CUUC109838	1.71	0.0434	GO:0000502	proteasome-associated protein ecm29 homolog
CUUC109864	2.46	0.0342
CUUC109867	-1.9	0.0057
CUUC109916	1.73	0.000748	GO:0005829	6-phosphogluconate dehydrogenase family protein isoform 1
CUUC109921	-1.65	0.00273	GO:0005975	glucan endo- -beta-glucosidase 14-like
CUUC109922	2.08	2.68e-11	GO:0005975	glucan endo- -beta-glucosidase 14-like
CUUC109965	-2.19	3.06e-10
CUUC110038	-2.64	3.68e-05
CUUC110041	-2.22	4.6e-06	GO:0008152	PREDICTED: uncharacterized protein LOC101213900
CUUC110042	-1.68	0.00405	GO:0005576	inter-alpha-trypsin inhibitor heavy
CUUC110046	2.13	0.00106	GO:0005739	optic atrophy 3 protein
CUUC110049	-2.15	8.26e-18	GO:0045893	transcription factor lhw-like
CUUC110080	2.17	4.44e-11	GO:0009965	probable 26s proteasome non-atpase regulatory subunit 7-like
CUUC110119	-1.67	0.0159	GO:0009658	protein disulfide-isomerase sco2-like isoform 2
CUUC110150	-1.65	5.11e-06
CUUC110159	-1.79	0.00251
CUUC110184	-3.01	9.71e-08
CUUC110187	-2.5	0.00533
CUUC110210	-2.1	0.0018
CUUC110225	1.72	1.97e-12
CUUC110233	1.97	2.02e-06	GO:0051707	lectin-domain containing receptor kinase -like
CUUC110250	-2.82	0.000146	GO:0015700	probable aquaporin nip5-1-like
CUUC110296	-2.38	0.049
CUUC110298	-2.28	0.00155	GO:0003676	alba dna rna-binding protein isoform partial
CUUC110330	2.11	2.24e-09	GO:0016034	glutathione s-transferase zeta class-like
CUUC110361	-2.31	0.00872	GO:0005829	glycine-rich protein 2b-like
CUUC110387	1.89	2.58e-06	GO:0005829	tom1-like protein 2-like
CUUC110388	1.53	0.00274	GO:0016301	tom1-like protein 2-like
CUUC110389	2.14	2.38e-10	GO:0016301	tom1-like protein 2-like
CUUC110408	1.84	1.7e-06	GO:0030388	fructose- - chloroplastic-like
CUUC110413	-2.32	0.0295	GO:0016126	probable inactive receptor kinase at2g26730-like
CUUC110415	-2.05	0.0447	GO:0016126	probable inactive receptor kinase at2g26730-like
CUUC110422	-2.49	0.0275
CUUC110436	-3	0.00149
CUUC110443	-2.13	0.0489	GO:0016818	growth-regulating factor 3-like
CUUC110451	-1.68	0.0126	GO:0005634	endonuclease exonuclease phosphatase domain-containing protein
CUUC110499	-1.57	2.18e-05
CUUC110506	-1.91	9.5e-06
CUUC110514	-3.11	0.0339
CUUC110572	-2.17	0.0291
CUUC110579	-1.97	0.000302
CUUC110585	3.25	0.0285
CUUC110596	3.95	0.00332
CUUC110597	3.08	4.44e-11	GO:0009536	low quality protein: uncharacterized loc101220377
CUUC110606	2.05	5.91e-08	GO:0004843	ubiquitin carboxyl-terminal hydrolase 6-like
CUUC110618	2.67	0.000471
CUUC110625	-2.02	0.0364
CUUC110677	-1.87	0.000203	GO:0009734	auxin response factor 9-like
CUUC110679	-2.25	6.58e-05	GO:0009734	auxin response factor 9
CUUC110730	1.91	4.08e-19	GO:0009620	wound-induced protein 1-like
CUUC110743	2.97	0.00604
CUUC110752	-1.8	0.000629
CUUC110792	2.18	0.0203
CUUC110803	1.51	1.27e-06	GO:0005618	citrate synthase
CUUC110813	2.71	0.0128
CUUC110837	-2.93	0.00778	GO:0015079	potassium transporter 8-like
CUUC110845	-1.63	0.00277	GO:0071840	u3 small nucleolar rna-associated
CUUC110864	-1.83	0.000438
CUUC110867	3.24	0.000791
CUUC110871	-2.48	1.56e-06	GO:0009001	serine acetyltransferase 4-like
CUUC110881	-2	0.00067	GO:0004683	calcium-dependent protein kinase
CUUC110914	-1.59	9.77e-11	GO:0016021	signal peptide peptidase-like 4-like
CUUC110917	-2.51	0.00863
CUUC110933	-3.82	0.0129
CUUC110975	-1.51	1.38e-07	GO:0006047	probable udp-n-acetylglucosamine pyrophosphorylase-like
CUUC111019	3	8.93e-18	GO:0050794	nac domain-containing protein 2-like
CUUC111050	-1.93	0.00657	GO:0048438	trihelix transcription factor gt-2-like
CUUC111059	-2.51	0.0375
CUUC111062	-2.44	3.73e-08	GO:0016567	e3 ubiquitin-protein ligase sis3-like
CUUC111087	1.86	7.43e-14	GO:0009735	26s proteasome non-atpase regulatory subunit 4-like
CUUC111088	1.96	9.46e-20	GO:0009735	26s proteasome non-atpase regulatory subunit 4-like
CUUC111090	1.6	0.000432	GO:0009735	26s proteasome non-atpase regulatory subunit 4-like
CUUC111101	-1.61	1.13e-07	GO:0016706	1-aminocyclopropane-1-carboxylate oxidase-like protein
CUUC111114	1.53	1.31e-11	GO:0008270	succinate dehydrogenase
CUUC111120	-1.68	0.0206	GO:0003964	pentatricopeptide repeat-containing protein mitochondrial-like
CUUC111138	-3.54	0.000463	GO:0044763	calcium-binding ef hand family protein
CUUC111139	1.83	7.7e-05
CUUC111152	-1.79	0.000207	GO:0008270	zinc knuckle family protein isoform 1
CUUC111160	-1.53	3.21e-05
CUUC111194	2.3	0.00391	GO:0008568	26s protease regulatory subunit 6a homolog a-like
CUUC111223	-2.34	3.58e-07	GO:0055114	stromal 70 kda heat shock-related chloroplastic-like
CUUC111227	-2.4	0.0434
CUUC111229	-2.43	0.00015
CUUC111235	-2.29	1.3e-07	GO:0009825	cdpk-related protein kinase
CUUC111243	-2.06	9.27e-11	GO:0017111	mitochondrial chaperone bcs1-like
CUUC111254	1.58	4.81e-08	GO:0005829	14-3-3-like protein
CUUC111257	2	0.00135	GO:0009793	embryogenesis-associated protein emb8-like
CUUC111263	-2.4	0.000427	GO:0046872	protein binding
CUUC111305	2.36	0.00814	GO:0008299	solanesyl diphosphate synthase 1-like
CUUC111307	2.54	8.49e-06	GO:0001666	solanesyl diphosphate synthase 1-like
CUUC111308	2.08	0.00487	GO:0044763	solanesyl diphosphate synthase 1-like
CUUC111339	-2.15	0.0237
CUUC111350	-1.76	0.0326
CUUC111370	2.59	4.51e-05
CUUC111377	1.99	3.95e-20	GO:0050278	sedoheptulose- - chloroplastic-like
CUUC111381	1.51	0.000254	GO:0050660	glutathione reductase
CUUC111384	-2.91	2.97e-14
CUUC111442	-2.4	0.00174	GO:0005794	probable beta- -galactosyltransferase 2-like
CUUC111466	2.65	0.0482
CUUC111496	-2.87	0.000466	GO:0048038	nadh dehydrogenase subunit k
CUUC111515	-2.82	0.0136	GO:0016757	cellulose synthase-like protein g3-like
CUUC111541	-3.29	0.000288
CUUC111552	-2.12	0.0363
CUUC111582	3.27	0.0276	GO:0016021	probable peptide nitrate transporter at1g59740-like
CUUC111595	2.43	5.01e-05	GO:0005737	rab3 gtpase-activating protein catalytic subunit isoform 1
CUUC111629	-1.51	0.0177
CUUC111644	-2.22	0.000228	GO:0008270	e3 ubiquitin-protein ligase ring1-like
CUUC111657	2.04	0.00249	GO:0005737	wd repeat domain-containing protein 83-like
CUUC111725	-1.51	0.00125	GO:0048467	uncharacterized partial
CUUC111731	6.49	7.3e-08	GO:0010026	zinc finger protein 6-like
CUUC111750	-1.72	9.51e-05	GO:0010103	receptor-like protein kinase hsl1-like
CUUC111755	-1.59	2.82e-07
CUUC111775	-3.43	0.000173
CUUC111782	-1.81	0.00163
CUUC111797	-2.05	0.0028	GO:0006805	hydroquinone glucosyltransferase-like
CUUC111802	-2.59	0.00274	GO:0005488	zinc finger protein
CUUC111804	-1.66	0.0221	GO:0005488	nucleic acid binding
CUUC111869	-4.19	4.68e-05
CUUC111871	3.54	0.0298	GO:0006979	glyceraldehyde-3-phosphate dehydrogenase
CUUC111898	2.32	2.23e-18	GO:0019253	fructose- - chloroplastic-like
CUUC111903	-4.32	0.000175
CUUC111916	-2.91	0.0166
CUUC111945	2.45	5.45e-05
CUUC111971	1.73	0.000116	GO:0005829	transcription elongation factor b polypeptide 1-like
CUUC111979	2.05	8.09e-09	GO:0046719	rna-binding protein nova-2-like
CUUC112051	-4.7	0.00017	GO:0046658	uncharacterized gpi-anchored protein at4g28100-like
CUUC112052	-3.97	0.00123	GO:0046658	uncharacterized gpi-anchored protein at4g28100-like
CUUC112053	-4.42	0.000101	GO:0046658	uncharacterized gpi-anchored protein at4g28100-like
CUUC112074	-3.49	0.0113	GO:0008131	lysine-specific histone demethylase 1 homolog 2-like
CUUC112087	3.17	0.0388
CUUC112094	-1.98	8.29e-40
CUUC112156	2.41	0.0196	GO:0044070	chloride channel protein clc-c
CUUC112159	-1.71	3.68e-07
CUUC112161	-1.58	0.000139
CUUC112169	1.75	0.0364
CUUC112182	-1.81	1.43e-05	GO:0042538	temperature-induced lipocalin
CUUC112249	-1.88	0.0141
CUUC112296	3.11	0.038	GO:0046685	macpf domain-containing protein cad1-like
CUUC112326	-3.01	0.0436
CUUC112343	1.63	0.00721	GO:0008936	nicotinamidase 1 isoform 1
CUUC112376	-1.9	8.22e-12	GO:0009506	nucleobase-ascorbate transporter 3-like
CUUC112380	3.52	0.0179
CUUC112383	-1.96	0.0278	GO:0010540	protein kinase g11a-like
CUUC112435	-2.38	0.0394
CUUC112472	-2.68	0.00304	GO:0015798	probable inositol transporter 2-like
CUUC112513	2.65	0.00625	GO:0020037	peroxidase 3
CUUC112546	2.45	0.0074	GO:0004252	protease 2-like
CUUC112561	-1.92	1.62e-08
CUUC112576	-1.51	1.71e-09	GO:0005829	heat shock protein
CUUC112638	-3.1	0.0326
CUUC112642	-2.66	0.00057	GO:0010363	elicitor-responsive protein 1-like
CUUC112644	-2.32	4.32e-08
CUUC112646	2.53	5.39e-12	GO:0045893	sec-independent protein translocase protein chloroplastic-like
CUUC112647	-3.6	0.00587
CUUC112687	7.83	1.18e-10	GO:0005506	gibberellin 3-beta-dioxygenase 1-like
CUUC112688	1.84	2.38e-09	GO:0010206	protease do-like chloroplastic-like
CUUC112709	2.39	0.00143	GO:0008233	26s protease regulatory subunit 8 homolog a-like
CUUC112724	-1.73	0.0171	GO:0016311	phosphatidylinositol -trisphosphate 3-phosphatase and dual-specificity protein phosphatase pten-like
CUUC112725	-2.28	0.000472	GO:0042344	phosphatidylinositol -trisphosphate 3-phosphatase and dual-specificity protein phosphatase pten-like
CUUC112745	-1.57	0.00146	GO:0004674	serine threonine-protein kinase oxi1-like
CUUC112810	3.31	0.0244
CUUC112902	-3.68	3.05e-05
CUUC112932	1.5	1.04e-06
CUUC112956	-3.8	0.0114	GO:0016788	pectin methylesterase
CUUC112961	-1.9	2.75e-25	GO:0010047	auxin response factor 2-like
CUUC112979	1.67	0.000541	GO:0006364	gtp-binding protein at2g22870-like
CUUC112997	1.65	0.0102	GO:0009941	probable anion transporter chloroplastic-like
CUUC112998	2.43	2e-24	GO:0055085	probable anion transporter chloroplastic-like
CUUC113027	-1.91	4.77e-14	GO:0005488	ocs element-binding factor 1-like
CUUC113033	-1.62	2.01e-05	GO:0009630	phytochrome b
CUUC113036	4.25	3.63e-12	GO:0005739	uncharacterized loc101216982
CUUC113038	4.07	6.55e-12	GO:0005739	uncharacterized loc101216982
CUUC113077	2.26	1.51e-07	GO:0003825	probable -trehalose-phosphate synthase
CUUC113078	2.17	1.13e-06	GO:0003825	probable -trehalose-phosphate synthase
CUUC113083	1.7	0.000783	GO:0008270	mitogen-activated protein kinase kinase kinase 1-like
CUUC113107	-2.61	2.66e-92	GO:0005634	yth domain family protein
CUUC113109	-2.42	0.0037	GO:0004715	serine threonine-protein kinase at5g01020-like
CUUC113114	-3.76	0.00352	GO:0005768	leucine-rich repeat receptor-like serine threonine-protein kinase at2g14440-like isoform 2
CUUC113193	-2.16	5.71e-09	GO:0030570	probable pectate lyase 15-like
CUUC113205	1.72	0.0483
CUUC113212	4.61	0.000187
CUUC113220	-1.71	4.98e-12	GO:0000176	exosome component 10-like
CUUC113222	-3.75	6.88e-15
CUUC113227	-1.58	1.18e-05	GO:0005975	monogalactosyldiacylglycerol chloroplastic-like
CUUC113237	2.52	0.00018	GO:0017111	probable mitochondrial chaperone bcs1-b-like
CUUC113242	2.52	1.15e-07	GO:0009941	mitochondrial chaperone bcs1
CUUC113243	2.6	7.49e-07	GO:0010431	cell division protein aaa atpase family
CUUC113244	2.54	2.32e-08	GO:0005524	mitochondrial chaperone bcs1
CUUC113258	1.58	0.00214	GO:0005758	anamorsin homolog
CUUC113285	-2.92	0.000174	GO:0005783	iaa-amino acid hydrolase ilr1-like
CUUC113320	-1.89	0.0341
CUUC113326	-2.84	0.00016
CUUC113331	-2.43	0.00917
CUUC113348	-3.67	0.00312	GO:0008233	prenyl-dependent caax
CUUC113349	-4.02	2.18e-07	GO:0050789	growth-regulating factor 6-like
CUUC113359	-1.54	0.00016	GO:0009294	histone-lysine n-methyltransferase atx5
CUUC113366	-2.16	0.00748	GO:0016301	leucine-rich repeat family protein
CUUC113400	1.67	0.00011	GO:0004715	probable serine threonine-protein kinase chloroplastic-like
CUUC113425	1.72	7.32e-21	GO:0044260	dna repair protein rad23-3-like
CUUC113429	-2.69	0.0266	GO:0016798	glucan endo- -beta-glucosidase
CUUC113436	1.71	4.25e-05
CUUC113465	-3.58	0.00616
CUUC113466	-3.23	0.0271
CUUC113480	-3.7	0.00111	GO:0005737	low quality protein: chaperonin cpn60-like mitochondrial-like
CUUC113542	-2.13	0.000573
CUUC113571	-1.92	1.47e-06	GO:0008017	microtubule-associated protein 70-2-like
CUUC113577	1.57	1.13e-05	GO:0034219	glucose-6-phosphate phosphate translocator chloroplastic-like
CUUC113591	2.63	0.00555
CUUC113609	-1.88	0.0364
CUUC113681	-2.33	1.54e-16	GO:0006979	arginine decarboxylase
CUUC113691	-1.8	0.0356	GO:0008353	probable serine threonine-protein kinase at1g54610-like
CUUC113736	-3.74	0.00903	GO:0020037	cytochrome p450
CUUC113749	-1.68	2.16e-08
CUUC113765	1.73	0.00495
CUUC113767	1.65	1.97e-05	GO:0009941	50s ribosomal protein chloroplastic-like
CUUC113815	-4.73	1.14e-09	GO:0009055	blue copper
CUUC113840	-2.53	0.00764	GO:0071704	e3 ubiquitin-protein ligase lin-like
CUUC113849	2.18	1.17e-07	GO:0005749	subunit 7 of mitochondrial complex ii
CUUC113850	2.36	1.57e-09	GO:0005749	PREDICTED: uncharacterized protein LOC101212374 isoform 1
CUUC113873	-2.08	0.0417
CUUC113894	1.69	0.000454
CUUC113897	-2.16	1.33e-30	GO:0007010	tubulin beta-1 chain-like
CUUC113940	-1.79	0.0361	GO:0016020	ring-h2 finger protein atl46-like
CUUC113943	1.62	0.00112
CUUC113981	-1.77	0.0423
CUUC113987	-2.21	0.000303
CUUC113988	-2.11	0.012
CUUC114014	3.41	0.0136	GO:0009407	heat stress transcription factor c-1-like
CUUC114020	3.1	0.0166	GO:0047262	galacturonosyltransferase 8-like
CUUC114043	2.04	6.21e-12	GO:0008131	copper methylamine oxidase-like
CUUC114146	2.62	0.000384	GO:0048193	conserved oligomeric golgi complex subunit 4-like
CUUC114214	-1.89	0.0121	GO:0004018	adenylosuccinate lyase-like
CUUC114230	-2.11	0.000583	GO:0006979	thylakoid lumenal 29 kda chloroplastic-like
CUUC114232	-3.29	3.71e-06	GO:0016021	probable receptor protein kinase tmk1-like
CUUC114255	2.53	1.02e-22	GO:0005829	26s protease regulatory subunit 7-like
CUUC114260	-2.72	0.046
CUUC114306	-1.83	5.55e-10	GO:0004643	bifunctional purine biosynthesis
CUUC114307	-3.48	0.0396	GO:0004643	bifunctional purine biosynthesis
CUUC114355	-2.91	0.00634	GO:0005634	f-box family protein
CUUC114394	1.65	1.78e-06	GO:0005747	nadh dehydrogenase
CUUC114396	1.64	2.98e-13	GO:0008233	atp-dependent clp protease atp-binding subunit -like
CUUC114434	-2.13	0.00386	GO:0009944	homeobox-leucine zipper protein athb-14-like
CUUC114435	-3.4	0.00358	GO:0048589	homeobox-leucine zipper protein revoluta-like
CUUC114463	2.68	0.00426	GO:0005634	zinc ion binding protein
CUUC114501	-1.98	2.94e-06	GO:0006351	protein scai-like
CUUC114520	-1.82	8.13e-11	GO:0005829	protein sgt1 homolog
CUUC114532	-2.93	0.0116	GO:0006952	nbs-lrr resistance protein
CUUC114534	-1.8	0.0148	GO:0006952	tir-nbs-lrr disease resistance protein
CUUC114544	-2.04	1.11e-07
CUUC114579	-2.19	0.00623	GO:0016779	elongation factor mitochondrial-like
CUUC114592	-3.02	0.000191	GO:0005634	leaf dorsal-ventral developmental protein
CUUC114664	1.52	1.13e-12	GO:0008152	n-alpha-acetyltransferase auxiliary subunit-like
CUUC114667	-2.49	2.26e-08
CUUC114670	-2.97	0.0171	GO:0009506	probable receptor-like protein kinase at5g56460-like
CUUC114674	-1.94	0.00177
CUUC114682	2.6	4.91e-07	GO:0016021	mlo-like protein 6-like
CUUC114686	3.22	0.0431	GO:0006952	mlo-like protein 6-like
CUUC114687	3	0.0213
CUUC114727	-2.08	0.00409	GO:0006468	serine threonine-protein kinase-like protein acr4-like
CUUC114737	2.36	0.000925	GO:0016772	scy1-like protein 2-like
CUUC114739	-2.42	0.0301	GO:0042802	subtilisin-like protease-like
CUUC114753	-1.76	0.0064
CUUC114785	-1.74	0.0116	GO:0006631	acyl-activating enzyme 19-like
CUUC114788	-2.26	1.33e-05
CUUC114791	-1.78	0.0298	GO:0006470	protein phosphatase
CUUC114801	1.66	0.0123	GO:0009941	solute carrier family 40 member chloroplastic-like
CUUC114814	-3.08	0.0168
CUUC114822	-1.86	0.0204
CUUC114833	1.57	2.87e-10
CUUC114878	-1.91	0.00196
CUUC114883	2.35	0.0404	GO:0016132	tetratricopeptide repeat protein 7a-like
CUUC114894	1.81	1.94e-12	GO:0051788	26s proteasome regulatory subunit 4 homolog a-like
CUUC114898	-2.08	0.0286
CUUC114899	-1.66	0.00224	GO:0004553	glucan endo- -beta-glucosidase 14-like
CUUC114900	-1.58	7.01e-08	GO:0005576	PREDICTED: uncharacterized protein LOC101207062
CUUC114904	-3.35	7.83e-19
CUUC114905	-3.52	1.17e-12
CUUC114908	2.61	0.000226
CUUC114992	-2.11	0.0386	GO:0008152	probable beta- -xylosyltransferase irx9h-like
CUUC115014	1.53	3.19e-06
CUUC115067	-2.48	0.0128	GO:0032319	rop guanine nucleotide exchange factor 1-like
CUUC115069	-1.62	0.0103
CUUC115085	-3.28	0.0186	GO:0006468	probable receptor-like protein kinase at1g30570-like
CUUC115094	-2.12	0.000253
CUUC115096	-3.97	4.26e-05	GO:0030246	endoglucanase 6-like
CUUC115118	-3.61	0.00648	GO:0004366	glycerol-3-phosphate 2-o-acyltransferase 6-like
CUUC115127	-3.25	0.0126
CUUC115176	-1.67	0.0222
CUUC115177	-1.68	0.041
CUUC115236	3.36	0.034	GO:1902358	probable sulfate transporter -like
CUUC115243	1.55	1.19e-05	GO:0005774	bpi lbp family protein at1g04970-like
CUUC115251	3.15	0.0329
CUUC115258	1.83	0.00251	GO:0005887	bidirectional sugar transporter sweet2-like
CUUC115337	-2.11	4.51e-06	GO:0005829	serine threonine-protein phosphatase 2a regulatory subunit b subunit alpha-like
CUUC115509	-2.01	1.92e-06
CUUC115543	1.62	0.00949	GO:0005802	pinus taeda anonymous locus 2_4562_01 genomic sequence
CUUC115555	-3.35	0.000849	GO:0010468	two-component response regulator-like aprr1-like
CUUC115556	-1.88	0.0149	GO:0006355	two-component response regulator-like aprr1-like
CUUC115583	2.23	0.00107
CUUC115659	-2.09	6.36e-05	GO:0005773	cop1-interactive protein 1
CUUC115676	2.84	0.0393	GO:0004672	kinase family protein
CUUC115714	2.01	0.000168	GO:0030246	protein phloem protein 2-like a10-like
CUUC115729	-3.89	1.49e-07	GO:0046686	cation transport regulator-like protein 2-like
CUUC115732	2.28	0.00305	GO:0005829	otu domain-containing protein 6b-like
CUUC115778	-2.06	0.00677	GO:0044763	dexdc and helicase domain-containing protein
CUUC115815	3.23	0.0445	GO:0046854	phosphatidylinositol 4-phosphate 5-kinase 8-like
CUUC115816	-1.89	3.74e-05	GO:0046488	phosphatidylinositol-4-phosphate 5-kinase
CUUC115835	-1.64	2.3e-07
CUUC115847	-2.13	4.29e-05
CUUC115848	-2.4	2.44e-46	GO:0006623	vesicle-associated protein 4-2-like
CUUC115849	-1.62	5.86e-10	GO:0006623	membrane associated protein
CUUC115878	2.88	0.024
CUUC115917	-3.88	0.00316
CUUC115999	1.65	0.000292	GO:0046872	zinc finger ccch domain-containing protein 40-like
CUUC116026	1.56	4.78e-11
CUUC116027	-1.66	0.00535
CUUC116028	-2.61	2.66e-05	GO:0030170	gamma aminobutyrate transaminase chloroplastic-like
CUUC116037	-3.57	0.0209
CUUC116042	-3.93	0.000693
CUUC116046	3.36	0.0361
CUUC116060	-1.72	0.004
CUUC116064	1.54	0.0158	GO:0005886	uncharacterized loc101206617
CUUC116102	1.55	3.21e-07
CUUC116113	-2.51	9.13e-05	GO:0046872	e3 ubiquitin-protein ligase os04g0590900-like
CUUC116124	-2.05	0.000326
CUUC116125	-1.85	8.26e-08
CUUC116159	2	0.0162	GO:0005886	mitogen-activated protein kinase kinase kinase yoda-like isoform x1
CUUC116183	1.69	0.00177	GO:0004872	abscisic acid receptor pyl4-like
CUUC116188	-2.67	0.0467
CUUC116214	-3.13	0.0408
CUUC116218	-3.5	0.00565	GO:0004721	brassinosteroid receptor
CUUC116260	-2.15	1.31e-06
CUUC116275	-1.6	0.00166	GO:0005634	protein yippee-like at5g53940-like
CUUC116345	-3.79	0.000617	GO:0009505	expansin a1
CUUC116347	-2.31	0.0368	GO:0005576	alpha-expansin 6
CUUC116349	-3.41	0.0169
CUUC116421	-1.85	0.0217	GO:0030001	heavy-metal-associated domain-containing protein
CUUC116422	1.8	8.36e-05
CUUC116438	-3.53	0.00253
CUUC116439	-3.21	0.000396
CUUC116481	-1.75	0.0149	GO:0005794	long chain acyl- synthetase 4-like
CUUC116512	2.64	4.25e-08
CUUC116513	1.61	1.56e-07
CUUC116517	2.13	7.86e-09	GO:0006098	atp-dependent zinc metalloprotease chloroplastic-like
CUUC116557	-2.93	4.18e-06	GO:0071555	uncharacterized rna-binding
CUUC116585	2.85	0.00914	GO:0009902	plastid movement impaired1
CUUC116595	-2.88	2.6e-10	GO:0050660	alternative nad h dehydrogenase mitochondrial-like
CUUC116616	-3.1	0.00296
CUUC116645	-2.01	0.044
CUUC116716	1.55	0.0186	GO:0044070	outer envelope pore protein chloroplastic-like
CUUC116758	-3.34	0.00838
CUUC116759	-2.53	0.00108
CUUC116819	-2.23	0.00338	GO:0005681	zinc finger hit domain-containing protein 2-like
CUUC116842	1.62	0.00301	GO:0005654	cell division cycle protein 48 homolog
CUUC116844	2.04	2.64e-12	GO:0005654	cell division cycle protein 48 homolog
CUUC116951	-2.92	0.00128
CUUC116955	2.57	0.00468	GO:0003899	dna-directed rna polymerase chloroplastic mitochondrial-like
CUUC116956	-1.71	0.00311
CUUC117019	-2.51	0.000715
CUUC117046	-1.59	0.00448
CUUC117080	-1.72	9.83e-05	GO:0005886	PREDICTED: uncharacterized protein LOC101206256
CUUC117083	2.59	0.0404	GO:0005730	60s ribosomal protein l14-2-like
CUUC117105	-3.52	0.00776
CUUC117115	-3.27	0.0201
CUUC117137	-1.82	4.41e-05	GO:0005975	beta-galactosidase
CUUC117147	4.03	0.00465
CUUC117193	-2.22	1.75e-05	GO:0009505	alpha-l-arabinofuranosidase 1-like
CUUC117238	-1.75	0.0483
CUUC117285	-1.83	0.000899	GO:0005886	serine threonine-protein kinase kipk-like
CUUC117317	-1.63	4.24e-16
CUUC117325	1.94	6.15e-12	GO:0005525	elongation factor chloroplastic-like
CUUC117326	1.64	0.00263	GO:0005525	elongation factor chloroplastic-like
CUUC117350	1.67	0.00118	GO:0006114	pseudouridine-5 -monophosphatase-like
CUUC117351	-1.95	0.00728
CUUC117364	1.73	7.03e-05
CUUC117381	-2.27	2.08e-08	GO:0009555	potassium transporter 11-like
CUUC117394	-1.54	6.46e-08
CUUC117418	-3.37	2.3e-19	GO:0009833	cellulose synthase
CUUC117421	-2.81	1.28e-09
CUUC117427	2.71	5.77e-05	GO:0051287	glyceraldehyde-3-phosphate dehydrogenase chloroplastic-like
CUUC117435	-3.89	0.00417
CUUC117487	-1.57	0.000943	GO:0009941	abc transporter g family member 7
CUUC117524	-2.59	0.0341	GO:0006355	dof zinc finger
CUUC117558	-1.84	0.0264
CUUC117559	-2.66	0.002
CUUC117602	-1.67	7.01e-10	GO:0016592	mediator of rna polymerase ii transcription subunit 32-like
CUUC117635	-1.88	3.03e-06	GO:0010584	probable apyrase 7-like
CUUC117644	2.28	0.00759	GO:0005576	PREDICTED: uncharacterized protein LOC101206914
CUUC117647	1.52	0.00277	GO:0009505	pleckstrin homology domain-containing family protein
CUUC117658	-3.71	1.92e-05
CUUC117685	1.68	0.00385	GO:0006865	organic cation carnitine transporter 7-like
CUUC117688	-1.8	5.73e-06	GO:0005737	f-box lrr-repeat protein 15-like
CUUC117706	-1.51	1.39e-15	GO:0005730	rna recognition motif-containing protein
CUUC117718	-2.04	0.0067	GO:0016021	signal peptide peptidase-like 2-like
CUUC117742	-1.65	2.76e-11	GO:0009987	ethylene-responsive transcription factor rap2-4-like
CUUC117761	1.63	0.0409
CUUC117801	-2.06	0.0424
CUUC117817	-1.94	0.0153
CUUC117839	2.48	0.0168
CUUC117857	2.62	0.0277
CUUC117877	-2.11	0.00109	GO:0016036	histidine kinase 4-like
CUUC117878	1.5	0.0161
CUUC117897	3.68	0.00853
CUUC117898	-3.31	0.0272
CUUC117900	-2.46	0.0302
CUUC117914	1.92	0.000742	GO:0015916	abc transporter d family member 1
CUUC117943	-2.87	0.00181
CUUC117947	-1.83	1.05e-09	GO:0046873	iaa-alanine resistance protein 1-like
CUUC117961	-1.59	0.00086	GO:0006470	probable protein phosphatase 2c 38-like
CUUC117991	2.34	0.000448	GO:0005802	duf246 domain-containing protein at1g04910-like
CUUC118010	-2.64	0.000807	GO:0003676	isoform 1
CUUC118040	-3.37	0.0149
CUUC118056	2.44	1.18e-07	GO:0009533	photosystem ii stability assembly factor chloroplastic-like
CUUC118073	-1.76	0.000179
CUUC118074	-1.81	5.23e-05	GO:0044424	chaperone -domain containing protein
CUUC118084	-2.19	3.07e-05	GO:0034976	heat shock protein 101
CUUC118085	-1.94	1.85e-07	GO:0017111	heat shock protein 101
CUUC118090	-1.97	0.00957	GO:0005773	ternary complex factor mip1-like
CUUC118117	1.76	0.0165	GO:0006629	galactolipase phospholipase
CUUC118162	-1.54	0.0436	GO:0006468	proline-rich receptor-like protein kinase perk8-like
CUUC118179	-3.02	0.0298
CUUC118207	-3.23	0.0199	GO:0000786	hmg-y-related protein a-like
CUUC118301	3.95	8.28e-52
CUUC118338	1.69	3.48e-09	GO:0005975	beta-galactosidase 8-like
CUUC118350	2.85	0.0249
CUUC118352	-1.81	0.0066	GO:0005829	probable exocyst complex component 4-like
CUUC118357	-1.95	0.0318
CUUC118370	-1.54	0.00543
CUUC118396	-1.59	3.31e-10	GO:0046872	probable protein phosphatase 2c 6-like
CUUC118398	-1.65	2.37e-09	GO:0046872	probable protein phosphatase 2c 6-like
CUUC118423	-1.6	0.00262	GO:0047672	bahd acyltransferase dcr-like
CUUC118473	1.67	1.93e-07
CUUC118509	2.07	0.000252	GO:0009507	glyceraldehyde-3-phosphate dehydrogenase a
CUUC118512	2.06	0.000435
CUUC118516	1.55	0.00315	GO:0016874	e3 ubiquitin-protein ligase upl4
CUUC118523	-2.17	5.12e-12	GO:0006281	probable gmp synthase
CUUC118534	-2.69	0.0416
CUUC118573	-2.42	0.000967	GO:0006468	calcium-dependent protein kinase 19
CUUC118580	1.84	0.0023	GO:0005634	homeodomain-like superfamily protein isoform 1
CUUC118581	2.3	1.08e-14	GO:0003677	transcription factor asg4-like
CUUC118593	-2.79	0.0192
CUUC118642	-1.69	7.84e-05
CUUC118645	-2.08	0.032	GO:0006952	tmv resistance protein n
CUUC118665	1.74	3.08e-06	GO:0050896	cysteine-rich receptor-like protein kinase 2-like
CUUC118672	-1.6	0.0294	GO:0005783	plant synaptotagmin
CUUC118679	-3.86	0.00206
CUUC118692	2.95	0.0491
CUUC118710	-2.39	3.06e-07
CUUC118770	2.04	1.58e-14	GO:0001666	alanine aminotransferase mitochondrial-like
CUUC118776	-1.5	0.00415	GO:0005773	xanthine uracil permease family protein
CUUC118795	-2	2.65e-06	GO:0004715	probable leucine-rich repeat receptor-like serine threonine-protein kinase at3g14840-like
CUUC118797	-2.95	0.0187	GO:0004672	probable leucine-rich repeat receptor-like serine threonine-protein kinase at3g14840-like
CUUC118800	-1.79	0.0291	GO:0004672	probable leucine-rich repeat receptor-like serine threonine-protein kinase at3g14840-like
CUUC118831	-1.75	0.00644	GO:0016021	phosphate transporter pho1 homolog 1-like
CUUC118841	-1.51	0.000194
CUUC118870	3.03	0.0487
CUUC118871	-2.06	2.56e-08	GO:0005737	u-box domain-containing protein 3-like
CUUC118891	-1.72	0.0386	GO:0006817	phosphate transporter pho1 homolog 9-like
CUUC118938	-2.02	0.000505	GO:0006470	protein phosphatase 2c and cyclic nucleotide-binding kinase domain-containing
CUUC118957	3.44	0.0222
CUUC118987	-1.83	0.00271
CUUC118990	2.15	0.0127
CUUC119035	2.22	1.24e-14	GO:0070008	prolyl endopeptidase-like
CUUC119064	-2.24	1.93e-16	GO:0003723	rna-binding protein with multiple splicing
CUUC119065	2	7.26e-07	GO:0005829	uncharacterized loc101213590
CUUC119094	-1.51	0.00301
CUUC119205	3.25	0.00856
CUUC119241	-2.27	0.00724	GO:0004672	probable lrr receptor-like serine threonine-protein kinase at1g56130-like
CUUC119269	3.82	0.00183
CUUC119298	2.22	0.0358	GO:0016779	predicted protein
CUUC119347	-1.83	0.0198	GO:0009414	e3 ubiquitin-protein ligase march6-like
CUUC119422	4.21	0.00394
CUUC119428	4.6	3.83e-05
CUUC119469	-2	0.000233	GO:0004683	calcium-dependent protein
CUUC119474	-3.38	0.0301
CUUC119478	2.83	2.28e-05	GO:0005829	conserved oligomeric golgi complex subunit 7-like
CUUC119479	1.57	0.00463	GO:0005829	conserved oligomeric golgi complex subunit 7-like
CUUC119504	-1.77	0.00139	GO:0034220	glutamate receptor -like
CUUC119564	-2.26	0.0288
CUUC119589	4.72	0.000858	GO:0007275	protein oberon 3-like
CUUC119611	1.93	0.000536
CUUC119614	-1.75	1.43e-05	GO:0046983	transcription factor bhlh113-like
CUUC119685	-1.5	0.0406	GO:0000325	abc transporter c family member 5-like
CUUC119692	-4.36	0.000529
CUUC119739	2.06	0.0189	GO:0006633	palmitoyl-acyl carrier protein chloroplastic-like
CUUC119788	-2.34	3.65e-05	GO:0003746	elongation factor mitochondrial-like
CUUC119829	-1.84	1.69e-06	GO:0006810	ethylene-insensitive protein 2-like
CUUC119830	-1.81	1.3e-13	GO:0031348	ethylene-insensitive protein 2-like
CUUC119855	-1.82	0.0369	GO:0016311	lipid phosphate phosphatase chloroplastic-like
CUUC119859	-2.1	0.033	GO:0051607	protein nsp-interacting kinase 1-like
CUUC119970	-1.86	0.0333
CUUC119979	-1.61	0.0118	GO:0005618	ribulose bisphosphate carboxylase oxygenase activase chloroplastic-like
CUUC120026	-2.64	0.0475	GO:0016747	3-ketoacyl- synthase 1-like
CUUC120091	-1.73	0.0389
CUUC120095	3.81	5.22e-18	GO:0004176	chaperone protein chloroplastic-like
CUUC120096	2.07	7.88e-07	GO:0004176	chaperone protein chloroplastic-like
CUUC120132	1.77	5.16e-10	GO:0009535	low quality protein: uncharacterized loc101210164
CUUC120146	2.49	0.0102
CUUC120196	1.71	0.00532	GO:0000325	v-type proton atpase catalytic subunit a-like
CUUC120245	-1.52	0.0313	GO:0008152	probable udp-n-acetylglucosamine--peptide n-acetylglucosaminyltransferase sec-like
CUUC120313	3.11	5.23e-05	GO:0010167	nitrate transporter -like
CUUC120370	3.29	0.0356
CUUC120383	-2.15	0.0434	GO:0016874	armadillo beta-catenin-like c2 calcium lipid-binding domain protein isoform 1
CUUC120447	1.81	7.87e-11
CUUC120457	1.94	6.05e-09	GO:0042802	cyanate hydratase
CUUC120460	1.63	2.86e-11
CUUC120462	1.57	0.0026
CUUC120464	-3.21	0.00556
CUUC120470	-2.11	9.19e-05
CUUC120477	1.98	0.000506
CUUC120478	-1.9	2.58e-06
CUUC120485	1.56	7.33e-05	GO:0009793	nadh dehydrogenase
CUUC120498	1.59	0.000864	GO:0009965	hypothetical protein
CUUC120511	1.5	0.00454	GO:0005789	dolichyl-diphosphooligosaccharide--protein glycosyltransferase subunit 4a-like
CUUC120513	1.51	1.67e-06
CUUC120516	-2.29	0.00708	GO:0005516	iq calmodulin-binding motif family protein
CUUC120519	1.5	0.00188
CUUC120530	4.96	0.00025
CUUC120538	2.07	0.021
CUUC120568	-2.73	4.05e-06	GO:0016311	tartrate-resistant acid phosphatase type 5
CUUC120589	-3.13	0.0344
CUUC120619	3.57	0.0218
CUUC120644	1.7	0.000127
CUUC120674	-3.39	0.0198
CUUC120711	-3.5	0.00724
CUUC120740	2.94	1.78e-05
CUUC120768	-1.79	0.00894
CUUC120872	-2.98	5.46e-05
CUUC120925	3.46	4.77e-08
CUUC120931	3.36	0.0253
CUUC120939	-3.14	0.0186
CUUC120999	-3.72	0.00679
CUUC121027	1.73	0.000145
CUUC121170	3.6	0.0198
CUUC121181	-2.15	0.0108
CUUC121192	-1.91	0.0375
CUUC121257	-2.2	0.0422
CUUC121283	-1.52	0.00967
CUUC121323	-2.75	0.038
CUUC121331	2.36	0.0136
CUUC121352	1.73	0.0482
CUUC121485	3.01	0.0453
CUUC121541	-2.1	0.0445
CUUC121548	3.45	0.0175
CUUC121623	1.6	9.83e-05
CUUC121626	2.84	0.0382
CUUC121641	-3.2	0.0181
CUUC121643	-2.52	0.00859
CUUC121811	3.42	0.000797
CUUC121832	-3.2	0.0015
CUUC121851	-3.37	0.0209	GO:0018108	probable receptor-like protein kinase at1g30570-like
CUUC121886	-3.46	0.0287
CUUC121922	-3.65	0.0211
CUUC122004	3.47	0.0199
CUUC122015	3.61	0.0172	GO:0010197	21 kda
CUUC122090	2.3	0.000963
CUUC122120	-2.94	0.0495
CUUC122262	3.37	3.06e-09
CUUC122302	-3.35	0.0204	GO:0006468	serine threonine-protein kinase-like protein acr4-like
CUUC122359	-1.55	0.0451
CUUC122477	-2.01	0.000954
CUUC122562	1.98	9.77e-10
CUUC122630	3.26	0.0298
CUUC122670	2.89	0.0147
CUUC122745	-2.87	0.00422
CUUC122902	2.97	0.0411
CUUC122994	-3.17	0.0301
CUUC123015	-5.23	5.81e-07
CUUC123120	-4.17	0.00562
CUUC123360	-3.91	0.000173
CUUC123442	3.43	0.0305
CUUC123473	2.24	0.00184
CUUC123496	3.58	0.0118
CUUC123823	-1.66	0.0254
CUUC123938	3.01	0.0261	GO:0006355	dof zinc finger
CUUC124065	2.53	0.0313
CUUC124123	-1.5	0.0319	GO:0005737	auxin-responsive family protein
CUUC124180	-3.71	0.0108
CUUC124448	-1.94	0.0438
CUUC124662	4.08	0.00423
CUUC124725	3.96	0.00148
CUUC124778	1.61	0.0427
CUUC124798	3.61	0.0155	GO:0005524	ycf2
CUUC124799	3.61	0.018	GO:0005886	probable serine threonine-protein kinase at1g01540-like
CUUC124929	3.02	0.0469
CUUC124957	3.15	0.0372
CUUC124968	-3.2	0.0187	GO:0004672	g-type lectin s-receptor-like serine threonine-protein kinase ces101-like
CUUC125420	-3.61	0.0114
CUUC125453	3.36	0.0338
CUUC125479	-4.89	0.000128
CUUC125547	-4.3	0.00118
CUUC125575	-3.4	0.00283
CUUC125651	3	0.0157	GO:0016021	abc transporter b family member 8-like
CUUC125671	3.09	0.03
CUUC126030	-3.49	0.000198
CUUC126236	-3.91	0.0133
CUUC126239	2.74	0.00302
CUUC126281	-2.47	0.0197
CUUC126415	3.09	0.00986
CUUC126433	-2.01	0.0313
CUUC126540	2.79	0.0319
CUUC126616	3.15	5.11e-07
CUUC126618	2.22	0.00484
CUUC126667	-3.38	0.00787
CUUC126668	3.8	0.00788
CUUC126868	-3.32	0.018
CUUC126924	3.77	0.00864
CUUC127032	3.14	0.0159	GO:0005773	abc transporter c family member 3-like
CUUC127119	3.12	0.0314	GO:0045893	nac domain-containing protein 7-like
CUUC127196	3.34	0.00888
CUUC127453	3	0.0283
CUUC127780	3.21	0.0273
CUUC127783	-4.45	5.86e-08
CUUC127845	4.48	0.00185
CUUC128047	3.75	0.0095
CUUC128430	-2.22	0.0392
CUUC128599	-4.55	0.000309
CUUC128984	4.46	1.35e-05
CUUC129002	3.23	0.0331
CUUC129128	3.34	0.00647
CUUC129131	2.72	0.0373
CUUC129352	3.21	0.0442
CUUC129449	2.85	0.0278
CUUC129488	2.46	0.0278
CUUC129669	3.39	0.000532
CUUC130706	3.14	0.0401
CUUC130747	-1.92	0.0175
CUUC130947	-2.11	0.0148
CUUC131074	2.69	0.0182
CUUC131449	3.7	0.0166
CUUC131718	2.46	0.0245
CUUC131806	2.83	0.022
CUUC132761	-2.96	0.0076
CUUC132790	3.83	0.00886
CUUC133332	-2.92	0.0132
CUUC60509	2.23	0.0458	GO:0008094	dna repair protein rad51 homolog
CUUC60561	-3.97	2.82e-41
CUUC60601	2.16	7.01e-12	GO:0009535	uncharacterized partial
CUUC60604	1.53	6.85e-10	GO:0032544	ribosome-recycling chloroplastic-like
CUUC60617	-3.13	0.0354
CUUC60629	1.67	0.0329	GO:0055114	cinnamate 4-hydroxylase
CUUC60637	1.77	0.0212	GO:0006511	uncharacterized loc101209235
CUUC60638	-1.89	0.00328
CUUC60653	-1.76	7.5e-06	GO:0005739	oxidoreductase transition metal ion binding protein
CUUC60665	-2.28	3.43e-08
CUUC60689	1.59	9.21e-12	GO:0003723	dead-box atp-dependent rna helicase chloroplastic-like
CUUC60699	2.89	4.44e-06	GO:0009086	indole-3-glycerol phosphate chloroplastic-like
CUUC60713	-3.14	6.75e-41	GO:0006007	glycine-rich family protein
CUUC60732	-2.29	0.00188
CUUC60735	2.99	9.77e-44	GO:0000325	abc transporter c family member 4-like
CUUC60741	1.83	3.7e-08	GO:0016567	e3 ubiquitin-protein ligase aip2-like isoform 1
CUUC60752	2.32	5.81e-18
CUUC60762	-1.78	0.00759	GO:0008152	dehydrodolichyl diphosphate synthase 2-like
CUUC60764	2.08	5.24e-12	GO:0005829	monodehydroascorbate reductase
CUUC60770	-2.73	1.3e-20	GO:0005829	udp-glucuronic acid decarboxylase 1-like
CUUC60796	1.88	2.82e-07
CUUC60809	-1.59	0.013
CUUC60839	4.18	0.00265	GO:0000166	abc transporter g family member 21-like
CUUC60855	1.81	0.000111	GO:0043161	20s proteasome beta subunit pbb2
CUUC60856	1.63	0.000312	GO:0043161	20s proteasome beta subunit pbb2
CUUC60871	-2.58	1.41e-33
CUUC60885	2.35	0.0008	GO:0006355	nac domain protein
CUUC60902	-2.87	0.0321	GO:0003700	basic helix-loop-helix family protein
CUUC60906	-2.16	0.0272
CUUC60912	-1.63	1.98e-05	GO:0005829	splicing arginine serine-rich 4
CUUC60933	-1.64	3.23e-10	GO:0097159	rna and export factor-binding protein 2-like
CUUC60945	1.73	0.011	GO:0005829	avirulence-responsive family protein
CUUC60956	2.13	1.05e-12	GO:0019752	non-specific lipid-transfer protein at5g64080-like
CUUC60958	-1.92	2.03e-09	GO:0005829	inositol-tetrakisphosphate 1-kinase 1-like
CUUC60971	1.7	0.0169	GO:0005829	pantoate--beta-alanine ligase-like
CUUC60975	1.56	0.00162	GO:0016630	short-chain dehydrogenase tic chloroplastic-like
CUUC60995	-2.44	0.000398	GO:0009628	uncharacterized loc101208715
CUUC61069	-1.98	5.1e-10	GO:0043631	poly polymerase-like
CUUC61073	-2.42	1.78e-09
CUUC61083	3.3	8.18e-28
CUUC61113	1.71	0.016	GO:0009941	protease 4-like
CUUC61130	2.71	0.0169	GO:0043229	histone h1 h5 family protein
CUUC61134	-1.97	0.023	GO:0000145	exocyst complex component 7-like
CUUC61152	2.07	0.000757
CUUC61169	2.77	0.000326
CUUC61214	-1.75	3.53e-17	GO:0005829	dnaj protein homolog
CUUC61221	-1.59	1.21e-06
CUUC61222	2.37	1.3e-15	GO:0005743	mitochondrial substrate carrier family protein
CUUC61246	2.08	0.00425	GO:0009972	cytidine deaminase
CUUC61284	1.77	0.0234	GO:0006508	PREDICTED: uncharacterized protein LOC101228788
CUUC61301	-2.38	0.0249	GO:0016491	receptor-like protein kinase hsl1-like
CUUC61302	-2.6	3.63e-08
CUUC61309	-2.02	0.0199	GO:0005829	isopentenyl diphosphate isomerase
CUUC61319	-2.92	0.00173
CUUC61323	-1.7	6.34e-06	GO:0009653	homeobox-leucine zipper protein hat4-like
CUUC61334	-3.64	2.96e-05	GO:0006355	heat stress transcription factor a-6b-like
CUUC61342	-2.06	0.0429
CUUC61356	-1.71	7.16e-05	GO:0009507	duf246 domain-containing protein at1g04910-like
CUUC61362	-2.04	6.31e-10	GO:0046872	cytochrome p450
CUUC61369	-1.67	0.000145	GO:0004020	adenylyl-sulfate kinase chloroplastic-like
CUUC61371	2.67	0.000442	GO:0004020	adenylyl-sulfate kinase chloroplastic-like
CUUC61376	1.74	0.000113	GO:0009536	uncharacterized loc101207862
CUUC61383	2.5	8.55e-08	GO:0009535	threonine endopeptidase
CUUC61400	1.62	1.29e-06	GO:0004527	dnase i-like superfamily protein
CUUC61422	-2.12	0.00258
CUUC61435	1.75	1.6e-05	GO:0003677	dna binding
CUUC61450	1.71	7.19e-06	GO:0046777	proline-rich receptor-like protein kinase perk1-like
CUUC61454	2.22	1.15e-07	GO:0050832	protein lurp-one-related 15-like
CUUC61456	-1.66	0.00537	GO:0009536	1-acyl-sn-glycerol-3-phosphate acyltransferase chloroplastic-like
CUUC61460	3.5	0.00688
CUUC61464	-2.25	6.37e-10
CUUC61478	1.61	1.89e-09	GO:0004715	bifunctional epoxide hydrolase 2-like
CUUC61495	3.32	1.69e-21	GO:0009705	catalase
CUUC61508	-1.76	0.0152	GO:0016310	g-type lectin s-receptor-like serine threonine-protein kinase rlk1-like
CUUC61524	1.67	0.00581	GO:0016021	protein tic chloroplastic-like
CUUC61548	-2.06	5.51e-08
CUUC61566	-1.61	0.00474	GO:0050896	auxin-responsive protein iaa29-like
CUUC61594	3.22	0.028	GO:0000811	probable dna replication complex gins protein psf1-like
CUUC61601	2.03	2.33e-13	GO:0048767	26s protease regulatory subunit 6b homolog
CUUC61604	1.54	2.81e-06
CUUC61630	-1.97	9.55e-10
CUUC61659	-2.7	0.00834
CUUC61664	4.72	7.7e-05	GO:0006541	glutamine amidotransferase-like protein rp404-like
CUUC61739	1.61	8.27e-06	GO:0004739	pyruvate dehydrogenase e1 component subunit mitochondrial-like
CUUC61774	-2.95	8.2e-11
CUUC61789	2.08	0.0237
CUUC61802	-2.29	0.031
CUUC61806	2.1	1.59e-15	GO:0005829	proteasome subunit beta type-3-a-like
CUUC61811	-3.67	0.00652	GO:0016021	patellin-4-like
CUUC61853	1.6	2.17e-16
CUUC61862	-1.66	0.000458	GO:0044765	glutamate-gated kainate-type ion channel receptor subunit 5
CUUC61948	-2.49	0.0015	GO:0046872	cytokinin hydroxylase-like
CUUC61949	-1.67	0.0345
CUUC61958	1.65	0.0283	GO:0048868	oas-tl4 cysteine synthase
CUUC61959	1.86	3.5e-15	GO:0009414	cinnamoyl- reductase
CUUC62009	-1.56	7.15e-24	GO:0005730	rna-binding protein
CUUC62014	2.89	3.24e-39	GO:0009941	d-glycerate 3- chloroplastic-like
CUUC62026	-2.43	0.0163	GO:0005737	udp-glycosyltransferase 87a2-like
CUUC62028	1.57	0.00092	GO:0016779	polynucleotide adenylyltransferase family protein
CUUC62072	-2.54	2.59e-13
CUUC62077	-2.7	2.8e-05
CUUC62081	-2.71	0.00221	GO:0000186	leucine-rich repeat receptor-like serine threonine-protein kinase bam3-like
CUUC62096	1.8	7.53e-07	GO:0005774	hypersensitive-induced response protein 4-like
CUUC62107	2.15	5.47e-13	GO:0005815	probable calcium-binding protein cml20-like
CUUC62121	-2.4	0.000141	GO:0006355	scarecrow-like transcription factor pat1-like
CUUC62126	1.61	0.00038	GO:0005829	probable nucleoredoxin 1-like
CUUC62134	-1.94	0.00782	GO:0016051	probable galacturonosyltransferase 15-like
CUUC62192	-2.05	7.51e-06	GO:0005507	methylmalonate-semialdehyde dehydrogenase
CUUC62198	-2.08	1.88e-12
CUUC62200	1.85	1.06e-06	GO:0000502	probable 26s proteasome non-atpase regulatory subunit 6-like
CUUC62212	2.29	0.0302	GO:0005525	protein smg9-like
CUUC62216	-1.61	0.0465	GO:0005634	myb family transcription factor family protein
CUUC62267	-1.95	0.00578	GO:0006355	scarecrow-like protein 4-like
CUUC62281	-2.14	0.0427	GO:0005634	at-rich interactive domain-containing protein 5-like
CUUC62287	2.06	1.95e-10	GO:0055114	microsomal glutathione s-transferase 3-like
CUUC62306	1.79	5.43e-20
CUUC62317	1.68	0.0389	GO:0008152	polynucleotidyl isoform 1
CUUC62320	1.61	2.95e-11	GO:0009505	PREDICTED: uncharacterized protein LOC101219545
CUUC62339	1.56	0.0025	GO:0016740	protein farnesyltransferase alpha
CUUC62355	2.27	1.35e-09	GO:0004497	probable indole-3-pyruvate monooxygenase yucca10-like
CUUC62357	4.27	3.06e-06	GO:0005975	udp-glycosyltransferase 75d1-like
CUUC62359	-1.63	0.00333	GO:0005622	suppressor of
CUUC62361	-1.7	8.69e-07	GO:0046872	d-alanine--d-alanine ligase
CUUC62369	-1.63	3.04e-14	GO:0097159	arginine serine-rich-splicing factor rsp40-like
CUUC62373	-1.6	0.0193	GO:0005739	clathrin binding
CUUC62378	-1.52	0.00445
CUUC62386	-3.36	0.00645	GO:0032319	rop guanine nucleotide exchange factor 1-like
CUUC62390	-3.42	3.6e-32	GO:0006511	ubiquitin carboxyl-terminal hydrolase 23-like
CUUC62394	-2.27	5.29e-09	GO:0046872	zinc finger protein nutcracker-like
CUUC62431	-1.68	4.21e-05	GO:0008839	dihydrodipicolinate reductase chloroplastic-like
CUUC62445	2.02	0.0443
CUUC62459	1.85	0.000135	GO:0008152	probable acyl-activating enzyme 2-like
CUUC62480	-1.7	3.42e-08	GO:0015798	inositol transporter 1-like
CUUC62486	3.12	1.07e-08	GO:0009267	wrky transcription factor 6-like
CUUC62491	-2.89	0.00018	GO:0016020	probable lrr receptor-like serine threonine-protein kinase mrh1-like
CUUC62509	-1.73	0.000189
CUUC62533	-1.76	0.000256	GO:0003677	dna binding
CUUC62557	-1.83	1.06e-05	GO:0009165	s-adenosyl-l-methionine-dependent methyltransferases superfamily protein
CUUC62560	1.5	4.42e-05
CUUC62570	2.38	0.0297	GO:0005829	pyridoxal kinase
CUUC62621	-1.65	0.00548	GO:0005730	pentatricopeptide repeat-containing protein at3g53170-like
CUUC62627	-1.8	0.0104	GO:0005739	conserved peptide upstream open reading frame 5
CUUC62664	-2.02	5e-10
CUUC62669	2.01	2.06e-15	GO:0042742	chloroplastic-like
CUUC62678	2.27	0.00299	GO:0044710	linoleate 13s-lipoxygenase 2- chloroplastic-like
CUUC62686	-3.08	0.000338	GO:0030170	l-allo-threonine aldolase-like
CUUC62706	-1.86	0.0306	GO:0005975	lysosomal beta glucosidase-like
CUUC62711	1.59	0.00055	GO:0070328	abhydrolase domain-containing protein 4-like
CUUC62712	1.6	0.00464	GO:0070328	abhydrolase domain-containing protein 4-like
CUUC62718	-1.6	5.47e-15
CUUC62721	1.92	2.01e-07	GO:0009751	e3 ubiquitin-protein ligase bah1-like
CUUC62742	-3.22	6.95e-05	GO:0009831	probable xyloglucan endotransglucosylase hydrolase protein 33-like
CUUC62763	1.63	2.05e-09	GO:0005777	acyl-coenzyme a thioesterase 13-like
CUUC62769	-2.01	0.00687	GO:0005739	ist1-like protein
CUUC62781	-1.97	7.57e-17	GO:0004672	probable inactive serine threonine-protein kinase scy1-like
CUUC62828	3.78	2.94e-29	GO:0003677	dna repair protein xrcc4-like protein
CUUC62844	-1.95	8.39e-06
CUUC62882	1.54	0.000832
CUUC62887	-1.58	1.05e-05
CUUC62898	-1.57	1.53e-15	GO:0046872	zinc finger protein
CUUC62919	-2.53	0.00268	GO:0044464	calcium-binding ef hand family protein
CUUC62930	-3.81	0.00545	GO:0006952	probable leucine-rich repeat receptor-like protein kinase at1g35710-like
CUUC62934	-1.98	7.17e-12
CUUC62961	1.63	2.56e-16	GO:0003723	kh domain-containing protein at5g56140-like
CUUC62969	1.5	1.27e-08	GO:0009506	trichome birefringence-like 39
CUUC62977	-2.31	0.000172	GO:0006629	gdsl esterase lipase at3g27950-like
CUUC62978	-1.68	0.000411	GO:0008152	alpha-galactosidase alpha-n-
CUUC62979	-2.35	0.000244
CUUC63002	-2.36	1.61e-16	GO:0005829	cyclin-dependent kinase g-2-like
CUUC63003	-1.66	0.00559	GO:0045454	tpr repeat-containing thioredoxin ttl1-like
CUUC63009	1.8	0.0468	GO:0016818	growth-regulating factor 5-like
CUUC63021	-2.27	0.00287
CUUC63060	-2.35	0.0175	GO:0016021	probable peptide transporter at1g52190-like
CUUC63061	-2.91	1.27e-07
CUUC63064	-1.77	0.00149	GO:0005618	trehalose-phosphate synthase
CUUC63097	-1.59	0.000282	GO:0060919	auxin transporter-like protein 2-like
CUUC63108	-1.59	0.0002	GO:0005622	50s ribosomal protein l21 mitochondrial precursor
CUUC63164	1.79	2.77e-10	GO:0016491	1-aminocyclopropane-1-carboxylate oxidase homolog 1-like
CUUC63184	-1.74	0.0227	GO:0055085	solute carrier family 25 member 44-like
CUUC63185	-1.77	2.44e-06
CUUC63187	1.55	3.1e-12	GO:0008233	26s protease regulatory subunit 6a homolog a-like
CUUC63213	-2.28	1.37e-07	GO:0035556	cysteine-rich receptor-like protein kinase 25-like
CUUC63240	-1.62	5.04e-07	GO:0016772	retrotransposon ty3-gypsy subclass
CUUC63281	-1.58	3.48e-05	GO:0000166	quinone oxidoreductase-like protein chloroplastic-like
CUUC63314	-2.12	0.00454	GO:0005829	sumo-activating enzyme subunit 2-like
CUUC63322	2.59	0.0316	GO:0005516	protein kti12 homolog
CUUC63328	-1.73	0.00627	GO:0052543	callose synthase 8-like
CUUC63339	-3.44	0.0064	GO:0006805	hydroquinone glucosyltransferase-like
CUUC63347	-2.73	3.02e-10	GO:0016161	leucine-rich repeat receptor-like serine threonine-protein kinase bam1-like
CUUC63358	-3.54	0.0103	GO:0005840	checkpoint serine threonine-protein kinase isoform 1
CUUC63361	-4.06	0.000745
CUUC63373	1.54	2.29e-06	GO:0009506	rpm1-interacting protein 4-like
CUUC63379	-1.68	6.56e-06
CUUC63394	-1.98	0.0147	GO:0001510	protein rrp5 homolog
CUUC63415	1.72	2.05e-08	GO:0005507	superoxide dismutase
CUUC63420	-2.23	0.018	GO:0005886	uncharacterized membrane protein at3g27390-like
CUUC63429	-1.57	1.42e-07	GO:0005829	inositol-tetrakisphosphate 1-kinase 1-like
CUUC63443	1.84	0.00052	GO:0005777	glutathione s-transferase t1-like
CUUC63456	-1.73	0.00457	GO:0003700	homeodomain-like protein with ring fyve phd-type zinc finger isoform 1
CUUC63469	-2.93	0.0431	GO:0009506	glutamate receptor -like
CUUC63470	-2.92	0.0176	GO:0016874	arm repeat superfamily protein isoform 1
CUUC63486	-2.3	3.18e-12
CUUC63507	-1.6	1.75e-06
CUUC63510	-2.38	0.00776	GO:0045893	c2h2 zinc finger protein
CUUC63562	-1.53	0.00273	GO:0015203	probable polyamine transporter at1g31830-like
CUUC63564	-2.55	0.00115
CUUC63570	-1.75	0.00445	GO:0016567	u-box domain-containing protein 4-like
CUUC63586	3.34	0.0134	GO:0000911	uncharacterized loc101212478
CUUC63590	-1.97	0.0163	GO:0046872	ring finger protein
CUUC63600	-1.75	0.0209	GO:0008152	probable cysteine desulfurase-like
CUUC63603	1.87	7.96e-07	GO:0016757	duf246 domain-containing protein at1g04910-like
CUUC63613	-2.34	0.0133	GO:0009505	probable lrr receptor-like serine threonine-protein kinase at2g16250-like
CUUC63615	-1.58	0.00408	GO:0055085	nucleobase-ascorbate transporter 12-like
CUUC63633	2.94	1.93e-27	GO:0004069	aspartate aminotransferase 3
CUUC63634	-2.99	1.12e-38	GO:0097159	zinc finger ccch domain-containing protein 53-like
CUUC63637	-2.16	0.0023	GO:0005643	nuclear pore complex protein nup107-like
CUUC63647	2.54	5.46e-07	GO:0005488	probable wrky transcription factor 21-like
CUUC63652	-2.31	3.34e-07	GO:0048579	zinc finger protein constans-like 9-like
CUUC63657	1.87	2.27e-08	GO:0005509	dcn1-like protein 4-like
CUUC63706	-2.29	0.012
CUUC63788	2.36	0.0236	GO:0045893	uncharacterized loc101204163
CUUC63789	-1.51	0.0189
CUUC63807	-3.85	0.00473	GO:0009505	inflorescence meristem receptor-like kinase 2 isoform 1
CUUC63815	-3.19	0.0199	GO:0046872	zinc finger family protein
CUUC63829	-3.09	0.0465
CUUC63842	-1.51	0.0408	GO:0032877	protein fizzy-related 2-like
CUUC63849	-2.69	3.58e-18	GO:0034968	dna ligase 1-like
CUUC63887	-1.99	8.7e-19
CUUC63905	-3.48	0.000122	GO:0005507	blue copper
CUUC63918	-1.58	0.0079
CUUC63919	-2.05	0.0468
CUUC63931	-4.05	0.00036
CUUC63938	-1.56	0.00283	GO:0044238	hydrolyzing o-glycosyl
CUUC63988	1.68	0.0386	GO:0004553	endo- -beta-xylanase a-like
CUUC64001	-1.94	4.56e-06	GO:0097502	glucomannan 4-beta-mannosyltransferase 9-like
CUUC64008	2.03	0.0379
CUUC64009	-1.81	2.15e-10	GO:0008270	e3 ubiquitin-protein ligase rglg2-like
CUUC64138	-1.7	2.18e-11	GO:0004222	ethylene-dependent gravitropism-deficient and yellow-green-like 2 isoform 2
CUUC64170	-2.44	0.0226
CUUC64177	-2.4	0.0497	GO:0016021	protein strubbelig-receptor family 8-like
CUUC64186	-1.88	0.0129	GO:0009941	uncharacterized loc101211190
CUUC64195	-2.73	3.5e-06	GO:0003677	myb transcription factor
CUUC64201	-3.19	0.00316
CUUC64259	3.02	0.0275	GO:0005545	clathrin assembly protein at5g57200-like
CUUC64270	-2.6	0.0396	GO:0005576	serine carboxypeptidase-like 35-like
CUUC64306	-2.5	0.016
CUUC64309	-1.83	1.55e-12	GO:0016021	ferric reduction oxidase 4-like
CUUC64310	-2.09	2.21e-07	GO:0006284	dna glycosylase superfamily protein
CUUC64324	-2.72	0.0354
CUUC64338	3.22	0.0274	GO:0044424	u-box domain-containing protein 10-like
CUUC64350	2.31	0.0355	GO:0008553	plasma membrane atpase 4-like
CUUC64400	-3.59	0.00597	GO:0009825	l-ascorbate oxidase homolog
CUUC64429	3.36	4.86e-32	GO:0005634	zinc finger protein constans-like protein
CUUC64430	4.23	4.59e-10	GO:0005886	upf0481 protein at3g47200-like
CUUC64458	2.22	2.42e-05	GO:0008568	26s protease regulatory subunit s10b homolog b-like
CUUC64464	-3.14	0.00424	GO:0048868	ribonuclease p subunit rpp30
CUUC64476	2.66	0.00499
CUUC64482	2.44	7.08e-11	GO:0045735	germin-like protein 5-1-like
CUUC64529	-1.84	0.0324	GO:0043247	low quality protein: dna annealing helicase and endonuclease zranb3-like
CUUC64541	1.66	0.00128	GO:0009507	motile sperm domain-containing protein 2-like
CUUC64544	-2.28	2.69e-15
CUUC64559	-1.58	0.0066	GO:0030170	l-allo-threonine aldolase-like
CUUC64585	-3.01	0.0434
CUUC64589	-1.96	3.93e-10
CUUC64594	-1.73	0.000317
CUUC64595	-3.2	0.00461	GO:0008152	gamma aminobutyrate transaminase chloroplastic-like
CUUC64604	1.51	0.0151	GO:0005886	PREDICTED: uncharacterized protein LOC101207305
CUUC64630	2.08	5.02e-09	GO:0016772	mitogen-activated protein kinase kinase kinase a- partial
CUUC64665	1.83	0.0438	GO:0008168	small rna 2 -o-methyltransferase-like
CUUC64680	1.67	4.32e-11	GO:0020037	cytochrome p450 734a1-like
CUUC64714	-2.3	0.002
CUUC64725	1.54	0.0308	GO:0005783	long chain acyl- synthetase 4-like
CUUC64728	-2.74	5.5e-09	GO:0009615	transcription factor as1-like
CUUC64730	-2.86	0.000261	GO:0008270	probable s-acyltransferase at1g69420-like
CUUC64736	-2.69	1.06e-18	GO:0016124	carotenoid cleavage dioxygenase 1
CUUC64743	1.82	2.31e-11	GO:0006355	wrky dna-binding protein 69
CUUC64745	1.53	0.0423	GO:0003677	bed zinc family dimerization domain isoform 1
CUUC64805	1.82	0.00287	GO:0006097	pinus taeda anonymous locus cl212contig1_02 genomic sequence
CUUC64824	-1.9	8.67e-15	GO:0004672	probable lrr receptor-like serine threonine-protein kinase at2g16250-like
CUUC64827	1.79	6.11e-05	GO:0046961	atp synthase subunit mitochondrial-like
CUUC64828	2.04	8.64e-06	GO:0046961	atp synthase subunit mitochondrial-like
CUUC64849	-2.75	0.000926	GO:0045893	tetratricopeptide repeat protein 27 homolog
CUUC64860	1.79	0.0305	GO:0044424	transcription factor e2fa-like
CUUC64911	1.7	0.000328	GO:0034219	bidirectional sugar transporter n3-like
CUUC64931	-1.72	0.0353	GO:0006355	homeobox-leucine zipper protein revoluta-like
CUUC64945	-3.61	4.81e-06	GO:1901363	replication factor c subunit 1-like
CUUC64947	2.23	0.0398	GO:0043231	duf246 domain-containing protein at1g04910-like
CUUC64953	-1.64	0.00919
CUUC64981	-2.78	6.17e-29
CUUC64998	2.38	3.28e-21	GO:0015706	probable anion transporter chloroplastic-like
CUUC65019	-1.7	1.68e-07
CUUC65021	-2.07	2.34e-12	GO:0005737	pleckstrin homology domain-containing family a member 8-like
CUUC65044	-3.35	9.36e-41	GO:0070887	heat shock factor protein hsf30-like
CUUC65061	1.82	0.00877	GO:0005945	6-phosphofructokinase 3-like
CUUC65091	2.15	0.0121	GO:0015416	abc transporter g family member 39-like
CUUC65120	-2.56	0.028
CUUC65121	-3.25	0.0319
CUUC65136	-3.29	0.0258
CUUC65160	-1.51	0.00133	GO:0004553	glycosyltransferase family protein 47
CUUC65184	2.15	0.015	GO:0003779	low quality protein: villin-4-like
CUUC65185	-1.64	1.26e-07
CUUC65190	-2.56	0.0258	GO:0006468	probably inactive leucine-rich repeat receptor-like protein kinase at3g28040-like
CUUC65196	1.56	0.000452	GO:0055085	mechanosensitive ion channel protein chloroplastic-like
CUUC65221	-1.69	1.32e-05
CUUC65234	-1.65	3.03e-05
CUUC65264	1.89	2.67e-15	GO:0010193	long chain acyl- synthetase peroxisomal-like
CUUC65268	2.37	0.033	GO:0070011	lysosomal pro-x carboxypeptidase-like
CUUC65274	-3.01	0.0229	GO:0048046	uncharacterized loc101214813
CUUC65277	-1.97	3.08e-11	GO:0009790	transcriptional corepressor seuss-like
CUUC65314	-3.05	0.0277	GO:0046855	type i inositol- -trisphosphate 5-phosphatase cvp2-like
CUUC65368	-1.66	0.0374
CUUC65376	-2.21	0.00298	GO:0005737	type i inositol -trisphosphate 5-phosphatase cvp2-like
CUUC65378	-2.05	0.00372
CUUC65389	-3.16	0.0205	GO:0016021	ctl-like protein ddb_g0274487-like
CUUC65420	1.94	3.94e-12	GO:0016491	wall-associated receptor kinase-like 14-like
CUUC65435	-1.96	0.00102	GO:0016311	serine threonine-protein phosphatase bsl1-like
CUUC65461	2.3	0.00109	GO:0008152	nudix hydrolase chloroplastic-like
CUUC65468	1.88	0.00453	GO:0006511	proteasome subunit alpha type-6-like
CUUC65470	1.65	0.00627	GO:0016311	formin-like protein 18-like
CUUC65484	-1.57	2.02e-06	GO:0008152	catalytic hydrolase
CUUC65485	-2.1	0.000207	GO:0051087	bcl-2-associated athanogene-like protein
CUUC65489	-2.76	0.0223	GO:0005886	probable inactive receptor kinase at4g23740-like
CUUC65494	-2.26	0.00448
CUUC65503	-3.05	0.0484
CUUC65525	-2.16	0.0489	GO:0044763	atp binding
CUUC65534	-1.63	0.000568	GO:0006470	protein phosphatase 2c and cyclic nucleotide-binding kinase domain-containing
CUUC65543	1.66	4.69e-06	GO:0010581	nadph-dependent thioredoxin reductase 3-like
CUUC65557	-1.63	0.00049	GO:0003676	probable atp-dependent rna helicase ddx11-like
CUUC65568	-2.18	1.41e-11	GO:0003723	u1 small nuclear ribonucleoprotein a-like
CUUC65570	-2	3.66e-05
CUUC65581	-1.69	0.00229	GO:0019676	glutamate synthase
CUUC65584	-2.17	0.00114	GO:0003777	chromosome-associated kinesin kif4a-like
CUUC65589	-1.5	0.00152
CUUC65597	-1.66	0.0372
CUUC65607	1.69	0.000123	GO:0009409	protein vernalization insensitive 3-like
CUUC65614	-3.32	0.000868	GO:0016020	respiratory burst oxidase homolog protein h-like
CUUC65632	-1.66	1.92e-05	GO:0046658	aspartic proteinase-like protein 1-like
CUUC65689	-3.01	0.000127	GO:0004715	type receptor kinase
CUUC65717	-2.11	0.00245
CUUC65737	-2.84	4.05e-22	GO:0009536	rps16 protein
CUUC65755	-1.76	0.00296	GO:0003677	telomere repeat-binding protein 5-like
CUUC65762	2.78	1.67e-10	GO:0042744	presequence protease chloroplastic mitochondrial-like
CUUC65784	-1.68	3.69e-13	GO:0048510	pre-mrna-processing factor 39-like
CUUC65787	3.48	0.011
CUUC65791	2.21	2.72e-16	GO:0009690	e3 ubiquitin-protein ligase rglg2
CUUC65809	-1.58	0.00468
CUUC65828	-2.08	0.00364	GO:0009793	abc transporter b family member 1-like
CUUC65833	-1.63	1.71e-10	GO:0008180	cop9 signalosome complex subunit 7-like
CUUC65852	-2.75	0.0109	GO:0045859	cyclin-dependent kinase inhibitor 7-like
CUUC65859	-1.75	0.0434	GO:0010103	transport inhibitor response 1-like
CUUC65917	-1.73	0.00745	GO:0005886	cyclin-related family protein
CUUC65931	2.08	0.0245
CUUC65932	-2.24	5.05e-05
CUUC65946	-1.67	0.01
CUUC65975	1.96	0.000165	GO:0016023	Uncharacterized protein TCM_010653
CUUC66006	-1.72	0.0417	GO:0000325	low quality protein: abc transporter c family member 12-like
CUUC66008	-2.12	0.0456
CUUC66140	1.99	0.0274
CUUC66148	-3.52	0.00411	GO:0005488	thiosulfate sulfurtransferase 18-like
CUUC66149	-3.81	0.0082	GO:0004792	thiosulfate sulfurtransferase
CUUC66322	2.62	0.0397
CUUC66472	3.76	0.0116
CUUC66608	-4.43	2.85e-05
CUUC66620	-2.67	0.00391
CUUC66687	3.86	0.0117
CUUC66770	-3.01	0.000383
CUUC66785	-1.59	0.036
CUUC66959	3.4	0.0151
CUUC66982	-2.84	0.0181
CUUC67036	2.28	6.38e-06	GO:0031348	ring-h2 finger protein atl2-like
CUUC67250	-1.86	0.0243
CUUC67314	4.17	0.00453
CUUC67461	3.05	0.0418
CUUC67756	-3.01	0.0035
CUUC67870	-3.54	0.0116
CUUC68097	3.33	0.0425
CUUC68284	-1.78	0.0044	GO:0009987	l 37cc
CUUC68343	2.77	0.0432
CUUC68382	3.64	0.0162
CUUC68433	-3.77	0.0157	GO:0009506	uncharacterized loc101220278
CUUC68447	-3.3	0.025
CUUC68690	-2.24	0.00277
CUUC69013	4.41	0.000764
CUUC69438	-3.04	0.0377
CUUC69630	-3.03	0.000306
CUUC69747	-3.49	0.00444	GO:0020037	cytochrome p450
CUUC69957	-4.33	1.34e-05
CUUC69982	-2.73	0.0451
CUUC70086	-2.37	0.0377
CUUC70111	-2.95	0.038
CUUC70185	-3.05	0.00124
CUUC70315	3.51	0.0149
CUUC70371	3.6	0.0138
CUUC70583	2.2	0.0177
CUUC70798	-2.99	0.000529
CUUC70822	3.52	0.00636	GO:0020037	flavonoid 3 -hydroxylase
CUUC70835	3.86	0.00539
CUUC70914	3.55	0.0132
CUUC71224	3.23	0.041
CUUC71284	3.9	0.0113
CUUC71359	3.52	0.00807
CUUC71372	-1.97	0.00256
CUUC71672	-2.89	0.0486
CUUC71681	1.77	0.0431
CUUC71979	1.67	0.0133
CUUC72067	-3.23	0.0404
CUUC72132	3.34	0.024
CUUC72165	-3.73	0.0203	GO:0048608	squamosa promoter-binding-like protein 4-like
CUUC72449	3.67	0.0103
CUUC72501	-2.6	0.0212
CUUC72714	4.9	0.000115
CUUC72836	-2.51	0.0249	GO:0006200	abc transporter g family member 24-like
CUUC72934	-2.23	1.18e-10	GO:0003677	telomere repeat-binding protein 5-like
CUUC72972	-2.39	8.35e-05
CUUC72976	2.86	0.0168	GO:0005886	probable lrr receptor-like protein kinase at1g51890-like
CUUC73015	3.86	0.000783
CUUC73169	3.42	0.0235
CUUC73327	2.57	0.0149
CUUC73341	1.76	0.00986	GO:0003677	probable transcription factor kan2-like
CUUC73350	3.22	0.0297
CUUC73611	-2.57	0.024
CUUC73638	2.59	0.0188
CUUC73665	1.67	0.0409
CUUC73732	-2.35	0.0308
CUUC73903	3.09	0.0461
CUUC73922	2.72	0.0341	GO:0008270	serine acetyltransferase mitochondrial-like
CUUC74084	-2.75	0.0375
CUUC74121	-2.74	0.00912
CUUC74245	4.22	3.19e-05
CUUC74304	-2.74	0.00569
CUUC74309	-2.78	0.00348	GO:0016021	probable receptor protein kinase tmk1-like
CUUC74432	2.13	0.000182	GO:1902475	uncharacterized amino-acid permease -like
CUUC74436	2.86	3.1e-14
CUUC74444	-2.92	0.0417
CUUC74489	-2.69	0.0437
CUUC74495	1.96	1.29e-05	GO:0046872	zinc finger protein
CUUC74534	1.83	5.94e-08	GO:0009506	universal stress protein a-like
CUUC74545	3.88	0.00472
CUUC74548	1.79	1.5e-13	GO:0004869	cysteine proteinase inhibitor
CUUC74551	3.68	9.38e-11
CUUC74553	2.16	1.39e-17	GO:0009965	copper chaperone
CUUC74554	-1.59	1.84e-06	GO:0006457	chaperone protein dnaj 10-like
CUUC74556	2.3	5.99e-07	GO:0005739	early nodulin-93-like
CUUC74576	2.17	0.0363
CUUC74578	1.94	0.0186	GO:0005829	deoxyuridine 5 -triphosphate nucleotidohydrolase-like
CUUC74590	2.28	0.0204
CUUC74603	-2.39	0.008	GO:0006481	protein-s-isoprenylcysteine o-methyltransferase b-like isoform 2
CUUC74607	-1.92	7.45e-14
CUUC74608	1.65	0.000274	GO:0005737	non-symbiotic hemoglobin 2
CUUC74622	-2.99	0.013	GO:0004683	calcium-dependent protein kinase 13-like
CUUC74625	2.01	1.17e-08
CUUC74629	4.41	1.13e-10	GO:0042742	casp-like protein rcom_1206790-like
CUUC74654	-3.2	0.0212
CUUC74669	1.55	0.00814	GO:0005739	nadh dehydrogenase
CUUC74691	2.79	0.0368
CUUC74692	1.78	9.66e-08	GO:0097159	heterogeneous nuclear ribonucleoprotein
CUUC74694	1.57	4.32e-09	GO:0016021	stress-induced hydrophobic peptide
CUUC74707	2.55	2.94e-13
CUUC74718	-3.72	0.00155
CUUC74744	1.69	0.00115
CUUC74805	1.57	0.000127
CUUC74821	2.2	4.36e-07
CUUC74826	-1.5	0.000667	GO:0005634	enhancer of atnsi activity protein
CUUC74837	2.73	0.0439
CUUC74844	-4	0.00528
CUUC74903	-2.42	0.000752
CUUC74905	2.66	0.0143
CUUC74912	2.64	0.03
CUUC74939	3.93	0.00945
CUUC75021	-2.33	0.000675
CUUC75022	-2.97	0.0344
CUUC75023	2.11	0.0333
CUUC75033	1.84	0.0225
CUUC75040	2.82	0.00301
CUUC75132	3.12	2.06e-05	GO:0004672	probable inactive leucine-rich repeat receptor-like protein kinase at5g20690-like
CUUC75229	1.58	0.047
CUUC75289	3.27	0.00364
CUUC75358	-2.05	0.0278
CUUC75364	2.59	2.6e-05
CUUC75367	-3.41	0.0168
CUUC75429	-3.53	5.83e-06	GO:0052547	wound-induced proteinase inhibitor 1-like
CUUC75630	3.74	0.000181
CUUC75667	5.64	7.55e-06
CUUC75702	-4.32	0.00291	GO:0071732	vacuolar iron transporter homolog 4-like
CUUC75710	-3.62	0.011
CUUC75755	4.14	1.37e-11
CUUC75845	-3.57	1.24e-05
CUUC75846	-3.51	0.000179	GO:0009862	saur family protein
CUUC75895	-2.46	0.0367	GO:0071704	PREDICTED: uncharacterized protein LOC101220495
CUUC75953	2.19	0.0467
CUUC76063	2.29	0.000892
CUUC76188	3.94	0.00561	GO:0005506	gibberellin 2-oxidase
CUUC76232	-1.95	0.034
CUUC76454	-1.56	0.0477
CUUC76463	-2.35	0.000852
CUUC76469	1.59	0.000427	GO:0006413	probable rna-binding protein eif1ad-like
CUUC76488	3.37	0.0127
CUUC76507	-3.57	0.0287
CUUC76524	-1.52	4.87e-08
CUUC76602	2.7	0.00654
CUUC76615	-2.76	0.0184
CUUC76642	2.23	1.96e-07
CUUC76643	-1.78	0.0354	GO:0006457	iron-sulfur cluster co-chaperone protein mitochondrial-like
CUUC76672	1.62	0.0179	GO:0005802	endomembrane protein 70
CUUC76707	3.57	0.0187
CUUC76739	3.82	0.00109
CUUC76769	-2.86	0.000229
CUUC76779	1.59	2.9e-10	GO:0032934	non-specific lipid-transfer
CUUC76811	2.93	2.94e-26	GO:0020037	peroxidase 73-like
CUUC76820	-3.38	2.61e-07
CUUC76827	1.71	2.19e-09	GO:0044424	photosystem ii reaction center w chloroplastic-like
CUUC76830	1.51	0.00668
CUUC76881	1.94	2.85e-06	GO:0000266	mitochondria fission 1
CUUC76901	-2.4	1.21e-24	GO:0006950	indole-3-acetic acid-induced protein arg2-like
CUUC76907	2.71	0.0443
CUUC76917	2.56	1.88e-18	GO:0006144	urate oxidase
CUUC76918	-2.88	2.56e-28	GO:0046872	zinc finger ccch domain-containing protein 20-like
CUUC76926	2	3.11e-28	GO:0006623	at1g65720 f1e22_13
CUUC76957	-2.18	0.0229
CUUC76958	-2.19	0.0413
CUUC76974	2.16	1.48e-10
CUUC76979	1.75	9.56e-05	GO:0004129	cytochrome-c oxidase electron carrier
CUUC76988	-2.07	1.17e-09	GO:0046872	histone deacetylase
CUUC76993	2.38	0.0379	GO:0005840	hypothetical protein (mitochondrion)
CUUC77011	1.92	0.000233	GO:0009644	kda class v heat shock
CUUC77049	5.79	2.76e-09
CUUC77071	-1.96	0.000275
CUUC77106	2.59	2.63e-13
CUUC77215	-2.49	0.0164	GO:0003899	dna-directed rna polymerase ii subunit rpb1-like
CUUC77355	1.96	0.00772
CUUC77369	2.43	6.86e-21	GO:0055114	zeaxanthin epoxidase
CUUC77457	3.01	0.0206
CUUC77503	3.61	0.0191
CUUC77586	1.52	0.000208
CUUC77598	2.24	0.000594	GO:0071281	nicotianamine synthase-like
CUUC77728	-3.42	0.0295
CUUC77751	-2.5	0.0376
CUUC77793	-3.91	0.00137	GO:0000156	two-component response regulator
CUUC77880	-3.27	0.0364
CUUC78090	1.68	1.8e-10	GO:0005886	ubiquitin-conjugating enzyme e2-17 kda
CUUC78138	3.99	0.00197
CUUC78222	-2.35	6.37e-05
CUUC78268	-3.22	0.0371
CUUC78308	4.44	0.0022
CUUC78436	2.2	4.07e-05
CUUC78461	1.96	0.0277	GO:0009793	protein maternal effect embryo arrest 60
CUUC78465	-3.3	0.0255	GO:0016020	uncharacterized loc101206442
CUUC78603	-3.59	0.0188
CUUC78639	1.97	0.0421	GO:0003677	transcription repressor myb6-like
CUUC78754	-2.38	1.24e-06
CUUC78802	-3.71	2.71e-11	GO:0006355	dof zinc finger protein
CUUC79000	-3.6	0.0121
CUUC79120	-3.53	7.1e-06
CUUC79127	-1.84	0.00451
CUUC79159	-3	2.17e-17	GO:0045893	ninja-family protein afp3
CUUC79261	-3.38	0.0109
CUUC79277	2	0.00626
CUUC79279	-2.94	0.0442
CUUC79388	-3.33	0.0237
CUUC79465	3.29	0.0281	GO:0016020	auxin-induced protein 5ng4-like
CUUC79466	-3.59	0.00577
CUUC79508	-2.3	0.0242
CUUC79545	-4.15	0.00247
CUUC79615	2.41	0.00336
CUUC79773	2.13	0.0151
CUUC79816	-3.07	0.00188	GO:0046872	pinus taeda anonymous locus 0_5030_02 genomic sequence
CUUC79817	-2.73	0.0314	GO:0010197	21 kda
CUUC79834	2.61	0.0102
CUUC79849	-1.62	0.0218
CUUC79861	-3.18	0.0159
CUUC79890	2.37	0.0221	GO:0009630	abc transporter b family member 4-like
CUUC79933	4.12	0.00265
CUUC79940	-2.59	0.0403	GO:0006468	u-box domain-containing protein 35-like
CUUC79943	3.24	0.00373
CUUC80037	1.53	4.33e-05	GO:0070483	ethylene response element binding protein
CUUC80050	2.18	1.68e-05	GO:0005829	hydroxyacylglutathione hydrolase cytoplasmic-like
CUUC80141	-2.69	0.00097
CUUC80145	3.69	0.0103
CUUC80180	-3.11	0.0414	GO:0045892	atofp8 ofp8
CUUC80181	-2.73	0.0468
CUUC80276	-2.64	0.00225
CUUC80342	2.7	0.0382
CUUC80370	-2.25	0.0435
CUUC80395	-3.48	0.0266
CUUC80396	-2.61	0.0206
CUUC80488	-4.14	0.00771	GO:0052547	cysteine proteinase inhibitor 5-like
CUUC80563	-2.91	0.0428	GO:0008152	er glycerol-phosphate acyltransferase
CUUC80770	-4.72	9.86e-06
CUUC80812	-2.07	0.00216
CUUC80813	-2.4	0.00283
CUUC80837	-3.25	0.0444	GO:0005507	laccase 3
CUUC80894	-3.24	0.0321
CUUC80957	-4.05	5.43e-05
CUUC81053	-1.53	0.00544	GO:0008270	ring-h2 finger protein atl78-like
CUUC81093	-4.8	0.000926	GO:0004553	probable xyloglucan endotransglucosylase hydrolase protein 23-like
CUUC81106	-4.18	0.00469	GO:0046872	cytochrome p450 82c4-like
CUUC81116	-3.12	0.0429	GO:0006468	kinase-like protein
CUUC81231	2.9	0.0111
CUUC81269	-3.11	0.0331
CUUC81410	2.69	0.0152
CUUC81517	-1.95	0.0262	GO:0006470	protein phosphatase 2c and cyclic nucleotide-binding kinase domain-containing
CUUC81582	-3.08	0.0389
CUUC81637	2.66	0.000259	GO:0009059	dolichol phosphate-mannose biosynthesis regulatory
CUUC81672	-3.33	0.0308
CUUC81706	1.51	6.86e-06	GO:0006301	mitochondrial pyruvate carrier 1-like isoform 1
CUUC81745	2.69	0.0446	GO:0009627	major facilitator superfamily protein
CUUC81746	2.12	0.0147	GO:0009627	nodulin family protein
CUUC81802	-3.02	0.0151	GO:0016021	probable inactive leucine-rich repeat receptor-like protein kinase at1g66830-like
CUUC81922	3.27	0.0124
CUUC81995	3.39	0.0313
CUUC82019	2.44	0.0447
CUUC82054	3.51	0.00372
CUUC82256	-2.92	3.36e-07	GO:0005829	uncharacterized partial
CUUC82284	1.88	0.0153
CUUC82351	-6.57	1.76e-08
CUUC82352	-6.19	4.05e-07	GO:0044699	nac domain-containing protein 43-like
CUUC82442	-3.05	0.0221	GO:0005488	copia-type polyprotein
CUUC82500	-3.67	0.00624	GO:0016021	polyol transporter 5-like
CUUC82528	3.24	0.0142
CUUC82664	1.92	0.0266
CUUC82803	1.82	0.00722
CUUC82832	2.99	0.00186	GO:0048316	seed maturation protein lea 4
CUUC82853	-4.08	0.0043
CUUC82869	3.81	1.21e-08
CUUC83007	2.57	4.49e-10	GO:0005768	probable peptidyl-prolyl cis-trans isomerase-like
CUUC83026	1.74	7.9e-16	GO:0042802	pgr5-like protein chloroplastic-like
CUUC83076	-1.55	1.05e-06
CUUC83113	-2.48	0.000495
CUUC83137	-2.29	0.00734
CUUC83187	-2.37	0.0425
CUUC83235	3.24	0.0264	GO:0009705	calcium-transporting atpase plasma membrane-type-like
CUUC83260	-2.32	1.21e-08
CUUC83271	3.99	0.00458
CUUC83288	-1.76	0.0377	GO:0044707	auxin-responsive family protein
CUUC83309	3.98	0.000103
CUUC83336	2.52	0.000926
CUUC83337	-3.03	0.038	GO:0003989	acetyl- carboxylase carboxyltransferase beta subunit
CUUC83367	2.26	0.0359
CUUC83406	-3.4	0.0313
CUUC83488	-1.57	0.00759
CUUC83491	-1.95	5.51e-10
CUUC83492	-2.03	5.33e-10	GO:0010162	f-box protein gid2-like
CUUC83493	-2.02	0.0103
CUUC83526	2.81	7.05e-14	GO:0016021	hypoxia-responsive family protein
CUUC83548	-1.85	0.0322	GO:0004842	u-box domain-containing protein 13-like
CUUC83549	-1.92	0.0493	GO:0004842	u-box domain-containing protein 13-like
CUUC83570	2.8	3.15e-07	GO:0006814	calcineurin b-like protein-interacting protein kinase
CUUC83592	-3.27	0.00352
CUUC83643	-3.52	0.0178
CUUC83671	-1.83	0.0145
CUUC83766	-1.91	0.0034
CUUC83786	2.67	0.0494	GO:0016884	amidase -like
CUUC83791	-3.83	0.0044
CUUC83795	-2.25	0.0347
CUUC83796	-3	0.00376	GO:0045454	tpr repeat-containing thioredoxin ttl1-like
CUUC83835	3.19	0.0414	GO:0006355	wrky transcription factor 22-like
CUUC83841	-4.38	0.000959
CUUC83859	-1.74	0.0372	GO:0030001	heavy metal-associated isoprenylated plant protein 26-like
CUUC83930	2.44	0.021
CUUC83937	-1.81	0.023
CUUC84032	3.27	2.03e-19	GO:0009693	acc oxidase
CUUC84079	-4.53	0.000105	GO:0009611	nitrate transporter -like
CUUC84080	-3.6	0.00068
CUUC84184	-2.68	0.000261	GO:0016126	probable inactive receptor kinase at2g26730-like
CUUC84219	1.72	2.73e-12	GO:0006413	glycine-rich protein
CUUC84269	1.86	0.0333	GO:0016740	xyloglucan galactosyltransferase katamari1-like
CUUC84300	2.73	6.76e-21
CUUC84304	-2.02	0.009
CUUC84374	2.2	0.0403
CUUC84375	-1.72	1.61e-14
CUUC84382	3.81	0.00677
CUUC84386	-4.69	5.28e-37	GO:0050616	cytokinin hydroxylase-like
CUUC84416	3.37	0.0295
CUUC84470	2.36	7.96e-08
CUUC84593	1.71	0.0376	GO:0031072	at1g22630 f12k8_2
CUUC84684	-2.43	9.7e-08	GO:0048032	remorin
CUUC84685	-1.71	1.1e-06
CUUC84697	-1.93	5.52e-06
CUUC84698	-2.36	1.97e-07
CUUC84699	-3.36	0.0225
CUUC84711	3.44	7.74e-05
CUUC84739	-2.64	0.0417	GO:0005634	low quality protein: transcription factor divaricata- partial
CUUC84767	2.36	2.64e-12
CUUC84774	1.58	2.6e-05
CUUC84781	1.56	9.15e-13	GO:0009941	atp synthase subunit b chloroplastic-like
CUUC84887	-2.59	0.0338
CUUC84906	3.31	0.000411	GO:0005488	mads box
CUUC84911	-1.83	0.0324
CUUC84933	2.22	0.00985
CUUC84941	2.61	0.0218	GO:0006557	s-adenosylmethionine decarboxylase proenzyme 2- partial
CUUC85027	-2.54	0.00133
CUUC85050	2.61	2.34e-25	GO:0006511	ubiquitin-conjugating enzyme e2-17 kda
CUUC85064	2.79	2.57e-10	GO:0050896	ethylene-responsive transcription factor rap2-3-like
CUUC85071	-3.39	0.0014
CUUC85151	1.57	4.87e-06
CUUC85152	-1.64	0.00171
CUUC85161	1.62	1.08e-08
CUUC85173	2.79	0.0097
CUUC85206	1.59	0.00555	GO:0097157	intron-binding protein aquarius-like
CUUC85207	2.37	6.12e-06
CUUC85210	-2.81	0.0445	GO:0046835	hexokinase- chloroplastic-like
CUUC85214	-2.89	0.0269
CUUC85226	2.28	2.42e-20	GO:0009941	ribosomal protein s9
CUUC85227	1.62	0.00387
CUUC85231	-3.09	0.00903
CUUC85249	-3.02	0.00248
CUUC85317	-3.11	0.0235
CUUC85318	-2.33	0.0262
CUUC85365	-2.87	0.000838	GO:0016829	glutathione s-transferase tau 7
CUUC85375	1.83	0.00403
CUUC85380	2.14	1.29e-26	GO:0008152	probable acyl-activating enzyme peroxisomal-like
CUUC85418	-1.78	0.000113
CUUC85464	2.32	1.48e-10	GO:0008152	14 kda zinc-binding
CUUC85509	2.19	0.000144
CUUC85547	-2.97	0.0308
CUUC85579	-1.66	0.0396
CUUC85585	1.88	2.83e-09	GO:0006886	PREDICTED: uncharacterized protein LOC101213354
CUUC85607	1.56	0.00016
CUUC85648	1.62	0.0328	GO:0051082	chaperone protein dnaj-related protein
CUUC85657	1.62	0.000926
CUUC85675	2.72	0.0109
CUUC85686	-1.97	0.00146
CUUC85716	5.68	4.78e-18
CUUC85821	1.68	1.58e-08	GO:0005840	30s ribosomal protein chloroplastic-like
CUUC85903	-3.52	0.0276	GO:0010413	PREDICTED: uncharacterized protein LOC101212899
CUUC85905	4.13	0.000952	GO:0010106	cytokinin riboside 5 -monophosphate phosphoribohydrolase log7-like
CUUC85906	3.01	0.0466	GO:0010106	cytokinin riboside 5 -monophosphate phosphoribohydrolase log7-like
CUUC85989	3.08	0.0129
CUUC86019	-1.72	0.00305	GO:0048196	subtilisin-like protease-like
CUUC86081	-1.91	1.92e-09	GO:0051260	btb poz domain-containing protein at5g41330-like
CUUC86100	1.77	1.5e-05	GO:0090449	probable peptide nitrate transporter at5g62680-like
CUUC86135	3.8	0.0109
CUUC86159	-2.89	1.72e-05	GO:0042908	abc transporter g family member 24-like
CUUC86160	-2.51	0.000104	GO:0006810	abc transporter g family member 24-like
CUUC86161	-1.86	0.0266	GO:0042908	abc transporter g family member 28-like
CUUC86189	2.83	0.000902
CUUC86201	1.55	5.22e-05	GO:0016740	cellulose synthase-like protein h1-like
CUUC86259	-3.6	0.0186
CUUC86273	3.95	0.00643
CUUC86278	-6.8	2.91e-46
CUUC86308	-2.43	9.51e-21	GO:0048046	glycine-rich rna binding protein
CUUC86309	-1.79	2.35e-20	GO:0005618	glycine-rich rna-binding protein blt801-like
CUUC86332	-2.86	5.24e-20	GO:0046686	selenium-binding protein 2-like
CUUC86334	3.17	0.0121	GO:0006355	nac domain-containing protein 100-like
CUUC86378	1.73	0.00822	GO:0005739	nuclear pore complex protein nup214
CUUC86392	-5.91	1.05e-19	GO:0005576	snakin-2
CUUC86473	-3.04	0.0408
CUUC86479	1.51	0.000137	GO:0009750	ac012654_15est gb
CUUC86491	-3.79	1.44e-10
CUUC86499	-2.25	9.61e-15	GO:0003676	zinc finger protein 593-like
CUUC86548	1.86	8.66e-14	GO:0005829	heat stable protein 1
CUUC86645	-1.73	2.38e-08
CUUC86668	3.7	0.000312
CUUC86672	-3.23	1.42e-05
CUUC86673	-3.36	0.000177
CUUC86688	2.08	0.00268
CUUC86691	3.11	0.0364
CUUC86697	-2.78	0.0409
CUUC86752	2.16	2.67e-05	GO:0005886	PREDICTED: uncharacterized protein LOC100243668
CUUC86795	2.23	0.00498	GO:0043231	PREDICTED: uncharacterized protein LOC101230002
CUUC86816	1.55	0.00505	GO:0006099	isocitrate lyase
CUUC86829	-2.12	1.02e-30	GO:0005730	nucleolar gtp-binding protein 2-like
CUUC86850	-1.63	0.00272	GO:0000278	g-protein coupled receptor 1-like
CUUC86869	-2.52	0.00297
CUUC86881	-1.97	7.43e-20	GO:0003861	3-isopropylmalate dehydratase-like
CUUC86903	2.69	0.000185
CUUC86914	1.85	2.85e-19	GO:1902600	cytochrome c oxidase subunit mitochondrial-like isoform 2
CUUC86915	1.92	0.00304
CUUC86918	3.22	0.0177
CUUC86931	2.25	4.99e-05	GO:0006470	phosphoglucan phosphatase chloroplastic-like
CUUC86951	-4.02	1.33e-06
CUUC86961	-1.59	0.0208
CUUC86993	-2.79	0.0394
CUUC87002	-2.11	0.0262	GO:0005829	insulin-degrading enzyme-like
CUUC87050	1.8	1.99e-06
CUUC87073	-1.55	0.0367	GO:0005618	alpha- -glucan-protein synthase
CUUC87123	2.07	7e-13	GO:0009524	proteasome subunit alpha type-7-like
CUUC87129	-3.44	0.0267	GO:0006869	non-specific lipid-transfer protein 8-like
CUUC87172	-4.37	0.0041	GO:0045893	nac domain ipr003441
CUUC87173	-4.43	0.00259
CUUC87175	-4.58	0.00212
CUUC87180	2.13	4.85e-06	GO:0044424	stem-specific protein tsjt1-like
CUUC87232	-1.83	9.66e-05	GO:0009505	pathogenesis-related thaumatin-like protein
CUUC87282	-4.37	0.00343	GO:0016758	cytokinin-o-glucosyltransferase
CUUC87283	-4.23	0.00406	GO:0035251	udp-glycosyltransferase 85a1-like
CUUC87336	2.1	0.0101	GO:0005507	adenylate kinase b-like
CUUC87348	-2.31	0.00706	GO:0046872	myrcene chloroplastic-like
CUUC87358	2	0.00114
CUUC87413	-2.11	0.0104
CUUC87426	-1.82	0.0261
CUUC87468	-2.24	0.0426	GO:0016021	probable leucine-rich repeat receptor-like protein kinase at1g68400-like
CUUC87475	2.2	1.8e-17	GO:0009543	thylakoid lumenal kda chloroplastic-like
CUUC87484	-1.98	0.0238
CUUC87513	1.78	8.1e-06	GO:0003849	phospho-2-dehydro-3-deoxyheptonate aldolase chloroplastic-like
CUUC87517	-4.17	0.00122	GO:0006468	wall-associated receptor kinase 2-like
[truncated: 684 more rows]

## Sheet: SpecificDEGsSinatra
Table S3: DEGs in fruit stored for 14 days at 4ºC compared to fruit stored at 20 ºC which are especific of Sinatra fruit										TFs in gray
ID	FC	padj	GO	Annotacion
CUUC100052	3.73586	0.00216011
CUUC100054	3.08423	6.27e-21
CUUC100068	-2.24211	0.00826612
CUUC100082	-2.99021	0.000165755	GO:0009414	galactinol synthase 1-like
CUUC100103	-3.99986	0.00404927
CUUC100104	-6.37184	4.35e-07
CUUC100119	-2.23988	0.000118902	GO:0006457	bag family molecular chaperone regulator 7-like
CUUC100122	-6.49432	6.48e-15	GO:0005737	phenylalanine ammonia-lyase-like
CUUC100123	-5.81494	1.29e-10	GO:0005737	phenylalanine ammonia- partial
CUUC100131	1.95761	0.000812192
CUUC100132	3.58552	0.00224126
CUUC100138	-3.91174	0.00122292
CUUC100149	2.25251	0.0265813	GO:0005507	methylmalonate-semialdehyde dehydrogenase
CUUC100171	-2.79905	8.7e-08	GO:0009535	ndh dependent flow 6 isoform 1
CUUC100197	-1.59203	0.0291324
CUUC100222	3.50078	0.0173892
CUUC100223	1.69884	6.33e-07
CUUC100238	3.13521	1.5e-08	GO:0009873	ethylene-responsive transcription factor
CUUC100239	-2.03296	8.59e-06	GO:0009987	ethylene-responsive transcription factor 5-like
CUUC100245	2.32649	0.035334	GO:0010497	cysteine-rich repeat secretory protein 3-like
CUUC100255	4.35869	8.73e-05
CUUC100274	-1.65383	2.53e-06	GO:0005488	transcription initiation factor tfiid subunit isoform 1
CUUC100363	1.66559	0.0340451
CUUC100379	-1.54198	0.0236432	GO:0004707	big map kinase
CUUC100383	-2.73313	0.0144615
CUUC100392	1.81865	0.00579234	GO:0006807	urease accessory protein
CUUC100418	-1.58113	0.00323849	GO:0006355	transcription factor tcp7-like
CUUC100445	-1.69521	5.71e-05	GO:0017148	ocs element-binding
CUUC100454	-1.73865	0.0044536	GO:0006355	della protein
CUUC100462	-3.23891	0.0281427	GO:0015238	protein transparent testa 12-like
CUUC100473	-2.53495	4.76e-10	GO:0008152	cell wall-associated hydrolase
CUUC100474	-2.13074	3.13e-08	GO:0008152	cell wall-associated hydrolase
CUUC100478	-2.27028	1.15e-09	GO:0008152	cell wall-associated hydrolase
CUUC100479	-3.30158	6.88e-08
CUUC100481	-5.56815	5.01e-26
CUUC100482	3.00474	0.045516
CUUC100506	-1.59385	4.11e-05	GO:0003743	transcription initiation factor iib-2
CUUC100507	-2.8062	1.33e-07	GO:0003743	transcription initiation factor iib-2
CUUC100586	1.80419	0.000301603	GO:0016567	e3 ubiquitin-protein ligase sis3-like
CUUC100594	1.64251	0.00382742	GO:0009506	probable receptor-like protein kinase at5g18500-like
CUUC100608	-2.3557	0.00065578
CUUC100626	-1.64547	0.000310981	GO:0044262	l-lactate dehydrogenase a-like
CUUC100703	-2.14245	0.000500846	GO:0005840	50s ribosomal protein l27
CUUC100706	-5.78051	2.73e-08	GO:0016311	acid phosphatase 1-like
CUUC100710	1.79699	0.0141974
CUUC100764	-4.23928	1.41e-12	GO:0005507	l-ascorbate oxidase homolog
CUUC100785	-1.69106	0.00185183
CUUC100809	-5.20407	5.59e-13	GO:0005618	alpha- -glucan-protein synthase
CUUC100839	2.19696	0.0302097
CUUC100846	3.60091	0.0135511
CUUC100848	3.05322	0.0248827
CUUC100870	-2.93484	7.65e-10
CUUC100882	-4.47626	6.15e-55
CUUC100887	4.07795	1.4e-05	GO:0006952	leucine-rich repeat receptor-like protein
CUUC100888	-3.4034	0.0143103	GO:0006952	leucine-rich repeat receptor-like protein
CUUC100893	1.95972	5.05e-07
CUUC100899	-1.57464	3.26e-07	GO:0016021	tet3_arath ame: full=tetraspanin-3
CUUC100904	2.11866	0.00198445
CUUC100906	-2.74488	1.99e-31	GO:0046872	chlorophyll a-b binding protein chloroplastic-like
CUUC100908	-3.88595	0.0139863
CUUC100919	-1.662	0.00462916	GO:0007094	mitotic checkpoint protein bub3-like
CUUC100923	1.51908	0.000776604	GO:0006355	probable wrky transcription factor 40-like
CUUC100926	2.00341	1.15e-09	GO:0050896	probable wrky transcription factor 40-like
CUUC100961	-1.54678	0.0146158	GO:0010431	probable mitochondrial chaperone bcs1-b-like
CUUC100966	-1.77654	3.68e-07	GO:0006281	blue-light photoreceptor phr2-like
CUUC100979	-1.85422	2.3e-11	GO:0009507	PREDICTED: uncharacterized protein LOC101215998
CUUC101021	1.69239	0.00210965	GO:0046961	atp synthase gamma chloroplastic-like
CUUC101028	-1.82315	0.00974467	GO:0046872	splicing factor u2af small subunit b-like
CUUC101035	-4.80008	4.15e-08
CUUC101036	-4.99203	6.3e-10
CUUC101047	-1.59062	0.00128002	GO:0016192	vesicle-associated membrane protein 726-like
CUUC101051	-2.19501	0.000836941	GO:0009902	at1g67700 f12a21_30
CUUC101061	4.67234	8.22e-09
CUUC101087	-1.66195	3.1e-08	GO:0006412	30s ribosomal protein chloroplastic-like
CUUC101118	-2.49832	0.000228846	GO:0016310	serine threonine-protein kinase-like protein ccr3-like
CUUC101131	1.81109	1.03e-05	GO:0006979	ferritin- chloroplastic
CUUC101167	-2.40266	5.16e-12	GO:0005774	nad -binding rossmann-fold-containing protein
CUUC101194	-2.14687	0.0081166	GO:0003735	50s ribosomal protein l30-like
CUUC101196	2.12986	0.00344761	GO:0003735	50s ribosomal protein l30-like
CUUC101223	1.80992	6.98e-06	GO:0015385	cation h(+) antiporter 20-like
CUUC101224	-1.74156	2.98e-10	GO:0010119	plasma membrane atpase 4-like
CUUC101245	-1.71047	8.05e-16	GO:0030095	photosystem ii subunit q-2
CUUC101246	-1.89616	1.77e-23	GO:0030095	photosystem ii subunit q-2
CUUC101279	1.52653	0.0265813	GO:0006468	serine threonine-protein kinase pbs1-like
CUUC101291	1.82944	0.0123737	GO:0006355	ethylene-responsive transcription factor rap2-7-like
CUUC101292	2.73423	0.00224126
CUUC101298	-3.30141	9.55e-14	GO:0031323	probable wrky transcription factor 33
CUUC101361	1.56822	0.0493273
CUUC101370	2.41776	0.0299383
CUUC101376	-1.7175	0.0457807	GO:0006629	phosphoinositide phospholipase c 2-like
CUUC101377	-1.52406	0.000702653	GO:0007049	cyclin d3
CUUC101404	-4.17026	4.87e-09	GO:0009506	at2g10940-like protein
CUUC101405	-3.23389	0.00118552
CUUC101448	-2.60553	0.0181727	GO:0005829	udp-glucose 4-epimerase gepi48-like
CUUC101492	1.72982	0.000496751
CUUC101505	-2.54631	0.00800199	GO:0005829	subtilisin-like protease-like
CUUC101507	2.82306	1.69e-05	GO:0051262	inorganic pyrophosphatase 2-like
CUUC101523	-1.6602	8.04e-05	GO:0016787	probable protein phosphatase 2c 49-like
CUUC101538	-2.44495	1.28e-30	GO:0009535	protein curvature thylakoid chloroplastic-like
CUUC101554	2.36155	0.0127341	GO:0044763	cyclin a2
CUUC101562	-2.69534	0.00375373	GO:0005886	nucleobase-ascorbate transporter 11-like
CUUC101619	-3.0264	0.038241	GO:0005634	myb family transcription factor apl
CUUC101623	-2.73656	0.0147196
CUUC101630	-3.18284	0.0419203	GO:0010090	protein branchless trichome
CUUC101653	1.94718	8.89e-08	GO:0008270	zinc finger family protein
CUUC101654	-2.57481	8.4e-07
CUUC101660	-3.87099	1.28e-30	GO:0035556	wrky transcription factor 11
CUUC101661	-1.68368	0.0301328	GO:0006355	probable wrky transcription factor 11-like
CUUC101684	-4.22635	3.11e-06
CUUC101692	-2.70509	5.16e-19	GO:0005618	alpha- -glucan-protein synthase
CUUC101697	1.66559	5.27e-09	GO:0009941	uncharacterized loc101204811
CUUC101702	-4.86653	4.32e-44	GO:0003979	uridine diphosphate glucose dehydrogenase
CUUC101735	-3.24876	0.048306	GO:0043231	PREDICTED: uncharacterized protein LOC101203132
CUUC101757	-1.64691	0.000392405	GO:0009505	strictosidine synthase 1-like
CUUC101773	3.48109	1.6e-05
CUUC101803	1.81151	0.0432342	GO:0008270	histone acetyltransferase
CUUC101835	-1.82892	5.33e-13	GO:0009409	probable calcium-binding protein cml13-like
CUUC101852	1.69197	1.75e-05
CUUC101860	1.70427	7.41e-10	GO:0009553	histidine-containing phosphotransfer protein 1-like
CUUC101866	2.51963	0.0484712	GO:0006355	two-component response regulator arr12-like
CUUC101867	1.98664	0.00437891	GO:0050794	two-component response regulator arr12-like
CUUC101883	1.58879	0.0213441	GO:0005634	glycoprotein homolog
CUUC101909	1.60494	0.00659294	GO:0005576	desiccation-related protein pcc13-62-like
CUUC101949	2.88271	0.037751
CUUC101960	1.81817	2.91e-18	GO:0016021	heptahelical protein 4 isoform 2
CUUC101961	3.57453	0.0249025
CUUC102004	-2.01613	7.42e-11
CUUC102010	-3.37773	0.0185001
CUUC102024	3.04696	0.00883299	GO:0016020	nodulin 21 family protein
CUUC102029	-2.34958	0.00484221	GO:0005829	ribose-phosphate pyrophosphokinase 4-like
CUUC102071	-2.58205	0.000182124
CUUC102075	-1.97822	0.00100408	GO:0005739	at3g12650 t2e22_103
CUUC102095	2.20423	0.0024527
CUUC102140	-4.70162	4.36e-05	GO:0009733	probable indole-3-acetic acid-amido synthetase -like
CUUC102150	5.3303	4.66e-05
CUUC102158	-4.28486	1.22e-10	GO:0004180	serine carboxypeptidase-like 45-like
CUUC102166	1.81402	0.025469	GO:0005507	dehydoascorbate reductase
CUUC102167	2.36735	3.18e-06
CUUC102182	-1.70853	0.00268109
CUUC102187	1.79169	0.0379663
CUUC102207	-3.34165	5.6e-08	GO:0042802	protein tify 6b-like
CUUC102259	-4.99161	4.89e-09	GO:0016021	aquaporin pip2-1-like
CUUC102276	-4.69847	2.62e-06	GO:0009414	9-cis-epoxycarotenoid dioxygenase
CUUC102279	-3.3347	0.0428126
CUUC102280	-7.09528	9.1e-09	GO:0009505	probable pectinesterase pectinesterase inhibitor 25-like
CUUC102282	-6.62698	1.1e-07	GO:0009505	probable pectinesterase pectinesterase inhibitor 25-like
CUUC102311	1.50406	0.000322629	GO:0005249	fh protein interacting protein fip2-like
CUUC102320	-1.87167	0.0378307	GO:0008146	nodulation protein h-like
CUUC102322	-1.97725	0.0271397	GO:0008146	p-loop containing nucleoside triphosphate hydrolases superfamily protein isoform 1
CUUC102352	-2.74527	0.000938718	GO:0008270	zinc knuckle family protein isoform 1
CUUC102385	-1.80961	0.000212473	GO:0004708	map kinase kinase 5
CUUC102396	1.52712	0.00114805
CUUC102415	-4.88043	1.33e-08
CUUC102419	-1.77028	7.79e-08	GO:0034357	membrane family protein
CUUC102432	-2.28844	0.000512801	GO:0009658	isoform 2
CUUC102446	-4.181	0.000131141	GO:0010090	enolase chloroplastic-like
CUUC102468	-1.71156	0.000209911	GO:0004528	ectonucleotide pyrophosphatase phosphodiesterase family member 3-like
CUUC102488	-1.75048	0.0201445	GO:0016567	u-box domain-containing protein 33-like
CUUC102499	1.67997	0.000374499	GO:0080167	flavonol synthase
CUUC102532	-2.30982	0.0373496
CUUC102534	3.08192	0.0340422	GO:0005576	probable polygalacturonase at1g80170-like
CUUC102540	-8.20438	2.34e-43	GO:0016021	membrane protein
CUUC102541	-2.19283	6.08e-16	GO:0016020	membrane protein
CUUC102553	-2.38393	0.000106861	GO:0004185	serine carboxypeptidase-like 51-like
CUUC102601	-3.19361	0.00843987
CUUC102651	3.48101	0.0308481
CUUC102653	-1.63092	0.0435498	GO:0006139	transcriptional activator demeter-like
CUUC102676	1.93092	6.18e-08	GO:0015688	metal-nicotianamine transporter ysl1-like
CUUC102690	-3.07012	1.11e-05	GO:0005986	fructose- - cytosolic-like
CUUC102735	3.11762	0.000736042
CUUC102776	-2.94547	1.11e-05	GO:0005975	lysosomal beta glucosidase-like
CUUC102797	2.00105	0.00184513	GO:0004525	ribonuclease iii family protein
CUUC102803	2.83771	0.0145845
CUUC102805	4.86896	1.65e-06	GO:0045703	short-chain dehydrogenase reductase
CUUC102816	-1.91604	7.37e-05	GO:0050660	acetolactate synthase
CUUC102842	2.2033	0.000108072
CUUC102857	-1.53158	2.14e-07	GO:0003735	60s ribosomal protein l31-like isoform 1
CUUC102872	-1.63459	0.00972515	GO:0016192	gtp-binding protein
CUUC102884	1.74128	3.22e-08
CUUC102908	-2.94236	0.000167408	GO:0046983	transcription factor bpe-like
CUUC102915	-2.4469	3.34e-09	GO:0016021	carrier protein mitochondrial-like
CUUC102924	3.28429	0.0276749
CUUC102925	3.24198	0.0066005
CUUC102931	1.62457	0.000126752	GO:0005737	probable calcium-binding protein cml21-like
CUUC102938	-3.04008	0.0226853	GO:0007050	cyclin dependent kinase inhibitor
CUUC102946	-2.80608	0.00438577	GO:0005507	primary amine oxidase-like
CUUC102948	-3.45141	0.0207831	GO:0005507	amine oxidase
CUUC102949	-3.97101	6.49e-05	GO:0008152	primary amine oxidase-like
CUUC102957	3.77504	2.23e-05
CUUC102968	-2.0582	0.023044
CUUC102986	1.68467	0.00277595	GO:0016311	probable protein phosphatase 2c 8-like
CUUC102992	-1.95599	0.000123876	GO:0009534	hydroxyproline-rich glycoprotein
CUUC103001	-1.52288	7.58e-06	GO:0045454	thioredoxin-like chloroplastic-like
CUUC103046	1.7564	2.42e-12
CUUC103050	3.62943	0.000204095
CUUC103065	-1.66747	9.96e-08	GO:0005730	u3 small nucleolar ribonucleoprotein protein mpp10-like
CUUC103069	-1.52493	0.0388313	GO:0005975	glucan endo- -beta-glucosidase 6-like
CUUC103162	-2.58152	0.0157538	GO:0004672	probable lrr receptor-like serine threonine-protein kinase at2g24230-like
CUUC103163	-2.73538	0.00886262	GO:0004672	probable lrr receptor-like serine threonine-protein kinase at2g24230-like
CUUC103164	-2.10575	0.0191007	GO:0016310	probable lrr receptor-like serine threonine-protein kinase at2g24230-like
CUUC103209	-1.8128	2.79e-07
CUUC103243	-1.72125	0.000217171	GO:0003743	eukaryotic translation initiation factor 3 subunit i-like
CUUC103260	-1.82473	0.0140376
CUUC103268	-1.78618	0.000794285	GO:0009526	phosphoribulokinase family protein
CUUC103310	3.4481	0.00927578
CUUC103311	1.7152	0.000501536	GO:0016301	histone h3 k4-specific methyltransferase set7 9 family protein
CUUC103315	-7.36992	2.71e-10	GO:0043231	probable protein phosphatase 2c 25-like
CUUC103384	-2.7149	4.2e-08	GO:0009941	fruit protein pkiwi502-like
CUUC103427	4.91178	0.000106012	GO:0016874	f-box lrr-repeat protein 3-like
CUUC103453	1.72678	0.000424213
CUUC103460	-3.06391	0.0246294	GO:0051567	probable inactive receptor kinase at5g67200-like
CUUC103469	-2.13376	0.00014236	GO:0006098	50s ribosomal protein chloroplastic-like
CUUC103497	-1.57418	0.00348383	GO:0005737	polyadenylate-binding cytoplasmic and nuclear-like
CUUC103550	-3.70016	0.00304183	GO:0048868	cytochrome p450 77a3-like
CUUC103551	-2.52951	0.000442452	GO:0048868	cytochrome p450 77a3-like
CUUC103553	-3.85758	0.00732706
CUUC103559	1.96578	3.45e-12	GO:0005576	subtilisin-like protease-like
CUUC103566	2.93149	0.0230944
CUUC103589	2.48747	0.0493992
CUUC103604	-2.19316	1.03e-19	GO:0071917	triose phosphate phosphate chloroplast
CUUC103614	-1.59234	0.000847748	GO:0006412	60s ribosomal protein l5-like
CUUC103616	-1.91785	5.67e-07	GO:0005737	adenine phosphoribosyltransferase chloroplastic-like
CUUC103638	2.28103	0.00911481
CUUC103639	1.83471	3.81e-08	GO:0003723	16 phloem protein 2
CUUC103652	-2.3776	2.07e-10	GO:0042742	peroxiredoxin- chloroplastic-like
CUUC103655	-2.05503	9.02e-06	GO:0005737	gem-like protein 5-like
CUUC103679	2.70978	0.0180138
CUUC103714	-3.04334	4.12e-10
CUUC103715	-1.56602	2.66e-13	GO:1901701	dcd (development and cell death) domain protein
CUUC103717	-2.7403	0.0360351	GO:0030170	threonine dehydratase chloroplastic-like
CUUC103721	-3.44312	1.37e-07	GO:0009536	threonine dehydratase chloroplastic-like
CUUC103725	-2.36803	1.03e-35	GO:0009506	uncharacterized loc101205214
CUUC103756	-3.6728	0.00231994
CUUC103797	-1.75447	4.96e-07	GO:0005730	60s ribosomal protein l3-like
CUUC103839	-3.88344	8.83e-08	GO:0035556	protein tolb
CUUC103878	2.24856	0.0179639
CUUC103882	2.54342	0.0204935
CUUC103904	-2.12001	0.0002082	GO:0009041	uridylate kinase
CUUC103906	-2.68428	0.0426091	GO:0006633	protein eceriferum 1-like
CUUC103918	-2.86474	1.29e-54	GO:0007030	pollen-specific protein c13-like
CUUC103922	-3.34104	0.00116365	GO:0080167	low quality protein: uncharacterized loc101207651
CUUC103927	1.95329	2.35e-07	GO:0008270	protein binding
CUUC103933	-1.80529	3.25e-05	GO:0016021	transmembrane and coiled-coil domains protein 1-like
CUUC103942	1.75079	3.98e-07	GO:0009536	glucose-induced degradation protein 8 homolog
CUUC103953	-4.38221	0.00441191	GO:0016310	leucine-rich repeat receptor-like protein kinase at2g19210-like
CUUC103955	-2.3998	0.0487681	GO:0006468	leucine-rich repeat receptor-like protein kinase at2g19210-like
CUUC103962	-2.44331	0.0183693	GO:0006862	ammonium transporter 1 member 1-like
CUUC103963	-3.11273	1.38e-07	GO:0050896	ammonium transporter 1 member 1-like
CUUC103993	-1.50282	0.0019517	GO:0003723	nucleolysin tiar-like
CUUC104028	-3.30102	0.00437567
CUUC104042	1.58435	0.00241761
CUUC104062	1.76826	0.00593897	GO:0005829	zinc finger-containing glycine-rich rna-binding protein
CUUC104106	3.58594	0.0176759
CUUC104109	3.38867	0.0321035
CUUC104117	-1.66871	2.73e-07
CUUC104119	1.54402	0.00321759	GO:0045893	mitogen-activated protein kinase kinase
CUUC104121	-2.57571	0.0110244
CUUC104122	3.35685	0.00128587
CUUC104138	-3.25741	0.00134095	GO:0005840	60s ribosomal protein
CUUC104148	2.27706	0.0250743
CUUC104154	-2.10688	1.23e-31	GO:0001666	ethylene-responsive transcription factor rap2-12-like
CUUC104156	2.94541	0.006908
CUUC104175	1.86698	0.028004	GO:0046872	desi-like protein at4g17486-like
CUUC104181	-5.94796	1.15e-12	GO:0006468	probable serine threonine-protein kinase wnk11-like
CUUC104194	-2.20309	0.000411088	GO:0005576	c-terminal s-isoprenylcysteine carboxyl o-methyltransferase
CUUC104248	-2.30518	0.00042046	GO:0003825	probable -trehalose-phosphate synthase
CUUC104249	-1.78594	5.31e-05	GO:0003825	probable -trehalose-phosphate synthase
CUUC104284	-1.68598	0.000369529	GO:0009506	pti1-like tyrosine-protein kinase at3g15890-like
CUUC104319	-1.52311	0.0206053	GO:0000059	protein tornado 1-like
CUUC104365	3.03983	9.66e-19	GO:0065007	basic leucine zipper 9-like
CUUC104375	-1.92056	0.0391535	GO:0003824	broad-range acid phosphatase det1-like
CUUC104426	-1.76632	4.37e-05	GO:0046907	ran-binding protein 1 homolog b-like
CUUC104433	-1.74649	0.000130065
CUUC104447	1.53043	0.0197948	GO:0006355	wuschel-related homeobox 5-like
CUUC104460	-2.13652	0.00401298	GO:0006468	protein kinase
CUUC104466	3.69779	0.00618831
CUUC104478	3.07164	0.0497378	GO:0008080	acetyltransferase nsi-like
CUUC104483	3.22475	0.00203183
CUUC104522	-1.84009	0.0168904	GO:0009062	isoprenylcysteine alpha-carbonyl methylesterase icme-like
CUUC104581	-2.37988	0.000753013
CUUC104596	-3.2574	5.71e-05	GO:0009611	phospho-2-dehydro-3-deoxyheptonate aldolase chloroplastic-like
CUUC104621	-2.99061	3.93e-08	GO:0009570	potassium sodium hyperpolarization-activated cyclic nucleotide-gated channel 1
CUUC104638	2.55104	0.0495369
CUUC104649	-2.77186	5.76e-77	GO:0005488	transcription factor myb1r1-like
CUUC104650	-2.44477	1.95e-09
CUUC104651	-3.96908	7.24e-09	GO:0009751	transcription factor myb1r1-like
CUUC104652	-2.26577	1.08e-07	GO:0009089	dihydrodipicolinate synthase
CUUC104660	-2.87068	0.00936488	GO:0031348	mlo-like protein 6-like
CUUC104709	2.66725	0.0122303	GO:0009605	snap25 homologous protein snap33-like
CUUC104714	-2.60365	0.0153175	GO:0008152	pyruvate decarboxylase isozyme 1-like
CUUC104738	2.08561	0.00275729	GO:0005739	saur family protein
CUUC104818	-3.82767	0.0115259
CUUC104819	-2.00203	0.0493255
CUUC104826	-2.55298	0.000808985	GO:0005840	30s ribosomal protein chloroplastic-like
CUUC104897	-5.27715	0.000181059	GO:0004715	probable lrr receptor-like serine threonine-protein kinase at1g56140-like
CUUC104929	-3.2759	0.0137023
CUUC104944	-2.72595	0.000367319	GO:0016491	peroxidase 2-like
CUUC104951	-1.55992	2.34e-05	GO:0005730	40s ribosomal protein s19-3-like
CUUC104977	1.6606	0.0365488
CUUC104982	1.7809	0.034702	GO:0016020	nipa-like protein 2-like
CUUC104987	-2.90887	0.0429076	GO:0016491	probable lrr receptor-like serine threonine-protein kinase at4g37250-like
CUUC105001	3.44934	0.00264956	GO:1902358	probable sulfate transporter -like
CUUC105002	3.64843	0.00147518	GO:1902358	probable sulfate transporter
CUUC105019	-1.87966	6.75e-05	GO:0016311	probable protein phosphatase 2c 73-like
CUUC105045	2.58439	0.0173996
CUUC105058	-3.88595	0.00480194	GO:1901681	glutathione s-transferase
CUUC105065	1.79983	1.78e-21	GO:0006468	probable serine threonine-protein kinase wnk4-like
CUUC105074	-6.67471	1.13e-09	GO:0031408	probable linoleate 9s-lipoxygenase 5-like
CUUC105081	2.09912	3.59e-07	GO:0003700	nac domain-containing protein 100-like
CUUC105082	2.63114	1.66e-05
CUUC105083	4.08509	1.02e-07
CUUC105085	-2.65308	3.32e-09	GO:0005730	60s ribosomal protein l4-like
CUUC105115	-2.39325	0.00979566	GO:0048768	tpa: actin family protein isoform 1
CUUC105147	2.67053	6.92e-15
CUUC105198	-2.99678	1.39e-08	GO:0071944	leucine-rich repeat transmembrane protein
CUUC105222	3.04364	1.34e-08
CUUC105269	-1.5549	3.49e-06	GO:0005829	actin
CUUC105271	3.05186	1.81e-09
CUUC105273	-2.09287	3.44e-06	GO:0048768	actin family protein
CUUC105279	3.11444	0.000790126	GO:0009062	protein rotundifolia like 8
CUUC105283	2.00209	0.00856312
CUUC105287	-4.67086	5.32e-07	GO:0016021	plasma membrane intrinsic protein
CUUC105288	-3.871	0.000129828
CUUC105290	-2.67033	1.02e-08	GO:0046872	peroxidase 2-like
CUUC105348	-2.19472	3.17e-25	GO:0005773	bes1 bzr1 homolog protein 2-like
CUUC105349	-2.68397	8.9e-18	GO:0005773	bes1 bzr1 homolog protein 2-like
CUUC105350	-2.79241	4.85e-15	GO:0006355	nucellin-like protein
CUUC105351	1.71029	1.7e-09	GO:0006355	nac domain-containing protein 72-like
CUUC105365	3.57612	0.000457156
CUUC105370	-3.42487	0.0067346
CUUC105373	2.02462	0.00392924
CUUC105377	-2.63024	7.29e-16	GO:0005829	glutamate decarboxylase
CUUC105395	1.58562	0.0132574	GO:0006470	protein phosphatase 2c 16-like
CUUC105403	-1.53132	5.79e-05	GO:0009626	cysteine and histidine-rich domain-containing protein rar1-like
CUUC105424	2.04394	0.000578081
CUUC105452	1.72485	0.0055271
CUUC105480	1.5564	0.0384154	GO:0004707	mitogen-activated protein kinase 9-like
CUUC105481	2.50019	0.0245291	GO:0004707	mitogen-activated protein kinase 9-like
CUUC105531	2.30054	0.0127312	GO:0006281	dna repair protein rad51 homolog 4-like
CUUC105537	-2.32129	0.0078593	GO:0006979	probable hexokinase-like 2
CUUC105538	-1.57167	3.13e-05	GO:0010029	neutral invertase
CUUC105544	-3.08677	0.000376595	GO:0005874	alpha- partial
CUUC105550	-1.65773	0.000535409	GO:0055114	oxidoreductase glyr1-like
CUUC105558	-2.13056	0.000467019
CUUC105605	-2.38448	7.32e-06	GO:0055085	e3 ubiquitin-protein ligase ring1-like
CUUC105606	-2.09982	0.000756355	GO:0009987	e3 ubiquitin-protein ligase ring1-like
CUUC105667	-2.81164	1.71e-06
CUUC105668	-3.47413	0.00564822
CUUC105681	4.18196	0.00614935
CUUC105696	-1.60014	0.0183166	GO:0005730	nucleolar gtp-binding protein 1-like
CUUC105700	-2.27812	0.0312452	GO:0016021	probable inactive receptor kinase at1g27190-like
CUUC105708	1.74528	0.0402243	GO:0006281	hp2 protein
CUUC105709	-2.53851	0.0035915
CUUC105734	-2.91826	0.00470605	GO:0007276	glucose-6-phosphate phosphate translocator chloroplastic-like
CUUC105750	-2.59649	0.000332278	GO:0006468	regulator of chromosome condensation family protein
CUUC105756	1.52261	6.58e-07	GO:0019243	iron-sulfur assembly mitochondrial-like
CUUC105757	3.99612	0.00839127
CUUC105801	-3.65957	1.68e-07	GO:0008152	receptor-like protein 12-like
CUUC105802	-1.89154	0.0226516	GO:0003824	receptor-like protein 12-like
CUUC105803	-3.29848	1.85e-09
CUUC105815	3.86331	0.00413659
CUUC105820	3.23032	0.0292456
CUUC105822	2.30436	1.22e-08	GO:0000156	two-component response regulator arr9-like
CUUC105837	-1.5102	0.00104252
CUUC105840	2.12086	0.00301768
CUUC105847	2.83611	8.6e-05	GO:0006355	dehydration-responsive element-binding protein 2d-like
CUUC105864	-2.55626	0.0270731
CUUC105866	2.52391	0.0245761
CUUC105899	-1.9988	0.00883299	GO:0006007	small gtp-binding protein ara3
CUUC105903	2.84292	2.96e-07	GO:0003824	probable lrr receptor-like serine threonine-protein kinase at4g36180-like
CUUC105914	-1.51157	0.000109953
CUUC105927	-1.71736	0.0010816
CUUC105934	-3.41621	0.0175121
CUUC105945	-1.55281	0.0308057	GO:0009654	psbp-like protein chloroplastic-like
CUUC105948	-1.94662	0.00108698	GO:0009627	glycerol-3-phosphate dehydrogenase
CUUC105949	1.92976	0.000138738	GO:0016310	g-type lectin s-receptor-like serine threonine-protein kinase rlk1-like
CUUC105950	1.79438	0.0382022	GO:0016301	g-type lectin s-receptor-like serine threonine-protein kinase rlk1-like
CUUC105954	-2.96917	0.00106851	GO:0016310	g-type lectin s-receptor-like serine threonine-protein kinase rlk1-like
CUUC105985	-5.02779	4.31e-05	GO:0005886	protein
CUUC105987	-2.8791	0.0187781	GO:0005634	bzip transcription factor bzip107
CUUC106003	2.73718	0.0390425
CUUC106010	3.35788	0.00841982
CUUC106012	2.83077	0.00232196
CUUC106020	-1.74912	2.53e-08	GO:0005774	btb poz and taz domain-containing protein 4-like
CUUC106022	-1.52022	4.7e-05	GO:0005525	septum-promoting gtp-binding protein 1-like
CUUC106039	3.42471	0.000537412	GO:0017060	alpha-( )-fucosyltransferase-like
CUUC106062	-1.67189	0.0435933
CUUC106092	-2.7183	0.0362031	GO:0015670	aquaporin pip1 1
CUUC106106	1.54272	0.00058801
CUUC106108	-2.05753	0.0105299	GO:0008152	transferase family protein
CUUC106121	-2.44272	2.95e-07
CUUC106122	-2.25153	5.03e-07	GO:0009507	unknow protein
CUUC106123	-2.57461	2.27e-10	GO:0009507	pg1 homology to homo sapiens
CUUC106124	-2.98638	3.15e-13	GO:0009507	conserved protein
CUUC106155	-1.69503	0.0109027	GO:0006814	dicarboxylate transporter chloroplastic-like
CUUC106168	2.9541	2.38e-15	GO:0004568	acidic endochitinase-like
CUUC106212	-4.49956	3.97e-12	GO:0016174	respiratory burst oxidase c family protein
CUUC106217	-3.2974	1.95e-09	GO:0005829	protein usf-like
CUUC106231	2.43794	0.000693197	GO:0006950	u-box domain-containing protein 35-like
CUUC106233	-2.14448	1.57e-18
CUUC106246	-2.15164	6.76e-15	GO:0005829	thiazole biosynthetic enzyme
CUUC106260	-1.50692	0.0180336	GO:0006098	eg2771
CUUC106263	2.42117	0.0103816
CUUC106277	-2.11241	0.00842486	GO:0008270	ring finger family protein
CUUC106292	-1.63127	0.00769558	GO:0003676	rna-binding protein
CUUC106295	-4.69711	8.33e-05	GO:0009825	monocopper oxidase-like protein sku5-like
CUUC106300	2.52734	3.72e-06
CUUC106302	-2.4395	0.0205258	GO:0045551	cinnamyl alcohol dehydrogenase
CUUC106308	-4.12176	6.32e-16	GO:0006979	glutamyl-trna reductase chloroplastic-like
CUUC106314	3.26197	0.00741314
CUUC106316	3.83455	0.0103816
CUUC106323	2.66184	0.00345765
CUUC106330	-1.5926	0.00136037	GO:0016746	periodic tryptophan protein
CUUC106417	1.63403	9.59e-05	GO:0009415	late embryogenesis abundant
CUUC106419	-1.67819	6.19e-06	GO:0009414	beta-amylase chloroplastic-like
CUUC106423	1.52632	0.0070574	GO:0004842	e3 ubiquitin-protein ligase xbat33-like
CUUC106430	3.22388	0.0181649
CUUC106440	2.26058	2.63e-07	GO:0001172	rna-dependent rna polymerase 1-like
CUUC106469	-3.07885	1.72e-61	GO:0046872	chlorophyll a-b binding protein chloroplastic-like
CUUC106470	-2.94294	2.7e-12
CUUC106497	-1.69929	4.43e-10	GO:0005634	camp-regulated phosphoprotein 19-related protein
CUUC106546	-3.4211	5.42e-06	GO:0005829	probable nucleoredoxin 1-like
CUUC106551	-3.1915	3.28e-05	GO:0031981	trihelix transcription factor gt-3b-like
CUUC106552	-2.20469	0.0178112	GO:0005730	trihelix transcription factor gt-3b-like
CUUC106554	1.81745	0.0364981
CUUC106558	-3.08753	0.000435679	GO:0008266	serine mitochondrial-like
CUUC106562	2.58393	0.0282916
CUUC106565	-2.09862	0.00121648
CUUC106605	2.25635	0.0339091
CUUC106611	-3.42743	0.0138904	GO:0010200	u-box domain-containing protein 16-like
CUUC106616	2.04722	0.00575342
CUUC106642	2.6212	0.0375437
CUUC106671	2.71309	0.0448196
CUUC106674	-2.53084	0.0114305
CUUC106696	-1.9549	1.22e-08
CUUC106776	2.39263	1.23e-13	GO:0005737	elmo domain-containing protein a-like
CUUC106778	1.90488	1.87e-11	GO:0005856	elmo domain-containing protein a-like
CUUC106779	3.13906	0.000643915
CUUC106787	-3.14741	2.96e-21	GO:0055114	4-coumarate-- ligase-like 5-like
CUUC106801	-2.11282	0.0346873	GO:0071704	limonoid udp-glucosyltransferase
CUUC106808	-1.91798	0.000841727	GO:0016592	mediator of rna polymerase ii transcription subunit 21-like
CUUC106833	-1.6921	1.21e-12	GO:0009654	oxygen-evolving enhancer protein chloroplastic-like
CUUC106838	-4.2181	1.83e-16	GO:0005840	protein aspartic protease in guard cell 1-like
CUUC106839	-3.77365	2.07e-06	GO:0005840	aspartic proteinase nepenthesin-2-like
CUUC106862	-4.48058	0.00163672
CUUC106867	2.01245	0.000461379	GO:0005488	hypothetical protein VITISV_005765
CUUC106890	4.51583	8.74e-05	GO:0080167	at5g51550 k17n15_10
CUUC106894	5.18395	3.17e-07	GO:0080167	at5g51550 k17n15_10
CUUC106912	-3.52033	0.00297823	GO:0005576	protein aspartic protease in guard cell 1-like
CUUC106950	4.10821	0.00618819
CUUC106952	4.63181	0.000327518	GO:0004300	3-hydroxybutyryl- dehydratase-like
CUUC106957	-4.9809	8.99e-06	GO:0055114	trans-cinnamate 4-monooxygenase-like
CUUC106997	-1.75937	0.0151414
CUUC107010	1.89119	1.96e-07	GO:0009750	at3g04350 t6k12_3
CUUC107022	3.16346	0.0330295
CUUC107062	3.4332	0.0212172
CUUC107100	-2.74957	1.86e-12	GO:0004325	ferrochelatase- chloroplastic-like
CUUC107134	-1.5068	0.00660758	GO:0005516	PREDICTED: uncharacterized protein LOC101206988
CUUC107148	1.96969	0.00193178
CUUC107162	2.80303	0.0477243	GO:0005829	glutamate decarboxylase 4-like
CUUC107201	-1.73453	0.0191459	GO:0006571	arogenate dehydratase prephenate dehydratase chloroplastic-like
CUUC107202	-2.7085	2.08e-11	GO:0006571	arogenate dehydratase prephenate dehydratase chloroplastic-like
CUUC107213	3.22523	0.0055705
CUUC107214	2.93041	0.0073239
CUUC107272	-4.61569	4.7e-18	GO:0000786	probable histone -like
CUUC107274	-3.60731	3.82e-07	GO:0044464	soybean gene regulated by cold-
CUUC107294	3.76018	0.000191686
CUUC107297	3.22402	0.0363436
CUUC107300	-2.30811	2.63e-08	GO:0009825	shaggy-related protein kinase eta-like
CUUC107336	2.38937	0.000966632
CUUC107341	-3.58909	7.12e-06
CUUC107367	3.85552	0.00607649
CUUC107369	1.71367	0.0481433
CUUC107432	-2.27024	1.14e-07
CUUC107444	-3.18959	0.0301786	GO:0051287	glyceraldehyde-3-phosphate cytosolic-like
CUUC107447	-2.10342	1.71e-06
CUUC107483	1.80527	0.0049341
CUUC107494	-5.74932	1.33e-18
CUUC107495	2.25051	2.45e-10
CUUC107499	-3.06253	0.0395215
CUUC107501	-2.73205	0.000200421	GO:0009611	btb poz and taz domain-containing protein 1-like
CUUC107502	-3.76546	1.72e-07	GO:0009611	btb poz and taz domain-containing protein 1-like
CUUC107508	4.06805	2.12e-06	GO:0050660	polyamine oxidase
CUUC107513	-5.50245	1.47e-26
CUUC107515	-1.8661	0.0346907	GO:0005829	pyruvate kinase isozyme chloroplastic-like
CUUC107517	5.40285	5.81e-10	GO:0046872	metalloendoproteinase 1-like
CUUC107518	-1.80227	0.0304844	GO:0042301	photosystem ii protein h
CUUC107521	-2.36455	4.79e-13	GO:0005829	thioredoxin reductase 2-like
CUUC107573	-1.74064	1.87e-14	GO:0010206	upf0603 protein chloroplastic-like
CUUC107575	1.8276	0.0425445
CUUC107583	3.05418	0.000540528	GO:0003735	40s ribosomal protein s5-1-like
CUUC107593	-8.30788	3.41e-13	GO:0046777	protein kinase chloroplastic-like
CUUC107625	2.0659	9.99e-06	GO:0016021	low quality protein: cellulose synthase a catalytic subunit 8
CUUC107632	-1.65205	0.0012436	GO:0009873	rab8 -family small gtpase
CUUC107636	2.09896	0.00776654	GO:0042908	white-brown-complex abc transporter family
CUUC107647	2.28331	1.66e-17	GO:0052654	branched-chain-amino-acid aminotransferase chloroplastic-like
CUUC107695	-5.12292	0.000189287	GO:0006471	poly
CUUC107789	-1.81227	8.41e-06	GO:0006629	gdsl esterase lipase at5g03610-like
CUUC107800	-3.79973	0.00693271	GO:0006355	homeobox-leucine zipper protein 9
CUUC107827	-1.68089	2.35e-07	GO:0005773	rubber elongation factor
CUUC107845	-4.93388	2.03e-08
CUUC107859	-2.52187	0.0196154	GO:0016021	mate efflux family protein 5-like
CUUC107861	-1.94526	6.37e-05	GO:0010224	swi snf complex component snf12 homolog
CUUC107884	3.45495	0.0176445
CUUC107928	2.06381	0.0496593
CUUC107931	2.24892	0.000198793
CUUC107934	2.09493	4.19e-05
CUUC107950	-2.53026	3.75e-10	GO:0055085	probable ribose-5-phosphate isomerase-like
CUUC107955	-2.64023	0.0235475
CUUC107962	-1.62089	0.00343575	GO:0009941	atp synthase subunit mitochondrial-like
CUUC107980	-4.19863	2.95e-30	GO:0016787	probable carboxylesterase 2-like
CUUC107981	2.9246	3.61e-30	GO:0030001	uncharacterized loc101220110
CUUC107994	3.19743	0.0463314
CUUC108000	1.98138	7.62e-05
CUUC108097	3.26401	0.00253499
CUUC108098	2.35812	0.00643931
CUUC108114	3.04845	0.0379218
CUUC108118	-4.61972	2.46e-08	GO:0043167	uncharacterized loc101218972
CUUC108156	-3.88168	9.66e-23	GO:0009825	glycosyltransferase 2-like
CUUC108179	-2.47954	6.9e-05
CUUC108192	3.01051	0.0226888	GO:0016021	lrr receptor-like serine threonine-protein kinase erl1-like
CUUC108217	1.82644	3.19e-05
CUUC108254	3.74077	0.0163604	GO:0016491	probable lrr receptor-like serine threonine-protein kinase at3g47570-like
CUUC108255	4.09242	0.00682147
CUUC108271	2.12416	0.00580368
CUUC108272	-1.89684	0.000393825	GO:0005886	upf0496 protein at3g19330-like
CUUC108304	-2.75411	5.29e-08	GO:0071704	gibberellin 2-beta-dioxygenase 8-like
CUUC108325	1.84683	0.000320913	GO:0005737	autophagy protein 5-like
CUUC108340	3.47972	0.0233001
CUUC108342	-1.93201	0.00342481	GO:0001510	60s ribosome subunit biogenesis protein nip7 homolog
CUUC108349	1.62534	8.28e-05	GO:0008661	probable 1-deoxy-d-xylulose-5-phosphate chloroplastic-like
CUUC108386	-1.68251	0.0396056	GO:0003002	axial regulator yabby 1-like
CUUC108407	-2.10869	2.57e-07	GO:0008553	h(\+)-transporting atpase plant fungi plasma membrane
CUUC108409	-2.43748	0.00160344	GO:0019829	plasma membrane h+-atpase
CUUC108412	-2.38947	0.000208629	GO:0008553	plasma membrane atpase 4-like
CUUC108427	-2.56891	0.0331174
CUUC108429	-2.44007	6.49e-06
CUUC108431	-2.81594	6.5e-11
CUUC108434	-1.95936	7.59e-05
CUUC108452	1.95343	0.00869453
CUUC108457	4.12589	0.00189119	GO:0003777	kinesin-like protein
CUUC108460	-4.42046	0.000369529	GO:0035251	flavonoid 3-o-glucosyltransferase-like
CUUC108474	-3.20037	6.25e-16	GO:0009816	nematode resistance hspro2-like
CUUC108483	2.1234	1.96e-24	GO:0016021	na+ h+ antiporter
CUUC108508	2.48502	0.00215492
CUUC108509	1.62735	0.012637
CUUC108605	-1.64993	0.0356792
CUUC108634	-2.24584	2.6e-08	GO:0005886	PREDICTED: uncharacterized protein At4g08330, chloroplastic-like
CUUC108636	3.87021	0.00347282
CUUC108639	3.72148	0.0123165
CUUC108660	-1.67828	4.73e-08	GO:0016132	major facilitator superfamily domain-containing protein 5-like
CUUC108689	-1.98206	0.000655796	GO:0009624	mate efflux family protein 7-like
CUUC108692	1.71813	0.0305306	GO:0006655	1-acyl-sn-glycerol-3-phosphate acyltransferase chloroplastic-like
CUUC108694	-2.12111	5.52e-08	GO:0006098	nad h dehydrogenase s
CUUC108695	-2.65998	1.43e-06
CUUC108709	3.13578	0.025561
CUUC108715	-3.23813	0.0201556
CUUC108761	-1.81655	0.00992226
CUUC108776	2.91378	0.0336398
CUUC108787	-2.70553	0.0439722	GO:0071704	phytosulfokine receptor 1-like
CUUC108789	3.01094	0.0372854
CUUC108793	-3.5172	0.00415563
CUUC108795	1.91448	0.0101638	GO:0006468	serine threonine-protein kinase ctr1-like
CUUC108816	-3.07831	4.78e-27	GO:0009507	nadh-plastoquinone oxidoreductase subunit 2
CUUC108817	2.11622	0.0159715
CUUC108838	-1.95117	0.00359653
CUUC108845	2.78225	0.00576122
CUUC108850	-1.63334	0.000169163	GO:0016310	receptor-like protein kinase hsl1-like
CUUC108857	2.30791	7.03e-07
CUUC108863	2.05351	0.0366497
CUUC108865	2.39019	0.00264956	GO:0016310	kinase protein with adenine nucleotide alpha hydrolases-like isoform 1
CUUC108885	-1.81919	0.0418299	GO:0009825	24-methylenesterol c-methyltransferase 2-like
CUUC108893	-1.53846	0.0144577	GO:0005507	chaperonin cpn60- mitochondrial-like isoform 2
CUUC108905	-1.93073	1.66e-05	GO:0009506	calcium lipid binding
CUUC108908	1.80742	0.00469828
CUUC108927	2.37131	0.0123737
CUUC108930	-2.64114	1.83e-05
CUUC108937	2.76616	0.00296671
CUUC108946	2.16972	0.0454226
CUUC108953	-4.24089	7.77e-25	GO:0010215	cobra-like protein 7-like
CUUC108959	-2.57448	0.000983586
CUUC108962	-2.19253	0.0153753
CUUC108963	-1.86908	0.0173996
CUUC108982	1.60628	0.000404382	GO:0009554	mob kinase activator-like 1-like
CUUC108983	-2.17186	6.43e-06	GO:0005829	shaggy-related protein kinase zeta-like
CUUC108986	-2.39035	4.63e-08	GO:0009825	shaggy-related protein kinase
CUUC108991	-1.56072	0.0394976	GO:0006355	ocs element-binding factor 1-like
CUUC109010	-1.5163	0.0171167	GO:0005829	serine threonine-protein kinase 16-like
CUUC109028	-2.97665	0.0307675
CUUC109029	-2.83829	1.09e-18	GO:0004715	serine threonine-protein kinase ht1-like
CUUC109061	-2.40795	3.89e-14	GO:0005886	stem-specific protein tsjt1-like
CUUC109075	2.8412	0.0259381	GO:0045893	dof zinc finger
CUUC109095	1.72101	4.9e-05	GO:0004419	hydroxymethylglutaryl- mitochondrial-like
CUUC109132	2.36761	0.0210417
CUUC109142	-4.10201	0.00808306
CUUC109156	3.22231	0.0276577
CUUC109159	3.00848	3.24e-12	GO:0006571	arogenate dehydrogenase
CUUC109192	-1.66875	0.0130938	GO:0005768	uncharacterized loc101206567
CUUC109195	-1.67431	9.69e-09	GO:0005506	electron transporter
CUUC109204	3.06679	0.0481501	GO:0046872	hypothetical protein VITISV_030595
CUUC109213	-3.88741	0.00382365
CUUC109232	3.32029	1.03e-07
CUUC109243	-3.45586	0.0272205
CUUC109244	-1.63273	8.17e-05	GO:0008270	atpase family aaa domain-containing protein 3-like
CUUC109248	-4.44998	2.54e-32	GO:0016021	vesicle-associated membrane protein 714-like
CUUC109249	-3.41975	0.0007545
CUUC109254	-1.71831	0.0101973
CUUC109257	1.70248	0.00474466	GO:0030170	l-allo-threonine aldolase-like
CUUC109261	3.03361	0.00551467
CUUC109313	-1.79702	0.013511	GO:0008652	chorismate synthase
CUUC109351	2.05617	0.0200969
CUUC109362	-2.58519	1.63e-05	GO:0005975	hipl1
CUUC109421	-1.63977	0.0128897	GO:0003723	kh domain-containing protein at4g18375-like
CUUC109436	-2.64642	1.35e-05	GO:0009644	exocyst complex component 7-like
CUUC109467	-1.83397	4.99e-06	GO:0071704	phosphatidylinositol 4-kinase gamma 4-like
CUUC109503	-3.42173	0.00549529	GO:0006417	auxin-responsive protein
CUUC109507	-2.26158	0.000121366	GO:0005829	serine hydroxymethyltransferase
CUUC109508	-2.32118	0.000931033	GO:0005829	serine hydroxymethyltransferase
CUUC109529	2.90277	0.0209292	GO:0009793	growth-regulating factor 5-like
CUUC109537	2.17561	0.0134321
CUUC109597	3.30647	0.0145068
CUUC109603	-1.75498	6.17e-06	GO:0042538	transcription factor
CUUC109645	3.30906	0.044053
CUUC109658	1.57058	0.00930962	GO:0004672	leucine-rich repeat receptor-like protein kinase at2g19210-like
CUUC109659	3.10362	0.0470381
CUUC109686	-1.928	0.0009256	GO:0016311	probable trehalose-phosphate phosphatase j-like
CUUC109710	2.08697	1.51e-10
CUUC109768	-1.78525	0.00185903
CUUC109775	1.68616	0.000790989
CUUC109777	1.54162	1.04e-11
CUUC109869	-3.26588	2.59e-08	GO:0005634	hydroxyproline-rich glycoprotein family protein
CUUC109870	-4.63358	4.71e-15	GO:0044424	hydroxyproline-rich glycoprotein family protein
CUUC109871	-3.73179	1.44e-06
CUUC109892	-2.87177	0.0316572	GO:0044464	auxin-regulated protein
CUUC109893	-4.36517	0.000263609	GO:0005634	uncharacterized loc101205220
CUUC109913	-2.63403	0.0153717	GO:0015700	transporter arsb-like
CUUC109915	-3.98721	1.02e-16	GO:0005829	6-phosphogluconate dehydrogenase family protein isoform 1
CUUC109927	-1.68677	7.75e-05	GO:0009555	calmodulin-binding receptor-like cytoplasmic kinase 2-like
CUUC109929	-2.11929	1.4e-10	GO:0006355	scarecrow-like protein 1-like
CUUC109970	1.73759	5.59e-05
CUUC110020	-4.59821	0.000822522
CUUC110043	1.5028	0.000544096	GO:0005576	inter-alpha-trypsin inhibitor heavy chain h3
CUUC110057	2.44884	2.85e-11
CUUC110066	-1.74406	0.00026196	GO:0004707	mitogen-activated protein kinase 10-like
CUUC110071	1.59072	0.00144545
CUUC110074	-2.20173	2.86e-05	GO:0035335	probable tyrosine-protein phosphatase at1g05000-like
CUUC110086	-2.86841	0.010742
CUUC110087	-2.08463	0.0213653	GO:0006468	protein kinase pvpk-1-like
CUUC110105	3.13595	0.00973474
CUUC110127	-1.54572	0.00202597	GO:0003677	dna binding
CUUC110172	-2.84277	0.00414149	GO:0009088	aspartate-semialdehyde dehydrogenase-like
CUUC110202	1.52897	0.000643766	GO:0009505	pectinesterase 2-like
CUUC110226	-3.07637	4.83e-28
CUUC110239	-2.37508	1e-20
CUUC110244	-1.51701	0.0132945	GO:0016311	serine threonine-protein phosphatase pp1-like
CUUC110249	-1.83935	0.00178393	GO:0015700	probable aquaporin nip5-1-like
CUUC110253	-3.43575	0.0173266	GO:0006508	protein aspartic protease in guard cell 1-like
CUUC110256	3.14025	0.000109841
CUUC110270	-2.24816	0.000142552
CUUC110271	-2.87985	4.64e-18	GO:0003830	beta- -mannosyl-glycoprotein 4-beta-n-acetylglucosaminyltransferase-like
CUUC110293	3.94458	2.94e-11
CUUC110304	-2.82744	0.037403
CUUC110336	2.58304	0.00183267
CUUC110341	-3.13837	0.0365907
CUUC110360	2.37692	0.000925964
CUUC110363	-6.49158	3.09e-10
CUUC110378	-1.73689	0.015427	GO:0006355	nf-x1-type zinc finger protein nfxl1
CUUC110403	-1.94018	0.000118955	GO:0010103	probable leucine-rich repeat receptor-like protein kinase at1g35710-like
CUUC110404	3.09407	0.00935165
CUUC110418	1.93712	0.0486628	GO:0005686	u2 small nuclear ribonucleoprotein b 2-like
CUUC110452	-1.64454	7.67e-09
CUUC110471	2.67208	0.0218808
CUUC110472	2.16478	9.52e-13
CUUC110475	2.48298	1.44e-14
CUUC110477	-3.16032	4.43e-13	GO:0009737	amino acid binding
CUUC110478	-3.67608	2.51e-07	GO:0009737	amino acid binding
CUUC110480	-2.34722	6.37e-05	GO:0006633	3-ketoacyl- synthase 11-like
CUUC110493	-1.53797	1.77e-10	GO:0019904	14-3-3-like protein d-like
CUUC110534	2.27285	0.000752508	GO:0006355	bromo-adjacent homology domain-containing family protein
CUUC110541	3.16849	0.0281427
CUUC110558	1.5816	1.38e-06	GO:0006470	probable protein phosphatase 2c 60-like
CUUC110562	-1.74765	1.67e-08	GO:0000724	uncharacterized loc101203655
CUUC110586	-3.88053	1.48e-10	GO:0005737	phenylalanine ammonia-lyase-like
CUUC110607	-7.55694	2.35e-13	GO:0006355	k-box region and mads-box transcription factor family protein isoform 2
CUUC110612	-3.9074	1.01e-08	GO:0003824	trehalose-phosphate phosphatase a-like
CUUC110614	-2.32486	1.75e-17	GO:0010019	tetrapyrrole-binding chloroplastic-like
CUUC110626	1.89984	0.0285113
CUUC110643	-1.78845	0.0411216	GO:0005886	geranylgeranylated protein atgp4
CUUC110644	2.26989	0.0306087	GO:0009507	serine incorporator 3-like
CUUC110646	2.4573	0.000932301
CUUC110647	2.84894	0.0373178
CUUC110649	3.40571	0.0207613
CUUC110655	-1.68583	0.00345484	GO:0005829	adenylosuccinate synthetase
CUUC110683	2.18022	0.0227776
CUUC110693	-1.70839	0.000470454	GO:0006979	actin-depolymerizing factor 2-like
CUUC110746	2.91635	5.86e-05
CUUC110761	-2.36052	0.000187983	GO:0045492	duf579 protein
CUUC110764	1.63675	0.00295987
CUUC110827	1.50606	0.0167327	GO:0008270	family transposase isoform 1
CUUC110834	-1.71306	0.000357716
CUUC110851	1.81389	0.0270482
CUUC110862	2.79569	0.0258775
CUUC110874	-2.19155	3.8e-09	GO:0045893	glutamate-1-semialdehyde -aminomutase 2
CUUC110889	-1.65009	0.042512	GO:0016020	n-terminal-transmembrane-c2 domain type protein
CUUC110890	-3.07195	5.1e-07
CUUC110892	-2.2103	0.000494663	GO:0016021	integral membrane single c2 domain protein
CUUC110909	-2.01128	0.0277398
CUUC110918	-2.01054	0.0455413
CUUC110954	-3.82105	5.12e-05
CUUC111003	-2.23674	0.00866154	GO:0005737	armadillo repeat only 2 protein
CUUC111007	1.70882	0.00287549
CUUC111020	-2.20591	0.00128924	GO:0006355	nac domain-containing protein 2-like
CUUC111021	-1.89102	9.92e-05	GO:0006355	nac domain-containing protein 2-like
CUUC111022	-2.59429	0.000213665	GO:0009753	nac domain-containing protein 2-like
CUUC111023	-3.18112	1.36e-20	GO:0006355	nac domain-containing protein 2-like
CUUC111027	-1.76445	0.0108441	GO:0010417	probable beta- -xylosyltransferase irx9h-like
CUUC111031	-1.84412	0.0175749	GO:0048868	udp-galactose:fucoside alpha-3-galactosyltransferase-like
CUUC111057	-3.90894	0.00952071
CUUC111061	1.54386	0.00120393
CUUC111128	2.73309	0.000534753	GO:0006468	calcium-dependent protein
CUUC111129	1.9921	0.0274786	GO:0005829	calcium-dependent protein kinase 29-like
CUUC111145	-2.57198	2.07e-05	GO:0016021	elongation of fatty acids protein ddb_g0272012-like
CUUC111173	-1.64033	2.97e-07	GO:0006468	phytosulfokine receptor 2-like
CUUC111181	2.08403	0.0109415
CUUC111183	-1.77705	0.000109456
CUUC111195	-2.68202	3.22e-10	GO:0048544	g-type lectin s-receptor-like serine threonine-protein kinase at2g19130-like
CUUC111264	-1.5036	0.0233672
CUUC111276	2.7027	0.0316572	GO:0005975	mannan endo- -beta-mannosidase 6-like
CUUC111281	-1.66232	3.36e-07	GO:0005886	uncharacterized loc101206523
CUUC111282	-3.6969	6.21e-05
CUUC111283	-2.82886	6.6e-08	GO:0016491	photosystem i p700 apoprotein a2
CUUC111284	-1.5359	0.0081166	GO:0016491	photosystem i p700 apoprotein a2
CUUC111294	1.90122	0.00603505	GO:0031348	sodium-dependent phosphate transport protein chloroplastic-like
CUUC111298	-1.86169	0.00452773
CUUC111300	-1.76967	0.00191244	GO:0009628	ethylene-responsive transcription factor rap2-4-like
CUUC111344	-1.68571	0.0213437	GO:0005768	xyloglucanase 113
CUUC111365	-2.16987	0.0227824	GO:0005759	mitochondrial glycoprotein family protein
CUUC111400	2.21504	0.0116727
CUUC111402	-3.46297	0.0169507	GO:0044765	glutamate receptor 2
CUUC111425	1.96888	0.0401305
CUUC111426	3.68112	0.0163371
CUUC111427	4.51088	0.000741621
CUUC111430	4.2492	0.0025199
CUUC111452	2.79909	0.00598334
CUUC111501	-3.48349	0.00427752
CUUC111507	2.94717	0.0123471
CUUC111539	3.12705	1.75e-09
CUUC111540	-1.73307	0.00462184	GO:0005829	activator of 90 kda heat shock protein atpase homolog 1-like
CUUC111543	-4.93508	0.000201528	GO:0048767	cellulose synthase-like protein d3-like
CUUC111546	-4.94479	0.000727873	GO:0048767	cellulose synthase-like protein d3-like
CUUC111603	-3.60537	0.0135036	GO:0010200	vq motif-containing protein
CUUC111604	-2.9625	0.00551467
CUUC111610	-3.33834	1.34e-06	GO:0006633	acyl acp-thioesterase
CUUC111619	-2.60824	0.0297654	GO:0009535	photosystem i assembly protein ycf3
CUUC111642	-2.8845	3.78e-05	GO:0006526	argininosuccinate chloroplastic-like
CUUC111643	-2.23492	2.78e-09	GO:0006526	argininosuccinate chloroplastic-like
CUUC111645	2.55622	4.42e-06
CUUC111646	4.16377	0.00125189
CUUC111649	-2.90227	0.0422223	GO:0009505	alpha-xylosidase 1-like
CUUC111656	3.99091	0.00133371
CUUC111659	1.62975	1.39e-11
CUUC111669	-1.85836	3.24e-12	GO:0005783	stress-associated endoplasmic reticulum protein 2-like
CUUC111676	-2.31448	0.00090618
CUUC111691	-2.26599	0.000717118
CUUC111776	2.33015	8.37e-05
CUUC111778	-3.30738	1.7e-10
CUUC111780	1.5465	0.000185868	GO:0016301	1-phosphatidylinositol-4-phosphate 5-
CUUC111791	-3.11477	0.0223083
CUUC111796	-3.26406	0.0171677	GO:0006355	nac domain-containing protein 68-like
CUUC111829	-1.79646	0.00345375
CUUC111832	-2.57104	0.0261372	GO:0016021	probable sugar phosphate phosphate translocator at3g11320-like
CUUC111848	-2.57356	0.0347767
CUUC111860	-2.00018	0.00867214	GO:0016021	plastidic atp adp-transporter-like
CUUC111863	-1.99242	9.44e-06	GO:0016021	plastidic atp adp-transporter-like
CUUC111877	-1.6806	8.08e-07	GO:0005737	glyceraldehyde-3-phosphate dehydrogenase
CUUC111878	-1.61723	0.00326741	GO:0051287	glyceraldehyde-3-phosphate cytosolic-like
CUUC111881	1.54752	0.0118769	GO:0097502	glucomannan 4-beta-mannosyltransferase 9-like
CUUC111899	-1.87821	0.0197883	GO:0019253	fructose- - chloroplastic-like
CUUC111920	-3.35438	2.3e-16	GO:0004751	probable ribose-5-phosphate isomerase-like
CUUC111946	1.82923	0.00361137
CUUC111960	1.89057	4.44e-09
CUUC111961	1.62237	3.03e-06
CUUC111995	2.62169	0.0486334
CUUC111997	1.62015	0.0109724
CUUC112035	2.9248	0.00316659
CUUC112059	-2.16924	0.0372263	GO:0009833	probable cellulose synthase a catalytic subunit 1
CUUC112093	-3.00833	0.0326571
CUUC112096	-2.63004	4.11e-17	GO:0009523	membrane family protein
CUUC112099	1.7745	0.0375612
CUUC112123	-2.48508	0.0280333
CUUC112125	-2.35178	1.21e-07	GO:0055114	stromal 70 kda heat shock-related chloroplastic-like
CUUC112163	-1.67813	0.000470874	GO:0005802	copper-transporting atpase ran1-like
CUUC112198	-3.11946	0.0438447	GO:0035251	udp-glucose flavonoid 3-o-glucosyltransferase 7-like
CUUC112201	-3.89178	0.00156752	GO:0035251	udp-glucose flavonoid 3-o-glucosyltransferase 7-like
CUUC112206	-2.23914	4.29e-05	GO:0008152	p-loop containing nucleoside triphosphate hydrolases superfamily protein
CUUC112271	2.00483	0.000331044	GO:0016874	armadillo repeat-containing protein 3-like
CUUC112274	1.67643	0.0210018	GO:0005488	transcription factor gamyb-like
CUUC112278	-4.69668	1.44e-09	GO:0005618	epidermis-specific secreted glycoprotein ep1-like
CUUC112309	1.96557	1.63e-05
CUUC112320	-1.54856	0.0496915	GO:0009910	actin-related protein 6
CUUC112327	-1.56393	1.71e-06
CUUC112341	-1.74935	0.00686491
CUUC112349	-3.13094	0.0405951	GO:0032504	probable galacturonosyltransferase-like 1-like
CUUC112399	2.11847	0.0244304
CUUC112404	-3.00863	1.77e-10
CUUC112407	1.83568	0.000883244	GO:0005618	peroxisomal fatty acid beta-oxidation multifunctional protein aim1-like
CUUC112411	-2.76563	0.00938274	GO:0008152	xylosyltransferase 1-like
CUUC112416	3.04105	2.94e-12
CUUC112422	-2.62638	0.000909842	GO:0008152	benzyl alcohol o-benzoyltransferase-like
CUUC112439	-1.71257	0.00140571
CUUC112440	-3.29583	0.00903227
CUUC112447	-2.39198	0.028053	GO:0016772	serine threonine-protein kinase 2 19-like
CUUC112451	-2.16477	0.000575788
CUUC112473	-1.84572	0.000224532	GO:0005730	ribosome production factor 2 homolog
CUUC112474	1.89941	0.00777787	GO:0006355	heat stress transcription factor a-3-like
CUUC112497	2.28848	0.0455397
CUUC112498	-3.78092	2.38e-05	GO:0080156	pentatricopeptide repeat-containing protein at3g18970-like
CUUC112524	-3.12023	0.0392648	GO:0050896	tyrosine aminotransferase-like
CUUC112560	-1.90539	0.00065325
CUUC112584	-2.81295	0.0379964
CUUC112625	-1.70388	0.00582586	GO:0009533	l-ascorbate peroxidase chloroplastic- partial
CUUC112627	2.1024	0.00101107
CUUC112630	2.07179	0.0346318
CUUC112641	-1.66238	6.2e-05	GO:0010363	elicitor-responsive protein 1-like
CUUC112670	-2.44192	0.00968629
CUUC112673	-3.45001	6.84e-16	GO:0006470	probable protein phosphatase 2c 25-like
CUUC112676	-2.70577	0.00273661
CUUC112689	1.58145	0.00188947
CUUC112714	-3.00881	2.28e-08	GO:0005773	l-type lectin-domain containing receptor kinase -like
CUUC112719	-1.73548	0.0103771	GO:0016631	enoyl-acp reductase
CUUC112720	-1.57231	0.0143827	GO:0016631	enoyl-acp reductase
CUUC112775	-1.75823	0.000675852	GO:0003735	60s ribosomal protein l3-like
CUUC112785	1.52547	0.000382028	GO:0005576	protein o-glucosyltransferase 1-like
CUUC112845	-2.64388	0.000854895	GO:0009941	dihydrolipoyllysine-residue acetyltransferase component of pyruvate dehydrogenase complex-like
CUUC112846	1.79558	2.6e-06
CUUC112861	-2.03979	3.29e-06	GO:0006098	thylakoid lumenal kda protein chloroplastic-like
CUUC112873	-3.37099	1.99e-31	GO:0005829	s-adenosyl-l-homocysteine hydrolase
CUUC112913	2.2523	2.95e-05
CUUC112944	-3.37328	0.0346921	GO:0006346	probable inactive leucine-rich repeat receptor-like protein kinase at1g66830-like
CUUC112945	-3.86959	0.00469828	GO:0006346	probable inactive leucine-rich repeat receptor-like protein kinase at1g66830-like
CUUC112958	-3.54423	0.0175797	GO:0005737	pectin methylesterase
CUUC112962	1.67511	0.0313297
CUUC112968	-1.74873	0.0145041	GO:0009506	nascent polypeptide-associated complex subunit alpha-like
CUUC112972	-1.65434	0.0339626	GO:0016192	sorting nexin 2a-like
CUUC112982	1.57337	0.00790445
CUUC113007	2.05831	0.00207833	GO:0009630	abc transporter b family member 4-like
CUUC113014	-1.60951	0.0146003	GO:0009627	probable protein phosphatase 2c 10-like
CUUC113026	-2.92055	7.09e-38	GO:0004672	mitogen-activated protein kinase kinase kinase
CUUC113046	-3.35566	0.0175965
CUUC113061	-2.14379	0.0452967	GO:0005634	upf0496 protein at2g18630-like
CUUC113062	-3.29032	0.00698708
CUUC113070	3.72678	0.00848942
CUUC113085	-2.65166	3.07e-10	GO:0005737	very-long-chain enoyl- reductase-like
CUUC113086	3.32897	0.039666
CUUC113098	3.85197	0.00146057
CUUC113099	3.60836	0.00105963
CUUC113137	-3.85096	0.00197372
CUUC113139	-1.59642	0.00483722
CUUC113148	-1.74021	1e-06	GO:0005945	pyrophosphate--fructose 6-phosphate 1-phosphotransferase subunit alpha-like
CUUC113161	-2.04226	2.19e-17	GO:0004715	cysteine-rich receptor-like protein kinase 3-like
CUUC113179	-4.00336	0.00115885	GO:0055085	uncharacterized membrane protein at1g06890-like
CUUC113224	2.00682	0.0492273
CUUC113226	-2.56257	0.0260079
CUUC113259	-2.96222	0.019424	GO:0010087	pentatricopeptide repeat-containing protein chloroplastic-like
CUUC113292	-2.95028	5.21e-06
CUUC113296	-3.11215	1.12e-19	GO:0005829	probable rhamnose biosynthetic enzyme 1-like
CUUC113315	-1.52685	2.72e-06	GO:0008270	ring finger
CUUC113327	-3.45921	2.23e-06	GO:0009505	basic 7s globulin-like
CUUC113328	-2.19455	4.06e-07	GO:0018108	protein kinase pti1
CUUC113362	2.04276	4.03e-05
CUUC113382	3.4003	0.0109084
CUUC113398	-2.03968	4.27e-08	GO:0004715	l-type lectin-domain containing receptor kinase -like
CUUC113435	-2.58302	2.29e-15	GO:0005829	calmodulin
CUUC113446	2.72474	0.0493273
CUUC113454	2.3957	0.00732706
CUUC113523	-3.17411	1.5e-06	GO:0016192	syntaxin t-snare family
CUUC113525	-1.70365	0.000790989	GO:0010207	protein tic 20- chloroplastic-like
CUUC113532	-1.88669	2.76e-06	GO:0030246	g-type lectin s-receptor-like serine threonine-protein kinase b120-like
CUUC113545	3.34941	0.0229311
CUUC113552	-2.62815	0.000986566	GO:0016740	probable galacturonosyltransferase 4-like
CUUC113575	-2.44679	0.0487942
CUUC113582	2.34452	9.86e-16
CUUC113597	-2.50899	0.00778054	GO:0010363	probable protein phosphatase 2c 63-like
CUUC113599	-1.51318	0.042318	GO:0006470	probable protein phosphatase 2c 63-like
CUUC113600	-2.33145	0.0171601	GO:0006470	probable protein phosphatase 2c 63-like
CUUC113608	-1.96354	0.00202597	GO:0009706	protein tic 22- chloroplastic-like
CUUC113611	-4.28639	1.79e-12	GO:0000038	3-ketoacyl- synthase 10-like
CUUC113618	3.25419	0.0295449
CUUC113629	1.73751	0.000512801	GO:0016021	transmembrane protein 184c-like
CUUC113695	-1.55114	0.0189507
CUUC113708	1.51161	0.0268958
CUUC113712	3.80249	7.57e-08
CUUC113819	-2.82581	0.00672658
CUUC113847	1.69104	0.00106822	GO:0016020	plasma-membrane choline transporter family protein
CUUC113868	1.55096	0.00311568
CUUC113895	-1.66704	8.05e-05	GO:0007010	tubulin beta-1 chain-like
CUUC113898	-2.02959	4.77e-05	GO:0009651	tubulin beta-1 chain-like
CUUC113908	2.73706	0.0032197
CUUC113910	1.77523	0.00203192	GO:0009793	myosin heavy chain-related protein
CUUC113929	1.57887	2.24e-07	GO:0009165	ribose-phosphate pyrophosphokinase chloroplastic-like
CUUC113939	-1.74853	0.0300326	GO:0004672	ring-h2 finger protein atl46-like
CUUC113944	-1.72617	0.011937	GO:0055085	e3 ubiquitin-protein ligase ring1-like
CUUC113947	-2.60873	0.000219139
CUUC113948	2.51227	0.00661911
CUUC113959	2.92504	0.00162912
CUUC114056	-5.83863	3.2e-17
CUUC114057	-5.80268	9.33e-20	GO:0006355	chitin-inducible gibberellin-responsive protein 1-like
CUUC114058	-5.11974	9.71e-18	GO:0006355	chitin-inducible gibberellin-responsive protein 1-like
CUUC114071	-2.80739	1.46e-19	GO:0004842	u-box domain-containing protein 4-like
CUUC114117	-1.6063	0.0210898	GO:0006457	t-complex protein 1 subunit epsilon-like
CUUC114131	2.71234	0.0178428	GO:0009793	embryo defective 2410 protein
CUUC114160	-2.58759	0.008818	GO:0032259	low quality protein: uncharacterized loc101205174
CUUC114161	-3.46979	5.16e-26	GO:0048193	low quality protein: uncharacterized loc101205174
CUUC114183	1.56269	8.62e-05	GO:0045892	f-box kelch-repeat protein at1g51550-like
CUUC114191	-2.90465	0.0145466	GO:0005768	methyltransferase pmt20
CUUC114193	-2.2187	0.0369879	GO:0005768	methyltransferase pmt21
CUUC114216	3.20197	0.0356869
CUUC114242	-3.18634	0.00433198	GO:0005622	zinc finger protein constans-like 16-like
CUUC114258	1.57337	0.000124674
CUUC114270	-2.96887	0.010973	GO:0016021	transmembrane protein 87a-like
CUUC114277	-1.50418	8.99e-06	GO:0004553	vicianin hydrolase-like
CUUC114281	-2.40427	1.67e-10	GO:0005789	nadph--cytochrome p450 reductase-like
CUUC114282	-3.56156	3.33e-05	GO:0005789	nadph--cytochrome p450 reductase 2
CUUC114296	-1.73312	4.2e-05	GO:0016104	3-hydroxy-3-methylglutaryl-coenzyme a reductase 1-like
CUUC114302	1.5231	0.000155218
CUUC114315	-1.74641	0.00238336
CUUC114324	2.02753	3.68e-12	GO:0005576	serine carboxypeptidase-like 35-like
CUUC114328	4.19718	0.0070168	GO:0009825	actin-related protein 3-like
CUUC114345	2.37571	1.35e-05
CUUC114367	-3.11957	6.38e-10	GO:0046872	zinc finger ccch domain-containing protein 29-like
CUUC114368	-2.95994	1.36e-08	GO:0046872	zinc finger ccch domain-containing protein 29-like
CUUC114397	1.82343	8.65e-05
CUUC114398	2.91059	0.00273873
CUUC114399	2.96186	5.07e-10
CUUC114450	1.71185	0.00385908	GO:0009723	auxin response factor 19-like
CUUC114451	-1.91805	0.0153175
CUUC114487	-2.15055	0.0389072
CUUC114507	-2.86718	0.0124124
CUUC114521	3.04742	0.0380999	GO:0005829	protein sgt1 homolog
CUUC114568	-1.58584	0.0013072	GO:0004553	uncharacterized loc101203100
CUUC114594	3.88971	0.00253397
CUUC114607	3.85214	0.00845532
CUUC114608	1.59026	3.57e-05
CUUC114615	2.7764	0.0370049
CUUC114620	-2.39332	0.000211017	GO:0046961	armadillo beta-catenin repeat family protein
CUUC114652	2.45258	0.00667339
CUUC114756	2.49374	0.00194622
CUUC114762	-1.68559	0.0335942
CUUC114777	2.61647	0.0310101
CUUC114809	-1.64809	4.24e-07	GO:0050789	homeodomain-like superfamily protein isoform 1
CUUC114841	3.80872	0.0113467
CUUC114847	-4.54658	0.00256479
CUUC114881	2.88184	0.00933378
CUUC114930	2.32755	0.0208914
CUUC114953	1.59422	8.57e-07	GO:0016021	potassium channel
CUUC114964	-3.22981	0.0188538
CUUC114967	1.73861	2.17e-06	GO:0010351	sodium hydrogen exchanger 6-like
CUUC114984	-1.68002	8.82e-06	GO:0046872	zinc finger protein nutcracker-like
CUUC114986	2.96471	0.00157503
CUUC114987	3.01156	4.97e-15
CUUC114995	-3.01457	0.0353634
CUUC115011	-1.78538	2.65e-05	GO:0044237	translation initiation factor eif-2b subunit delta-like
CUUC115012	-1.90224	3.93e-13	GO:0003743	translation initiation factor eif-2b subunit delta-like
CUUC115022	-1.74591	4.91e-06	GO:0009507	PREDICTED: uncharacterized protein LOC101208124
CUUC115028	-1.60681	0.00849833	GO:0006468	cdpk-related protein kinase-like
CUUC115030	2.47094	0.00312201
CUUC115107	1.65262	0.000129718
CUUC115110	-1.88819	0.000770413
CUUC115116	-3.36067	0.0101256	GO:0008017	65-kda microtubule-associated protein 1-like
CUUC115130	1.58945	0.0120801	GO:0008152	abhydrolase domain-containing protein fam108b1-like
CUUC115144	1.52809	0.0362402
CUUC115171	3.00377	0.0403407
CUUC115179	-2.46555	0.0350741	GO:0005829	t-complex protein 1 subunit delta-like
CUUC115201	2.16526	0.00934502
CUUC115223	2.88913	0.00623149	GO:0007049	g2 mitotic-specific cyclin s13-6-like
CUUC115241	-1.84339	1.17e-07	GO:0005622	sec14 cytosolic factor
CUUC115244	2.08611	0.00600515
CUUC115259	-2.70738	0.0289775	GO:0016132	mevalonate diphosphate decarboxylase
CUUC115308	-3.53232	1.82e-14
CUUC115332	-2.10332	0.0382912
CUUC115339	1.79374	0.00795516	GO:0005975	beta-glucosidase 40-like
CUUC115354	1.78846	0.0315639
CUUC115368	3.05239	0.00171772	GO:0009750	gibberellin-regulated protein 4-like
CUUC115369	1.98293	0.0499685
CUUC115375	-1.86413	0.000308442
CUUC115380	2.16694	6.25e-16	GO:0006629	lipase-related family protein
CUUC115393	-3.62602	0.00697647
CUUC115411	1.72999	0.0215325	GO:0005975	glucan endo- -beta-glucosidase 13-like
CUUC115433	1.83942	1.42e-07	GO:0016021	protein pns1
CUUC115434	-3.8395	0.00033687
CUUC115457	-1.62639	0.00969659	GO:0016021	photosystem i p700 chlorophyll a apoprotein a1
CUUC115489	-1.743	0.0103735	GO:0034971	probable histone-arginine methyltransferase -like
CUUC115499	-3.81962	1.11e-05
CUUC115512	2.82721	0.0158197
CUUC115515	-2.35474	0.000933786	GO:0009817	u-box domain-containing protein 17-like
CUUC115546	-2.52297	0.0018576	GO:0005618	formin-like protein 1-like
CUUC115547	-1.87657	0.0248853	GO:0005618	formin-like protein 1-like
CUUC115548	-2.3375	0.00332759
CUUC115552	-4.0205	1.38e-24	GO:0080167	at1g70420 f17o7_4
CUUC115560	-3.62421	1.73e-14
CUUC115578	-1.55006	1.53e-05	GO:0015031	protein transport protein sec61 subunit alpha-like
CUUC115580	-1.94463	5.47e-09	GO:0015031	protein transport protein sec61 subunit alpha-like
CUUC115590	-1.7761	0.0140812
CUUC115604	1.76589	0.000207061	GO:0005634	leukocyte receptor cluster
CUUC115623	-1.53577	0.0107921	GO:0016567	u-box domain-containing protein 6-like
CUUC115654	1.86524	0.0127341
CUUC115710	2.08002	3.21e-09	GO:0008152	nodulation protein h-like
CUUC115747	2.27441	0.00403466
CUUC115756	-1.91178	0.000153606	GO:0009941	chloroplastic-like
CUUC115788	-1.58806	0.000547692
CUUC115808	1.60101	0.0201315
CUUC115826	-3.4021	1.31e-06	GO:0016311	probable protein phosphatase 2c 4-like isoform 1
CUUC115828	-3.98157	5.14e-10	GO:0016311	probable protein phosphatase 2c 4-like isoform 1
CUUC115838	1.52355	0.0131938	GO:0005802	transferring glycosyl
CUUC115846	1.84438	3.62e-06	GO:0006355	dof zinc finger
CUUC115854	2.23128	1.05e-10
CUUC115858	-1.82998	0.000139836	GO:0008152	cas1 domain-containing protein 1-like
CUUC115875	1.92411	3.84e-05	GO:0016874	u-box domain-containing protein 3-like
CUUC115882	-1.54317	0.0104556
CUUC115931	1.94108	0.00538464
CUUC115936	-3.80781	0.0123334	GO:0046777	receptor-like protein kinase theseus 1-like
CUUC115937	-1.81956	0.0440878	GO:0046777	receptor-like protein kinase theseus 1-like
CUUC115945	-2.19477	0.000258405	GO:0031323	sequence-specific dna binding transcription factor
CUUC115952	-3.1381	0.01756	GO:0047077	4-coumarate: ligase
CUUC115953	-2.25065	0.0400878	GO:0009698	4-coumarate-- ligase 1-like
CUUC115975	-2.08775	2.68e-06
CUUC116003	-2.88915	1.18e-09	GO:0052692	probable galactinol--sucrose galactosyltransferase 2-like
CUUC116040	2.13625	0.0125955	GO:0006355	homeobox protein sbh1-like
CUUC116062	-2.22928	0.0119699	GO:0019252	tetratricopeptide repeat-containing protein
CUUC116110	-4.666	0.00132405
CUUC116121	-2.151	0.0100168
CUUC116136	-2.93536	0.00164895	GO:0009505	gdsl esterase lipase at3g26430-like
CUUC116169	1.9457	5.98e-08	GO:0070933	histone deacetylase 9-like
CUUC116191	1.70641	1.36e-06
CUUC116195	1.73509	0.000615055	GO:0044434	uncharacterized loc101215442
CUUC116197	2.44522	0.0335138
CUUC116217	-3.01543	0.0449595	GO:0044763	systemin receptor sr160-like
CUUC116222	1.69249	0.00781024	GO:0005643	low quality protein: nucleoporin nup145-like
CUUC116246	-2.8647	7.65e-06	GO:0005829	mitochondrial nad-dependent malate dehydrogenase
CUUC116271	3.62261	6.43e-06	GO:0009501	granule-bound starch synthase ii
CUUC116272	2.34936	1.22e-05	GO:0009501	granule-bound starch synthase ii
CUUC116331	1.76486	0.00427543	GO:0005576	expansin
CUUC116334	-1.69205	8.44e-08	GO:0009734	auxin response factor 1-like
CUUC116365	-2.31919	0.0280852	GO:0009506	probable xyloglucan glycosyltransferase 12-like
CUUC116385	2.12843	0.0133405
CUUC116404	-2.96259	0.00186675
CUUC116416	-5.73311	5.63e-06	GO:0005829	5-methyltetrahydropteroyltriglutamate--homocysteine methyltransferase-like
CUUC116417	-2.23977	5.74e-14	GO:0005829	at5g17920 mpi7_60
CUUC116418	-2.45916	0.00189119
CUUC116432	-1.57999	7.05e-13
CUUC116443	-3.87985	0.000544916	GO:0009987	probable wrky transcription factor 33
CUUC116446	-3.05947	0.000167799	GO:0003677	probable wrky transcription factor 33-like
CUUC116457	1.87172	0.000609173	GO:0005829	autophagy-related protein 3-like
CUUC116471	1.6851	2.5e-06	GO:0009734	auxin response factor 6-like
CUUC116488	-1.86796	0.00136386	GO:0005737	omega-hydroxypalmitate o-feruloyl transferase-like
CUUC116489	3.43102	0.0335439
CUUC116491	1.86203	0.00316411
CUUC116492	2.22064	0.000496937	GO:0050789	asymmetric leaves1 and rough
CUUC116503	2.48087	0.000837177	GO:0005773	saposin b domain-containing protein
CUUC116514	3.04152	0.0342102
CUUC116570	-3.10994	0.0165709
CUUC116596	-2.3047	3.95e-05	GO:0004683	probable serine threonine-protein kinase at1g18390-like
CUUC116597	-2.90717	0.00359783	GO:0004683	probable serine threonine-protein kinase at1g18390-like
CUUC116619	-3.07315	0.043095
CUUC116620	-1.93827	0.00130634	GO:0048856	gpi-anchored protein lorelei
CUUC116621	2.22337	0.0139552	GO:0008233	subtilisin-like protease-like
CUUC116624	-3.48542	0.00352698	GO:0005886	sugar transport protein 14-like
CUUC116625	1.68768	0.0108441	GO:0044699	subtilisin-like protease-like
CUUC116639	-3.47256	1.77e-05
CUUC116640	1.93188	0.00112651
CUUC116653	-3.17082	0.0392648
CUUC116682	1.50491	1.69e-05	GO:0008553	atpase plasma membrane-type-like
CUUC116683	2.4484	0.00760521
CUUC116701	1.8936	0.00149929
CUUC116703	-2.95206	3.4e-11
CUUC116704	-2.50913	3.66e-08
CUUC116708	1.80777	2.09e-07	GO:0009506	wd and tetratricopeptide repeats protein 1-like
CUUC116743	-2.00672	0.0366978
CUUC116756	-1.98178	5.01e-22	GO:0031977	oxygen-evolving enhancer protein chloroplastic-like
CUUC116757	-1.89138	1.15e-07	GO:0031977	oxygen-evolving enhancer protein chloroplastic-like
CUUC116786	-1.97422	0.000866565	GO:0016301	mitogen-activated protein kinase kinase kinase 1-like
CUUC116791	-3.28837	0.00858009
CUUC116793	-2.04763	0.0317628	GO:0009624	probable anion transporter 5-like
CUUC116797	-2.29075	0.000397652	GO:0071472	btb poz and math domain-containing protein 2-like
CUUC116805	-2.42624	2.46e-06
CUUC116827	1.66893	1.38e-07	GO:0010155	phototropin 1 isoform 1
CUUC116869	-3.42314	0.0307662	GO:0005488	transcription factor myb86-like
CUUC116872	-1.75454	0.00331681
CUUC116881	-3.04334	0.0468442
CUUC116886	2.12315	0.0324848
CUUC116888	-2.35963	0.000104975	GO:0006655	glutamyl-trna amidotransferase subunit chloroplastic mitochondrial-like
CUUC116893	-1.64454	1.36e-05	GO:0009733	class iii hd-zip protein 8
CUUC116900	2.52314	0.0394256
CUUC116909	-5.74571	3.32e-07
CUUC116910	-3.07641	0.036625
CUUC116929	-1.50211	0.00101503	GO:0008152	udp-glucose pyrophosphorylase
CUUC116949	-3.86535	1.76e-12	GO:0043231	phosphate transporter pho1 homolog 3-like
CUUC116967	2.98854	0.0220868	GO:0008270	ring fyve phd zinc finger-containing protein
CUUC116968	-1.86958	0.0364805	GO:0005768	probable sugar phosphate phosphate translocator at3g17430-like
CUUC116970	-1.51376	0.0256746	GO:0005802	probable sugar phosphate phosphate translocator at3g17430-like
CUUC116982	-2.10742	0.000206899
CUUC117009	1.8648	0.000154761
CUUC117018	2.47539	0.00967841
CUUC117024	2.08854	1.85e-05	GO:0046777	serine threonine-protein kinase pbs1-like
CUUC117027	1.53434	0.000543692
CUUC117048	2.15888	0.0262971	GO:0003677	dna binding
CUUC117087	3.50375	0.0137712
CUUC117134	1.81657	0.000417703	GO:0005975	low quality protein: beta-galactosidase-like
CUUC117161	2.28784	8.05e-06
CUUC117163	1.53328	0.00975725
CUUC117173	1.59757	8.39e-05	GO:0004766	thermospermine synthase acaulis5-like
CUUC117192	-2.40564	0.0153457	GO:0012505	mlo-like protein 8-like
CUUC117202	-2.0154	0.017935	GO:0005886	uncharacterized loc101204080
CUUC117208	-1.97788	0.00297457
CUUC117218	-1.65389	2.76e-09	GO:0005545	clathrin assembly protein at2g25430-like
CUUC117225	-1.89611	4.85e-11	GO:0009595	syntaxin 121 family protein
CUUC117254	2.16731	0.00757447
CUUC117276	-3.08772	3.01e-05	GO:0055114	4-hydroxy-3-methylbut-2-en-1-yl diphosphate synthase
CUUC117286	1.54083	0.000854895	GO:0005576	phox domain-containing protein isoform 1
CUUC117293	1.83118	0.00676455	GO:0012511	triacylglycerol lipase sdp1-like
CUUC117338	-2.0533	0.00317245	GO:0005768	PREDICTED: uncharacterized protein LOC101228487
CUUC117352	1.5526	0.00027572
CUUC117358	-2.02219	2.07e-06
CUUC117365	-2.99443	0.0161964
CUUC117375	-1.7133	0.00110709	GO:0005737	diacylglycerol kinase 1-like
CUUC117376	-3.51197	0.0111197
CUUC117384	-4.36799	0.000241125
CUUC117389	-6.7798	3.4e-12
CUUC117452	-2.42981	0.00677494
CUUC117466	1.63827	0.0417282
CUUC117502	1.72663	0.0301159
CUUC117514	-1.57701	2.77e-06	GO:0005886	mitogen-activated protein kinase kinase kinase a
CUUC117516	2.14387	0.0489444	GO:0005730	ovate family protein
CUUC117520	-2.30041	0.0144421
CUUC117527	-2.633	2.32e-06	GO:0005737	adenine nucleotide alpha hydrolases-like superfamily protein
CUUC117560	-4.15336	0.00010846	GO:0016021	anion exchanger family protein
CUUC117598	-2.60572	4.39e-05
CUUC117599	-2.44173	8.91e-33	GO:0005516	photosystem i reaction center subunit n
CUUC117603	2.87181	0.0277373
CUUC117610	2.43421	0.0135515
CUUC117613	2.95238	0.0416958
CUUC117650	1.50144	0.00594547
CUUC117669	2.04208	0.000106986	GO:0006098	probable 6-phosphogluconolactonase 2-like
CUUC117674	2.48304	0.00575411
CUUC117725	2.51683	1.15e-09	GO:0006355	gras family transcription factor
CUUC117755	-3.35441	0.0163371
CUUC117774	1.79747	6.46e-06	GO:0006468	proline-rich receptor protein kinase perk10 isoform 1
CUUC117789	-1.86444	0.0192666	GO:0044763	formin-like protein 8-like
CUUC117823	-2.01901	0.0468551	GO:0003825	alpha-trehalose-phosphate synthase
CUUC117832	2.80807	0.0335911
CUUC117846	-1.88445	0.00241614	GO:0016021	squalene synthase
CUUC117848	1.56634	7.57e-05	GO:0016779	nucleic acid binding
CUUC117850	2.75394	0.0427564	GO:0090304	hypothetical protein VITISV_038305
CUUC117876	1.95008	0.00508023	GO:0007623	proline-rich family protein
CUUC117917	2.31335	0.0470916
CUUC117932	-2.71993	0.000194562	GO:0006862	callose synthase 12-like
CUUC117976	-1.60906	0.046366	GO:0008152	leucine-rich repeat protein shoc-2-like
CUUC117978	-2.64843	0.00660997	GO:0046777	protein kinase family protein
CUUC117994	2.25102	1.47e-14
CUUC117995	-1.73156	0.0174851	GO:0003676	cold-inducible rna-binding
CUUC118012	3.19787	0.0281745
CUUC118034	-3.29346	0.044645	GO:0005829	xenotropic and polytropic murine leukemia virus receptor
CUUC118036	-3.02283	7.54e-05	GO:0005829	phosphate transporter pho1 homolog 3-like
CUUC118077	-1.54953	0.0106682	GO:0055085	protein brittle- chloroplastic amyloplastic-like
CUUC118111	-3.3625	0.00333785	GO:0016132	cytochrome p450 90a1-like
CUUC118126	-1.57084	0.00313477	GO:0046983	transcription factor bhlh35-like
CUUC118129	1.52478	0.0273175	GO:0006468	protein kinase g11a-like
CUUC118150	-3.3536	0.000456958	GO:0009644	exocyst complex component 7-like
CUUC118151	-2.53952	0.0272062	GO:0000145	exocyst complex component 7-like
CUUC118152	1.55435	7.68e-06	GO:0016301	snf1-related protein kinase regulatory subunit gamma-1-like
CUUC118177	-1.67987	0.000638069	GO:0006468	probable serine threonine-protein kinase at1g01540-like
CUUC118178	-2.09801	2.18e-07	GO:0006468	probable serine threonine-protein kinase at1g01540-like
CUUC118192	-1.54518	0.0146874	GO:0006007	xyloglucan galactosyltransferase katamari1 homolog
CUUC118194	-2.29173	0.000150944
CUUC118228	-3.67726	1.88e-15	GO:0019673	gdp-mannose dehydratase 2-like
CUUC118229	-3.67943	6.95e-07	GO:0006007	gdp-mannose dehydratase 2-like
CUUC118237	1.6381	3.46e-05
CUUC118282	1.74076	0.00953107	GO:0016021	protein strubbelig-receptor family 3-like
CUUC118288	5.27619	9.78e-06
CUUC118305	-1.92644	9.41e-06	GO:0009743	gtp-binding protein alpha
CUUC118306	-1.79118	0.00362907	GO:0044763	gtp-binding protein alpha
CUUC118325	3.15492	0.00681845
CUUC118334	1.6885	8.09e-06	GO:0005829	glycogen synthase kinase-3
CUUC118374	-1.58772	0.000139211	GO:0000278	ran-binding protein 1
CUUC118375	2.07246	1.37e-08
CUUC118376	1.85499	7.21e-05
CUUC118380	1.89637	0.0164868	GO:0009846	fimbrin-like protein 2-like
CUUC118385	1.76567	0.00021887	GO:0003676	rna-binding region-containing
CUUC118437	2.58538	0.0324764
CUUC118440	2.40891	9.21e-05
CUUC118452	-2.99734	2.26e-06	GO:0009646	probable calcium-binding protein cml27-like
CUUC118453	-3.20663	0.0239092	GO:0009646	probable calcium-binding protein cml23-like
CUUC118460	1.77841	0.0206448
CUUC118466	2.24109	2.27e-06
CUUC118519	1.88188	0.00282287
CUUC118533	2.04242	0.0426015	GO:0016787	glucan endo- -beta-glucosidase 12-like
CUUC118558	-1.89067	0.0362518	GO:0055114	ferredoxin-dependent glutamate synthase chloroplastic-like
CUUC118569	-2.71258	3.74e-11	GO:0006468	calmodulin-domain protein kinase 7
CUUC118571	-1.99374	0.0285619	GO:0031348	calcium-dependent protein kinase 7-like
CUUC118585	1.64017	8.44e-11
CUUC118591	1.81221	0.0256276
CUUC118600	-3.14561	0.00147518
CUUC118602	-2.85368	2.64e-09
CUUC118629	-1.8345	0.0324101	GO:0001510	wd repeat-containing protein 3-like
CUUC118636	-1.81223	8.99e-05	GO:0048440	transcription repressor kan1-like
CUUC118646	2.66091	0.0485316
CUUC118656	-2.0778	0.00806126	GO:0016740	low quality protein: protein arginine n-methyltransferase -like
CUUC118664	-1.8661	0.00359707	GO:0016310	cysteine-rich receptor-like protein kinase 2-like
CUUC118693	-2.03696	3.27e-07
CUUC118732	-1.97607	0.00420169	GO:0005975	endo- -beta-glucanase
CUUC118760	-3.90696	0.00298258
CUUC118766	1.61296	0.00125457
CUUC118777	1.98353	0.0253605	GO:0009735	two-component response regulator arr9-like
CUUC118781	-4.52582	2.94e-07	GO:0016706	1-aminocyclopropane-1-carboxylate oxidase homolog 1-like
CUUC118782	-2.27589	1.31e-06
CUUC118814	1.62587	0.00184889	GO:0005576	subtilisin-like protease-like
CUUC118845	1.95679	0.00576747
CUUC118910	-2.30794	0.000413315	GO:0006412	50s ribosomal protein chloroplastic-like
CUUC118914	-2.81795	0.000120884
CUUC118958	-4.06114	0.00185443
CUUC118984	2.24513	1.67e-10	GO:0009583	cryptochrome 1
CUUC118999	2.08632	0.00875786	GO:0046488	1-phosphatidylinositol-3-phosphate 5-kinase fab1d-like isoform x1
CUUC119000	2.26214	3.21e-06	GO:0071704	phosphatidylinositol-4-phosphate 5-kinase family protein
CUUC119006	2.84677	0.0151414
CUUC119007	3.23526	8.64e-06	GO:0016567	e3 ubiquitin-protein ligase atl4-like
CUUC119008	3.14827	0.00272488	GO:0046872	e3 ubiquitin-protein ligase atl4-like
CUUC119047	-3.74951	0.0173213
CUUC119048	-3.28925	0.0206053
CUUC119063	1.56212	0.0104062
CUUC119072	-2.29195	0.0039575
CUUC119074	-2.33475	0.000256529	GO:0016310	probable leucine-rich repeat receptor-like serine threonine-protein kinase at3g14840-like
CUUC119087	-2.58179	4.1e-09	GO:0010411	glycosyltransferase 5-like
CUUC119090	-3.28	0.0243016
CUUC119091	-1.5396	0.0470104	GO:0009987	glycosyltransferase 5-like
CUUC119118	2.71541	8.26e-07
CUUC119242	-2.6345	4.06e-05	GO:0004672	leucine-rich repeat transmembrane protein kinase
CUUC119270	2.27039	1.38e-20	GO:0043621	calcium-transporting atpase plasma membrane-type-like
CUUC119275	3.11893	0.0492273
CUUC119309	-1.97547	0.00293794	GO:0005737	serine threonine protein kinase 38-like protein
CUUC119332	-1.91825	0.0189319	GO:0007010	cellular apoptosis susceptibility protein importin-alpha re- isoform 1
CUUC119367	-2.21488	0.0245761
CUUC119377	-1.50341	0.040606
CUUC119385	1.97771	0.000247307	GO:0005829	u-box domain-containing protein 13-like
CUUC119408	2.6459	1.08e-05
CUUC119437	-3.04896	0.0305218	GO:0015238	mate efflux family protein chloroplastic-like
CUUC119459	2.41666	0.0210519
CUUC119473	1.60402	0.012912
CUUC119490	1.50705	3.2e-12	GO:0045893	tgacg-sequence-specific dna-binding protein tga- -like
CUUC119537	-2.79423	0.0040824
CUUC119541	-1.98134	0.00511242
CUUC119545	-2.03749	0.0497107	GO:0046777	cysteine-rich receptor-like protein kinase 2-like
CUUC119555	1.94926	2.71e-08
CUUC119563	-1.56201	0.00171743
CUUC119565	-2.32619	7.31e-06
CUUC119568	-1.70082	5.36e-06	GO:0019013	rna-binding protein
CUUC119569	-1.76721	0.00856073
CUUC119637	-1.58842	0.0205708	GO:0010103	pentatricopeptide repeat-containing protein chloroplastic-like
CUUC119656	1.7286	0.00483874
CUUC119661	1.89782	0.000268447	GO:0016151	urease
CUUC119662	3.27862	0.0308297	GO:0016151	urease
CUUC119675	1.89833	6.59e-12	GO:0046872	uncharacterized loc101209391
CUUC119679	-2.34136	0.000123043	GO:0010103	pentatricopeptide repeat-containing protein chloroplastic-like
CUUC119680	-1.6597	0.0230759
CUUC119686	-1.80882	6.77e-11	GO:0009522	chlorophyll a-b binding protein chloroplastic-like
CUUC119696	3.15258	0.0405977
CUUC119699	1.74879	8.18e-05	GO:0048527	protein arabidillo 1-like
CUUC119749	-2.23622	0.0177616	GO:0006952	two-pore channel 1
CUUC119773	1.50588	0.00494141	GO:0005100	rho gtpase activation protein
CUUC119794	-1.88786	0.00441333	GO:0005634	c2 and gram domain-containing protein at1g03370-like
CUUC119818	2.57801	0.0124349
CUUC119820	2.92224	0.0217899
CUUC119832	2.3723	5.25e-05
CUUC119875	2.91495	0.0478505	GO:0000822	transport inhibitor response 1-like
CUUC119889	-5.11123	4.23e-14	GO:0044464	calcium-binding protein cml19-like
CUUC119905	-2.2048	0.0165888	GO:0016301	protein kinase-like protein
CUUC119908	-2.15471	0.0322233	GO:0010214	21 kda
CUUC119915	-2.07712	3.05e-14	GO:0009833	cellulose synthase a catalytic subunit 3
CUUC119936	-2.16483	0.00172669
CUUC119944	2.59031	0.0485107
CUUC119960	1.95566	0.00955403
CUUC120004	3.21936	0.0480161
CUUC120014	-7.07513	1.44e-13	GO:0006355	ethylene-responsive transcription factor erf017-like
CUUC120015	-6.99773	6.31e-10
CUUC120099	-1.83357	0.00824462	GO:0005737	rna-binding protein nob1-like
CUUC120143	1.70609	0.0157231	GO:0006606	transportin-3-like isoform 2
CUUC120234	1.8483	1.24e-07	GO:0030170	cgs1 mrna stability
CUUC120235	-1.87109	0.0158234	GO:0042300	beta-amyrin synthase
CUUC120236	-4.3076	0.00356972	GO:0008152	beta-amyrin synthase-like
CUUC120264	1.5252	0.000190045
CUUC120363	-1.99722	1.07e-06	GO:0009507	hypothetical protein AMTR_s02909p00006680
CUUC120390	-4.90444	1.45e-10	GO:0006979	phenylalanine ammonia-lyase-like
CUUC120391	-2.36409	0.0392416	GO:0005737	phenylalanine ammonia-lyase-like
CUUC120396	-2.50875	0.00270435	GO:0030301	niemann-pick c1
CUUC120436	-2.10491	1.49e-06
CUUC120448	-1.7889	0.00370727
CUUC120453	2.07663	8.13e-08
CUUC120456	2.23799	5.96e-09
CUUC120473	-1.54299	1.04e-07	GO:0046961	atp synthase cf1 beta subunit
CUUC120482	-6.63573	1.28e-33	GO:0005509	low quality protein: annexin d3-like
CUUC120489	-2.2616	0.000105481	GO:0009507	hypothetical protein ZEAMMB73_716887
CUUC120506	1.71402	0.00347575	GO:0016021	sodium-coupled neutral amino acid transporter 4-like
CUUC120509	-3.55458	3.09e-05
CUUC120533	-4.55019	0.00139081
CUUC120548	1.71618	0.0380722
CUUC120569	-3.42307	0.00845532
CUUC120573	3.16852	0.0309723
CUUC120602	3.54079	0.024619
CUUC120605	3.69224	0.00884777
CUUC120608	-6.88585	1.9e-12
CUUC120613	3.37876	0.00060228
CUUC120616	1.85703	0.0363907
CUUC120624	-3.29013	0.0059589	GO:0050896	ethylene-responsive transcription factor erf012-like
CUUC120665	-4.40835	0.000415809
CUUC120668	3.35377	0.00223522
CUUC120693	-4.60521	0.000984293
CUUC120707	2.90968	0.0232379
CUUC120717	2.2525	0.00110008
CUUC120754	-3.14509	6.38e-05
CUUC120781	2.16482	0.0286393
CUUC120827	3.1887	0.00231583
CUUC120885	-2.05245	0.0375271
CUUC120922	-5.8743	3.14e-08
CUUC120941	4.39882	3.4e-06
CUUC120973	3.43931	0.0185001
CUUC120991	-3.63361	0.00776461	GO:0016021	aquaporin pip2-1-like
CUUC121018	3.74203	0.00612385
CUUC121114	3.41352	0.0214778
CUUC121131	2.87779	0.040292
CUUC121145	3.43849	0.0129495
CUUC121243	2.9141	0.0079134
CUUC121337	3.79482	0.0119699
CUUC121406	-3.84139	0.000150553
CUUC121436	3.30088	0.0113625
CUUC121478	2.41478	0.00813776
CUUC121520	2.30568	0.03509
CUUC121613	-2.28811	0.0128415
CUUC121721	2.53572	0.0144393
CUUC121735	3.7213	0.00136762
CUUC121741	-2.43232	0.0221868
CUUC121749	-4.33182	3.13e-05
CUUC121787	2.26782	0.0453805
CUUC121816	3.52168	0.00952125
CUUC121821	4.37484	0.00156536
CUUC121827	1.83943	0.00448821
CUUC121854	3.59158	0.0174129
CUUC121875	2.94045	0.0340946
CUUC121885	3.21643	0.038604
CUUC121893	4.4039	0.000851618
CUUC121976	2.71907	0.0415893
CUUC122017	2.20721	0.0369802
CUUC122021	3.26726	0.000777611	GO:0006355	ocs element-binding factor 1-like
CUUC122078	3.65909	0.0214286
CUUC122089	3.04116	0.0115199
CUUC122119	3.09336	0.042388
CUUC122243	-3.22518	0.0364369
CUUC122318	3.67396	0.0139552
CUUC122356	3.55688	0.0284525
CUUC122374	-4.53409	0.000436894
CUUC122436	1.87464	0.00284344
CUUC122456	3.23884	0.00627571
CUUC122459	2.17017	0.0174125
CUUC122478	3.51379	0.0177262
CUUC122526	2.75136	0.0399202	GO:0006071	glycerophosphoryl diester phosphodiesterase family protein
CUUC122584	1.64332	0.0343465
CUUC122586	3.35988	0.0152466
CUUC122661	2.00503	0.0067068
CUUC122686	1.63898	0.0030956
CUUC122692	3.32249	0.0441398
CUUC122697	-3.08451	0.0214744
CUUC122709	2.29467	0.0038923
CUUC122735	3.31689	0.0357281
CUUC122761	2.49243	0.0155311
CUUC122787	2.26801	0.0451016
CUUC122794	-3.94729	0.00972189
CUUC122847	3.88166	0.00654649
CUUC122850	-4.50357	0.000684685
CUUC122870	-2.32645	0.00112523
CUUC122955	2.65973	0.0187294
CUUC122978	2.38085	0.00935019
CUUC122999	3.52483	0.0143456
CUUC123004	3.13761	0.0350449
CUUC123038	2.61849	0.0434266
CUUC123073	2.81343	0.0198976
CUUC123107	3.30711	0.0418373
CUUC123121	4.75978	0.000219631
CUUC123177	2.84397	0.0335611
CUUC123182	-3.12228	0.0466395
CUUC123264	3.15622	0.0246776
CUUC123326	2.6223	0.0480853
CUUC123334	-5.90618	1.89e-05	GO:0008152	jasmonate o-methyltransferase
CUUC123387	2.54339	0.0427792
CUUC123412	2.89786	0.0119993
CUUC123415	3.00775	0.0203632
CUUC123426	3.14218	0.0403058
CUUC123436	2.89867	0.0124349
CUUC123534	3.31837	0.0308481
CUUC123561	2.51356	0.0107843
CUUC123575	-2.41136	0.00874085
CUUC123606	-3.03977	0.0181532
CUUC123609	-2.84245	0.0333327
CUUC123648	3.08413	0.0369556
CUUC123657	-3.4908	0.0285096
CUUC123701	2.13588	0.0494457
CUUC123733	3.36317	0.000126626
CUUC123797	2.764	0.0443573
CUUC123834	-7.60512	3.48e-11
CUUC123844	3.13938	0.0165005
CUUC123852	2.96279	0.000211023
CUUC123866	2.54529	0.0145982
CUUC123888	2.55298	0.0273434
CUUC123894	3.65261	0.0161464
CUUC123898	2.33917	0.0472542
CUUC123954	2.78342	0.00217233
CUUC123959	4.32728	0.00115885
CUUC124018	3.18065	0.0498504
CUUC124022	3.68633	0.0102209
CUUC124035	3.02968	0.00520997
CUUC124066	-3.67601	2.08e-07
CUUC124070	-3.77551	1.86e-07
CUUC124083	2.14858	0.00224126
CUUC124174	5.58045	3.33e-08
CUUC124201	2.90881	0.00323233
CUUC124218	3.33233	0.0392408
CUUC124240	2.8491	0.00336118
CUUC124257	2.48438	0.0336394
CUUC124258	2.60443	0.0316572
CUUC124273	2.82741	0.0305218
CUUC124276	2.75314	0.0474936
CUUC124298	3.6315	0.00990035
CUUC124302	2.42047	0.0251385
CUUC124321	3.3005	0.0364148
CUUC124356	2.34965	0.0485316
CUUC124366	3.37476	0.036718	GO:0020037	peroxidase 53-like
CUUC124444	-2.8747	0.0136073
CUUC124458	-3.0155	0.0462937
CUUC124475	2.62787	0.0249994
CUUC124508	3.40141	0.0277553
CUUC124571	-5.5799	6.29e-06
CUUC124616	3.06406	0.0451427
CUUC124629	1.86058	0.0286177
CUUC124654	3.48297	0.0287917
CUUC124666	4.26299	0.000169391
CUUC124691	2.6289	0.00269815
CUUC124718	3.65176	0.000145207
CUUC124846	3.19838	0.040477
CUUC124855	2.7653	2.41e-05
CUUC124868	3.24431	0.0144165
CUUC124930	3.23912	0.0374828
CUUC124973	2.83981	0.0257383
CUUC125127	3.39054	0.00206518
CUUC125128	-3.40888	0.0268559	GO:0005739	lob domain-containing protein 1-like
CUUC125160	3.07895	0.00155749
CUUC125190	3.79967	0.010193
CUUC125195	3.05901	0.0408613
CUUC125198	3.04314	0.024709
CUUC125199	2.97501	0.00886791
CUUC125239	-5.69145	1.36e-05
CUUC125281	3.31774	0.00737919
CUUC125344	-2.41131	0.0482218
CUUC125396	2.84209	0.0190712
CUUC125429	3.09978	0.0464782
CUUC125465	-2.46705	0.0336544
CUUC125544	5.42143	9.59e-05
CUUC125811	-4.33638	2.3e-54
CUUC125834	-3.35635	0.0352534
CUUC125855	2.72152	0.0243307
CUUC125873	2.18521	0.00423146
CUUC125899	3.57526	0.0238032
CUUC125928	3.29427	0.0397658
CUUC125937	2.61448	0.0143968
CUUC125961	4.47987	2.6e-11
CUUC126096	4.31503	0.000413636
CUUC126174	3.27252	0.0442078
CUUC126197	2.82528	0.0293066
CUUC126213	3.92364	1.52e-10
CUUC126224	2.60883	0.00779028
CUUC126278	4.10895	0.00728206
CUUC126310	3.5188	0.0266446
CUUC126353	-4.06813	0.00842413
CUUC126419	-3.50718	0.0264611
CUUC126516	2.53959	0.0364729
CUUC126545	2.45932	0.0214445
CUUC126757	3.77319	0.00964797
CUUC126857	2.65822	0.0345846
CUUC126882	3.07054	0.00180242
CUUC126888	-4.90233	0.000594539
CUUC126895	-3.287	0.0206208
CUUC126897	3.5194	0.0204742
CUUC126921	3.46649	0.000491105
CUUC126979	-3.52722	0.0297761
CUUC127050	2.84259	0.00206082
CUUC127095	-4.38799	0.000669619
CUUC127158	3.11843	0.0443866
CUUC127182	2.89565	0.0245647
CUUC127223	3.36164	0.000159736
CUUC127262	-4.20626	0.00590038
CUUC127335	4.08901	0.00251934
CUUC127353	4.67631	1.24e-08
CUUC127365	2.47535	0.0373736
CUUC127371	-5.10182	0.000718475	GO:0005777	macrophage migration inhibitory factor homolog
CUUC127424	-5.95548	1.04e-13
CUUC127490	-5.14538	0.0004406
CUUC127492	-4.65454	0.00221907	GO:0016021	leucine-rich repeat receptor-like serine threonine-protein kinase at2g24130-like
CUUC127539	2.00753	0.0396065	GO:0020037	peroxidase 55-like
CUUC127555	-5.61702	1.18e-05	GO:0006855	multidrug and toxin extrusion protein 2-like
CUUC127628	1.53484	0.0305034
CUUC127644	3.71314	0.0108543
CUUC127861	2.6328	0.00864359
CUUC127981	3.69645	0.0112159
CUUC127983	-5.48882	7.36e-05
CUUC128144	2.53115	0.0398347
CUUC128205	2.79078	0.040477
CUUC128333	2.70754	0.0177616
CUUC128470	-1.72568	0.0425445
CUUC128597	-4.09481	0.000540627
CUUC128634	-3.98061	4.8e-05	GO:0048038	primary amine oxidase-like
CUUC128669	1.92648	0.0472735
CUUC128671	-3.31484	0.0109904
CUUC128676	-7.07832	2.49e-08	GO:0006355	ethylene-responsive transcription factor erf025-like
CUUC128723	3.11678	0.0230944
CUUC128811	3.65813	0.0082094
CUUC128838	-2.51457	0.0476257	GO:0006810	nitrate transporter -like
CUUC128897	3.17034	8.48e-05
CUUC128955	2.00822	0.00395137
CUUC129027	1.97179	0.0409473
CUUC129148	3.22315	0.0456763
CUUC129258	3.97995	2.46e-06
CUUC129323	2.82626	0.0191467
CUUC129518	3.59332	0.0171954
CUUC129602	2.54345	0.0164599
CUUC129636	-2.47875	0.0311019
CUUC129811	2.57641	0.0292522
CUUC129893	3.73218	0.00896134
CUUC129904	3.27311	0.0123885
CUUC129920	2.60473	0.00603453
CUUC130015	-1.63379	0.0128183
CUUC130081	2.38369	0.0110412
CUUC130089	-4.56014	0.00130153
CUUC130117	2.82643	0.0444231
CUUC130173	1.65693	0.0404983	GO:0005739	tudor pwwp mbt domain-containing isoform 2
CUUC130191	2.56008	0.00515903
CUUC130199	3.43041	0.0280173
CUUC130247	-3.07179	0.0414967
CUUC130270	3.45773	0.0349544
CUUC130313	1.81374	0.00684803
CUUC130405	-2.61158	0.0393596	GO:0006979	phospholipase d beta 1-like
CUUC130452	2.79188	0.000170426
CUUC130503	-3.98688	0.0116779
CUUC130536	-5.58516	6.89e-07	GO:0008152	core-2 i-branching beta- -n-acetylglucosaminyltransferase family protein isoform 1
CUUC130544	3.28802	0.0455413	GO:0046872	peroxidase 4-like
CUUC130561	2.89302	0.0091405	GO:0043086	cucumisin-like
CUUC130566	-4.86989	0.000852386
CUUC130653	2.64954	0.0464491
CUUC130672	3.30655	0.0168774
CUUC130828	-3.49337	0.00262595
CUUC130938	3.10153	0.0457549
CUUC131000	-2.62564	0.0090759
CUUC131061	1.80242	0.00512173
CUUC131166	3.67596	0.0203654
CUUC131174	-2.31503	0.0432342
CUUC131201	-4.86603	0.000875014
CUUC131213	3.74195	0.00827446
CUUC131222	2.66138	0.0389139
CUUC131386	3.66693	0.0173996
CUUC131430	-3.6177	0.0252952
CUUC131467	3.76923	0.005009
CUUC131589	-3.17144	0.0400278	GO:0015800	amino acid permease
CUUC131647	3.17314	0.0474649
CUUC131656	3.07103	0.0422306
CUUC131721	3.14674	0.0487942
CUUC132242	2.32434	0.0359092
CUUC132248	3.35332	0.0271518
CUUC132373	-2.8153	7.55e-06	GO:0006412	photosystem ii cytochrome b559 beta subunit
CUUC132489	3.38198	0.0224141
CUUC132599	3.26242	0.00999365
CUUC132614	-4.57576	0.00199993
CUUC132632	4.23922	1.94e-06
CUUC132701	-6.61896	4.34e-07	GO:0055114	cytochrome p450 94a2-like
CUUC132833	-2.54966	0.0397316
CUUC133101	3.80101	0.010713	GO:0046872	hypothetical protein VITISV_027864
CUUC133241	-3.57432	0.000821648
CUUC133483	-3.93619	0.00451732
CUUC133589	3.28334	0.0406555
CUUC60398	-2.37423	1.61e-19	GO:0005829	elicitor-responsive protein
CUUC60400	-1.5862	0.0017376	GO:0009220	uncharacterized loc101219067 isoform 2
CUUC60422	-3.68907	0.0173359
CUUC60423	-2.62921	0.000869805	GO:0006979	serine threonine-protein kinase oxi1-like
CUUC60440	-2.94608	5.78e-07	GO:0009627	glycerol-3-phosphate dehydrogenase
CUUC60444	2.53964	0.0217101
CUUC60456	-3.86116	0.000120467	GO:0008152	probable inactive poly
CUUC60483	-1.96797	0.0386657	GO:0043686	peptide deformylase 1a
CUUC60486	-2.37845	0.000667399	GO:0006355	probable wrky transcription factor 71-like
CUUC60489	-2.74883	0.00609921
CUUC60508	3.49397	0.00310659
CUUC60520	3.60681	0.00795664
CUUC60535	-3.12379	0.0295147
CUUC60541	-3.55062	1.52e-10
CUUC60543	-1.60789	0.000773376	GO:0009001	serine acetyltransferase
CUUC60555	1.9619	0.00361527	GO:0004672	cysteine-rich receptor-like protein kinase 29-like
CUUC60566	1.92459	0.00144789	GO:0004797	thymidine kinase-like
CUUC60567	-2.33619	6.02e-08	GO:0009409	calmodulin-like protein 3-like
CUUC60580	-1.66259	0.0472377	GO:0005737	rho gdp-dissociation inhibitor 1-like
CUUC60597	-3.83983	0.0089381	GO:0016788	gdsl esterase lipase
CUUC60614	-6.3043	2.32e-08	GO:0005507	l-ascorbate oxidase homolog
CUUC60632	-1.86925	0.00134192
CUUC60648	-2.45692	0.00142914	GO:0006457	hsp22
CUUC60652	1.83368	5.57e-10
CUUC60668	-1.55944	0.0469127	GO:0004672	uncharacterized aarf domain-containing protein kinase 1-like
CUUC60673	-4.51872	0.000142788	GO:0016740	spermidine hydroxycinnamoyl transferase-like
CUUC60686	4.70556	0.000680046	GO:0005737	flavanone 3-beta-hydroxylase
CUUC60694	4.14414	0.00169599
CUUC60711	-2.56501	8.46e-05
CUUC60716	1.97834	0.000642647	GO:0005829	rna-binding protein
CUUC60725	1.59556	2.7e-12	GO:0006457	protein disulfide-isomerase-like
CUUC60754	-2.17368	0.00100981	GO:0016788	poly -specific endoribonuclease-b-like
CUUC60758	4.33434	2.78e-54
CUUC60759	2.24563	0.00540938	GO:0005634	dna-binding protein escarola-like
CUUC60786	-4.25817	8.15e-21	GO:0004683	cbl-interacting serine threonine-protein kinase 12-like
CUUC60795	-4.00045	4.89e-19	GO:0010363	phosphatidylinositol:ceramide inositolphosphotransferase 2-like
CUUC60804	-3.03728	8.97e-12	GO:0098542	ring-h2 finger protein atl2-like
CUUC60806	1.71932	0.00409712	GO:0016021	abc transporter b family member 19-like
CUUC60815	-2.93049	2.04e-07	GO:0006950	e3 ubiquitin-protein ligase pub23-like
CUUC60818	-1.7336	9.28e-06	GO:0009772	photosystem ii cp43 chlorophyll apoprotein
CUUC60830	1.67035	6.98e-08	GO:0006355	scarecrow-like protein 23-like
CUUC60834	1.51967	0.000570092
CUUC60843	-2.05532	4.28e-05	GO:0008104	er lumen protein retaining receptor family protein
CUUC60858	-2.37406	0.0240851	GO:0016127	acyl- --sterol o-acyltransferase 1-like
CUUC60866	2.76733	8.03e-30
CUUC60867	1.65998	0.00196938
CUUC60873	-4.99004	2.47e-22	GO:0009891	transcription factor myc2-like
CUUC60880	-3.59519	9.26e-12	GO:0008970	phospholipase a1- chloroplastic-like
CUUC60883	-2.18399	1.38e-07	GO:0016301	cyclin-p3-1-like isoform 1
CUUC60887	-2.35775	1.62e-15	GO:0003676	rna and export factor-binding protein 2-like
CUUC60900	2.26705	3.07e-06
CUUC60907	-3.87114	8.07e-10	GO:0020037	flavonoid 3 -monooxygenase-like
CUUC60913	-3.3512	0.02506	GO:0005576	PREDICTED: uncharacterized protein LOC101221296
CUUC60915	1.56736	0.00116273	GO:0005524	iron-sulfur protein nubpl-like
CUUC60927	1.89864	5.31e-09	GO:0004174	electron transfer flavoprotein-ubiquinone mitochondrial-like
CUUC60936	-1.58081	1.33e-07	GO:0032504	triosephosphate chloroplastic-like
CUUC60942	-3.39436	0.0109433	GO:0016021	pxmp2 4 family protein 4-like
CUUC60947	-3.11698	2.12e-12	GO:0004142	phosphatidylcholine:diacylglycerol cholinephosphotransferase
CUUC60951	-3.1131	0.0226853	GO:0046872	11s globulin subunit beta-like
CUUC60972	-3.41633	0.000168335	GO:0005618	ribonuclease t2
CUUC60992	-4.27608	5.67e-07	GO:0016021	amino acid
CUUC60998	-1.96797	0.000125139	GO:0006355	probable wrky transcription factor 15-like
CUUC61013	-1.88879	0.00248884	GO:0019013	heterogeneous nuclear ribonucleoprotein f-like
CUUC61017	-1.54097	9.61e-05	GO:0046872	geranylgeranyl pyrophosphate synthase
CUUC61026	-1.61753	1.12e-06
CUUC61029	-4.24539	0.00121521	GO:0003700	transcription factor bhlh149-like
CUUC61059	-1.74367	1.23e-05	GO:0046777	uncharacterized loc101210548
CUUC61060	1.83002	8.49e-09	GO:0050896	ap2 erf and b3 domain-containing transcription repressor tem1-like
CUUC61061	1.91622	0.000422885	GO:0035556	carboxyl-terminal-processing protease-like
CUUC61080	-1.84117	0.0370801	GO:0005737	nadp-dependent alkenal double bond reductase p2-like
CUUC61097	1.60329	0.0081586	GO:0016301	u-box domain-containing protein 50-like
CUUC61138	-2.77135	1.89e-05
CUUC61143	-2.75132	5.51e-11	GO:0009653	homeobox-leucine zipper protein hat3-like
CUUC61144	2.2243	7.29e-05	GO:0046872	lipoyl mitochondrial-like
CUUC61148	-3.9888	0.00373369	GO:0009416	probable indole-3-acetic acid-amido synthetase -like
CUUC61153	1.95231	0.000906963
CUUC61185	4.4972	1.96e-06
CUUC61194	-1.88428	2.45e-10	GO:0010179	iaa-amino acid hydrolase ilr1-like 4-like
CUUC61195	-2.48027	7e-17	GO:0046872	zinc finger a20 and an1 domain-containing stress-associated protein 3-like
CUUC61197	2.16481	0.0114744
CUUC61198	-2.25049	0.0190222	GO:0006468	serine threonine-protein kinase chloroplastic-like
CUUC61212	-4.9996	1.23e-28
CUUC61217	-1.7923	0.0417694
CUUC61233	1.87906	0.0371491	GO:0044424	f-box protein pp2-b15-like
CUUC61240	-2.63593	0.000563454	GO:0016311	acid phosphatase 1-like
CUUC61248	1.68348	1.08e-09	GO:0048731	transcription factor myb86-like
CUUC61291	2.00733	0.00209685	GO:0004185	serine carboxypeptidase-like 45-like
CUUC61293	-3.04826	1.52e-36	GO:0010287	psi reaction center subunit ii
CUUC61325	-2.24501	1.32e-09	GO:0009941	pyruvate dehydrogenase e1 component subunit alpha-like
CUUC61328	-2.17771	3.16e-07	GO:0006950	universal stress protein mj0577-like isoform 2
CUUC61330	-3.39573	2.06e-08	GO:0047213	udp-glycosyltransferase 85a2-like
CUUC61331	1.62735	0.0191423	GO:0006457	diphthamide biosynthesis protein 4-like
CUUC61335	2.03698	0.00447895	GO:0005634	myb family transcription factor apl
CUUC61378	-2.61234	2.72e-10	GO:0009611	mitogen-activated protein kinase 3
CUUC61392	-3.07408	0.000373181	GO:0009505	probable pectinesterase pectinesterase inhibitor 7-like
CUUC61393	1.82569	6.87e-11
CUUC61417	-1.5041	0.0085191	GO:0042539	calcineurin b-like protein 4-like
CUUC61420	-2.82745	0.00221761
CUUC61424	-2.09131	0.0084984	GO:0004708	map kinase kinase 5
CUUC61425	-2.67315	5.28e-06	GO:0004708	map kinase kinase 5
CUUC61445	-4.20558	0.0017473	GO:0046686	auxin-induced protein pcnt115-like isoform 1
CUUC61452	1.91901	0.020116	GO:0034387	gamma-aminobutyrate transaminase pop2
CUUC61458	1.5529	2.63e-06	GO:0015688	metal-nicotianamine transporter ysl1-like
CUUC61485	-2.44634	1.7e-06	GO:0042538	ras-related protein rab11d-like
CUUC61488	1.73694	0.0373736	GO:0008152	phosphoglycerate mutase -like
CUUC61510	-4.18058	0.00332759	GO:0005794	v-type proton atpase subunit g3-like
CUUC61531	-3.80992	0.00474302	GO:0097502	glucomannan 4-beta-mannosyltransferase 9-like
CUUC61533	3.24583	0.0439797	GO:0005737	late embryogenesis abundant protein d-34-like
CUUC61576	-1.5285	0.000195623	GO:0009941	dehydroascorbate reductase
CUUC61596	-2.8158	0.00175812	GO:0009739	lob domain-containing protein 41-like
CUUC61628	-2.06872	1.82e-06	GO:0009407	2-hydroxyacyl- lyase-like
CUUC61632	1.65524	5.87e-05	GO:0016021	transmembrane protein 56-like
CUUC61644	-3.21591	0.0130808	GO:0016301	brassinosteroid insensitive 1-associated receptor kinase 1
CUUC61646	-2.31433	4.44e-05	GO:0006862	ammonium transporter 1 member 1-like
CUUC61647	1.68703	0.0358603	GO:0003824	receptor-like protein 12-like
CUUC61680	3.7422	0.00245334
CUUC61685	2.24721	0.000519863	GO:0005515	autophagy-related protein 8i-like
CUUC61694	-3.03527	0.00597428	GO:0006633	palmitoyl-monogalactosyldiacylglycerol delta-7 chloroplastic-like
CUUC61721	-1.94907	0.0432943	GO:0004707	mitogen-activated protein kinase homolog ntf3-like
CUUC61735	-1.7805	0.0314187	GO:0043247	callose synthase 10-like
CUUC61751	2.18119	0.00308971
CUUC61760	-1.81238	0.00129686	GO:0006468	probable receptor-like protein kinase at5g47070-like
CUUC61761	1.66593	0.000571689
CUUC61765	-3.66114	3.61e-31
CUUC61768	1.5388	0.0070168	GO:0008168	-norcoclaurine 6-o-methyltransferase-like
CUUC61795	-3.13743	0.042647	GO:0004842	u-box domain-containing protein 30-like
CUUC61804	-1.96289	0.00102922	GO:0005783	nicotiana lesion-inducing like
CUUC61816	-1.73853	0.000848628	GO:0035529	nudix hydrolase 2-like
CUUC61854	-2.85955	1.01e-05	GO:0010205	palmitoyl-monogalactosyldiacylglycerol delta-7 chloroplastic-like
CUUC61864	-3.33323	0.0177543
CUUC61874	1.50579	1.92e-12	GO:0016021	plasma membrane intrinsic protein
CUUC61876	3.15143	0.000963372
CUUC61909	-1.8819	0.000100157	GO:0016021	gdp-mannose transporter gonst4-like
CUUC61910	-1.55633	2.91e-09	GO:0080056	nucleic acid binding
CUUC61915	-2.64301	0.00505831	GO:0008060	adp-ribosylation factor gtpase-activating protein agd12-like
CUUC61926	-2.67704	0.00612385	GO:0043234	kinesin-related protein
CUUC61931	-1.55923	0.0009256	GO:0016740	probable glucuronoxylan glucuronosyltransferase irx7-like
CUUC61943	-1.79516	0.00170437	GO:0006007	dimethyl-8-ribityllumazine chloroplastic-like
CUUC61994	-1.64572	1.39e-24	GO:0008152	ripening-related protein
CUUC61995	1.7222	0.00495389
CUUC61998	-3.56082	4.12e-05	GO:0016301	g-type lectin s-receptor-like serine threonine-protein kinase rlk1-like
CUUC62012	-2.16199	9.45e-09	GO:0070330	atp synthase subunit beta
CUUC62039	-1.75186	0.00056293	GO:0006855	protein transparent testa 12-like
CUUC62049	-4.23019	4.44e-09	GO:0016174	respiratory burst oxidase homolog protein c-like
CUUC62060	-2.1736	0.0309375	GO:0006355	homeobox-leucine zipper protein roc3-like
CUUC62068	1.65227	0.00122392
CUUC62076	-4.88035	6.92e-05	GO:0006468	protein kinase pinoid 2-like
CUUC62105	-6.61383	6.48e-32
CUUC62109	-2.44023	4.3e-11	GO:0046872	chlorophyll a-b binding chloroplastic-like
CUUC62115	-1.57535	0.044454	GO:0009611	btb poz and taz domain-containing protein 1-like
CUUC62141	-1.52517	0.000643661	GO:0010200	u-box domain-containing protein 16-like
CUUC62165	-6.18556	8.29e-16	GO:0005774	nuclease harbi1-like
CUUC62166	-4.20542	1.54e-05	GO:0005774	nuclease harbi1-like
CUUC62183	-2.17807	6.72e-05	GO:0001510	ribosomal l1 domain-containing protein 1-like
CUUC62201	-2.06689	2.19e-07	GO:0047800	2-aminoethanethiol dioxygenase-like
CUUC62204	-2.03129	0.000135218	GO:0005802	uncharacterized loc101213740
CUUC62210	-1.57482	0.000293943	GO:0048482	protein da1-like
CUUC62213	-2.34633	2.6e-24	GO:0005829	soluble inorganic pyrophosphatase
CUUC62232	-3.22732	0.0365683	GO:0016021	solute carrier family 35 member f1-like
CUUC62262	-2.6299	0.0355342	GO:0016301	probable inactive receptor kinase at4g23740-like
CUUC62270	-2.31856	1.2e-07	GO:0044464	soybean gene regulated by cold-
CUUC62271	-2.17903	3.13e-08	GO:0004489	methylenetetrahydrofolate reductase 2-like
CUUC62278	-2.32181	1.48e-14
CUUC62283	-2.65102	2.44e-08	GO:0008474	palmitoyl-protein thioesterase
CUUC62294	-1.6046	5.22e-07	GO:0005829	fructose-bisphosphate cytoplasmic isozyme-like
CUUC62302	1.6869	3.78e-29	GO:0048316	floral homeotic protein apetala 2-like
CUUC62307	-2.7249	0.00209611	GO:0009523	photosystem ii cp47 protein
CUUC62310	1.78255	0.000254122	GO:0020037	abscisic acid 8 -hydroxylase 4-like
CUUC62325	-1.51698	0.00640229	GO:0009507	at1g65900 f12p19_7
CUUC62332	-4.0465	0.000714048	GO:0016740	udp-glycosyltransferase 83a1-like
CUUC62333	-4.87548	2.06e-44	GO:0046983	transcription factor bhlh93-like
CUUC62347	-2.36366	3.42e-15	GO:0006367	uncharacterized loc101212152
CUUC62389	-3.98806	3.71e-75	GO:0016021	inactive rhomboid protein 1-like
CUUC62447	1.55534	3.43e-23	GO:0050896	zinc finger a20 and an1 domain-containing stress-associated protein 8-like isoform 1
CUUC62467	3.10359	1.44e-08
CUUC62477	-1.89316	0.0385538
CUUC62478	-1.73131	1.34e-05
CUUC62490	-3.10314	0.000214542	GO:0008236	cucumisin-like
CUUC62493	-1.78187	3.19e-12	GO:0005634	f-box kelch-repeat protein skip11-like
CUUC62495	2.14202	0.00210008	GO:0016021	leucine-rich repeat transmembrane protein kinase
CUUC62496	-2.66357	0.00424895	GO:0006629	phosphoinositide phospholipase c 6-like
CUUC62497	-2.12726	0.00545891	GO:0030246	l-type lectin-domain containing receptor kinase -like
CUUC62500	-5.2678	4.39e-54	GO:0009816	nematode resistance hspro2-like
CUUC62501	-3.67708	2.14e-12	GO:0009816	nematode resistance hspro2-like
CUUC62518	-1.95315	4.73e-05	GO:0005737	cugbp elav-like family member 2-like
CUUC62583	1.68747	0.000710474	GO:0016020	auxin-induced protein 5ng4-like
CUUC62586	2.39297	4.77e-25
CUUC62597	-1.64848	0.00065643	GO:0005802	probable galacturonosyltransferase 10-like
CUUC62601	-1.93557	0.000130481	GO:0046982	btb poz domain-containing protein pob1-like
CUUC62602	-4.09298	1.98e-08	GO:0005488	g-type lectin s-receptor-like serine threonine-protein kinase at1g11330-like
CUUC62613	1.87822	0.043473
CUUC62620	-1.5196	0.00646945
CUUC62659	-1.78	1.72e-05
CUUC62670	-1.7328	4e-06	GO:0005507	glycine-rich rna-binding
CUUC62677	-3.21983	1.6e-06	GO:0009611	cytochrome p450 94a2-like
CUUC62690	2.12962	2.94e-08	GO:0009987	transcription factor tga1
CUUC62731	1.57995	0.00247436	GO:0009789	g protein alpha subunit
CUUC62735	-1.78362	9.1e-13	GO:1902358	sulfate transporter -like
CUUC62741	-2.36004	3.12e-19	GO:0009615	heat shock protein 70
CUUC62756	2.86319	0.000480912
CUUC62776	-3.3753	3.55e-06	GO:0005829	serine hydroxymethyltransferase
CUUC62784	-1.52349	1.66e-08	GO:0004708	mitogen-activated protein kinase kinase 2-like
CUUC62806	-2.70685	1.08e-17	GO:0016021	probable sugar phosphate phosphate translocator at3g11320-like
CUUC62819	2.14034	0.00858028
CUUC62854	1.72378	0.00341813
CUUC62858	2.55228	1.46e-23	GO:0016874	u-box domain-containing protein 38-like
CUUC62859	-3.11598	1.54e-05
CUUC62861	-2.85241	1.2e-10	GO:0005739	cation calcium exchanger 4-like
CUUC62863	-1.86588	2.17e-06	GO:0010075	dof zinc finger protein
CUUC62874	1.82131	2.11e-19
CUUC62886	-1.79343	0.0367794	GO:0006633	protein eceriferum 1-like
CUUC62910	2.08361	0.00492518	GO:0005774	mechanosensitive ion channel protein 8-like
CUUC62936	-1.64777	0.000388063	GO:0048827	nuclear migration protein nudc-like
CUUC62955	-4.7317	0.000675041	GO:0004834	tryptophan synthase beta chain chloroplastic-like
CUUC62971	-1.92525	4.45e-05	GO:0031347	aquaporin nip1-2-like
CUUC62984	1.72695	0.0346884
CUUC63005	1.55951	8.21e-20	GO:0080022	auxin signaling f-box 2
CUUC63017	1.86092	4.92e-16	GO:0019209	protein vac14 homolog
CUUC63022	-2.10075	1.01e-22	GO:0010287	photosystem i reaction center subunit iv a
CUUC63031	1.96364	0.0333027
CUUC63041	-6.2009	7.81e-18	GO:0005737	phenylalanine ammonia-lyase-like
CUUC63048	-3.6883	1.45e-22	GO:0005634	trehalose-phosphate phosphatase a-like
CUUC63083	-1.66785	0.000119211
CUUC63096	1.94855	0.0227732
CUUC63099	-2.02332	2.68e-07	GO:0045893	glutamate-1-semialdehyde -aminomutase
CUUC63114	-1.55418	0.0283005
CUUC63117	3.15004	4.19e-07
CUUC63141	-2.09906	6.56e-06
CUUC63145	-2.65649	3.37e-11	GO:0009723	ein3-binding f-box protein 1-like
CUUC63156	1.68804	1.12e-07
CUUC63163	-2.34107	0.00499407	GO:0009505	probable lrr receptor-like serine threonine-protein kinase at2g16250-like
CUUC63181	-3.17457	1.09e-12	GO:0004672	phytosulfokine receptor 2-like
CUUC63186	2.25115	0.0189507
CUUC63194	-1.58908	0.0111998	GO:0016301	g-type lectin s-receptor-like serine threonine-protein kinase at1g34300-like
CUUC63196	-2.27484	0.000556435	GO:0009611	phosphatidylcholine transfer
CUUC63197	-4.35683	1.05e-14	GO:0005773	phosphatidylcholine transfer
CUUC63199	2.10957	0.000596699
CUUC63201	1.98783	5.95e-10
CUUC63234	-2.30968	1.81e-21	GO:0055114	geranylgeranyl diphosphate chloroplastic-like
CUUC63239	-2.99285	0.0392907	GO:0006468	probable leucine-rich repeat receptor-like protein kinase at1g68400-like
CUUC63271	-4.68855	0.000100859	GO:0006633	palmitoyl-monogalactosyldiacylglycerol delta-7 chloroplastic-like
CUUC63275	1.51102	1.61e-06	GO:0005737	gtp cyclohydrolase i
CUUC63317	2.05811	2.68e-06
CUUC63340	-2.8766	1.97e-05	GO:0009651	hydroquinone glucosyltransferase-like
CUUC63341	-4.07264	0.000131904	GO:0009651	hydroquinone glucosyltransferase-like
CUUC63342	2.36372	0.0455323	GO:0016310	serine threonine protein kinase
CUUC63352	1.51786	0.000983807	GO:0006357	mediator subunit med10
CUUC63356	3.63652	2.05e-05
CUUC63368	1.70588	0.00147815	GO:0008270	ring-h2 finger protein atl54-like
CUUC63372	1.67114	1.95e-13
CUUC63374	-1.75192	0.000635259
CUUC63381	1.87965	2.7e-08
CUUC63382	1.90761	1.64e-10
CUUC63388	-1.98471	1.03e-23	GO:0048731	protein chloroplastic-like isoform 1
CUUC63389	-1.61421	3.89e-09	GO:0048731	protein chloroplastic-like isoform 1
CUUC63395	2.59139	0.0313928
CUUC63403	1.50275	0.000328926	GO:0009611	protein vip1-like
CUUC63421	-1.91656	0.041955
CUUC63422	1.57191	0.00130798	GO:0005794	duf246 domain-containing protein at1g04910-like
CUUC63427	-2.40477	1.23e-07	GO:0016301	probable calcium-binding protein cml48-like
CUUC63479	1.60306	3.57e-05	GO:0005829	inositol polyphosphate multikinase beta-like
CUUC63480	1.75545	0.00457663
CUUC63494	1.91201	0.000119626	GO:0004143	sphingosine kinase b-like
CUUC63495	-2.11547	0.00205307	GO:0016301	cysteine-rich receptor-like protein kinase 29-like
CUUC63527	-4.16119	1.76e-08
CUUC63534	-1.76408	0.00089798	GO:0016772	probable serine threonine-protein kinase at1g01540-like
CUUC63556	-1.65023	0.0464396	GO:0048868	probable xyloglucan glycosyltransferase 6-like
CUUC63563	-2.01577	8.44e-11	GO:0015996	chlorophyllase- chloroplastic-like
CUUC63569	-1.62011	1.55e-06	GO:0016020	auxin-induced protein 5ng4-like
CUUC63581	2.03699	1.51e-10	GO:0019829	atpase plasma membrane-type-like
CUUC63591	-2.3791	4.11e-06	GO:0005773	l-type lectin-domain containing receptor kinase -like
CUUC63628	1.51018	0.000333786
CUUC63646	-1.5079	0.0455818
CUUC63662	-1.79363	3.28e-06	GO:0005634	la-related protein 1-like
CUUC63667	1.53727	2.65e-05
CUUC63684	2.21642	0.00842486
CUUC63689	-2.59724	8.78e-10	GO:0005634	upf0496 protein at2g18630-like
CUUC63690	-2.01387	0.00862811	GO:0006468	g-type lectin s-receptor-like serine threonine-protein kinase at1g34300-like
CUUC63710	-2.82755	1.8e-24	GO:0052843	nudix hydrolase mitochondrial-like
CUUC63713	-1.64412	1.86e-06
CUUC63721	1.79697	0.00383529
CUUC63746	1.63079	0.00667068	GO:0034720	probable lysine-specific demethylase jmj14-like
CUUC63752	1.70906	1.04e-07	GO:0005576	methyltransferase-related protein
CUUC63759	2.15419	0.00047408
CUUC63761	2.59177	6.54e-11	GO:0005622	zinc finger protein constans-like 2-like
CUUC63763	-1.85007	1.07e-07	GO:0000911	snap25 homologous protein snap33-like
CUUC63767	2.31882	0.000131405	GO:0006857	probable peptide nitrate transporter at5g14940-like
CUUC63794	-1.583	0.00852799
CUUC63798	-2.15547	3.31e-10	GO:0008152	arginine decarboxylase-like
CUUC63827	-1.57337	2.41e-12	GO:0042026	ru large subunit-binding protein subunit chloroplastic-like
CUUC63844	-2.90065	7.83e-11	GO:0006470	probable protein phosphatase 2c 63-like
CUUC63845	-1.90375	3.73e-13	GO:0005507	carrier protein mitochondrial-like
CUUC63846	-1.5666	2.05e-05	GO:0016747	3-ketoacyl- synthase 10-like
CUUC63848	1.54245	0.000450111	GO:0050826	probable protein phosphatase 2c 75-like
CUUC63856	-1.92153	0.00149414	GO:0005576	alpha beta-hydrolases superfamily protein
CUUC63877	-1.73604	0.000177672	GO:0046283	calreticulin-3-like isoform x1
CUUC63929	2.20724	3.06e-06
CUUC63967	1.75144	0.000942516	GO:0044424	transducin wd-40 repeat-containing protein
CUUC63979	1.79536	7.48e-08	GO:0016558	dehydrogenase reductase sdr family member 7-like
CUUC63985	1.79713	0.000403565	GO:0051607	protein nsp-interacting kinase 2-like
CUUC64011	1.73905	0.00218618	GO:0005488	gata transcription factor 26-like
CUUC64112	-2.88325	2.34e-08	GO:0051287	hydroxypyruvate reductase
CUUC64115	-1.50763	6.37e-07	GO:0003735	60s ribosomal protein l10a-1-like
CUUC64124	1.92611	0.000137012	GO:0019005	ring-box protein 1a-like
CUUC64132	-2.10222	0.000649575	GO:0009611	cell wall invertase
CUUC64152	-2.25652	0.000151813
CUUC64173	2.02726	0.000231948	GO:0016757	glucuronosyltransferase pgsip8-like
CUUC64187	-1.65931	0.00101766	GO:0045486	flavanone 3-dioxygenase-like
CUUC64213	2.06403	0.0323328
CUUC64224	1.70491	1.46e-09	GO:0009506	atp binding isoform 1
CUUC64246	2.16417	0.0277814
CUUC64253	1.95363	0.000367644
CUUC64355	-3.03778	0.00039754	GO:0030173	xyloglucan galactosyltransferase katamari1-like
CUUC64377	-3.02182	1.15e-08	GO:0003676	upf0496 protein 4-like
CUUC64379	-1.75217	0.0492293	GO:0005730	ribosome biogenesis regulatory protein homolog
CUUC64387	-2.49721	8.22e-17	GO:0005886	probable receptor-like protein kinase at5g47070-like
CUUC64403	-3.14606	4.46e-11	GO:0016491	photosystem i p700 apoprotein a1
CUUC64404	1.84817	0.00263126	GO:0003964	enzymatic poly
CUUC64405	-2.99106	6.89e-09	GO:0016491	photosystem i p700 apoprotein a1
CUUC64413	-1.8837	0.0336387	GO:0016310	receptor protein kinase 1-like
CUUC64417	2.97378	4.92e-07	GO:0008233	gag-pol polyprotein
CUUC64421	-2.80513	3.09e-09	GO:0005978	glucose-1-phosphate adenylyltransferase large chloroplastic amyloplastic-like
CUUC64422	-2.62253	3.34e-08	GO:0009817	u-box domain-containing protein 17-like
CUUC64425	-1.78462	1.25e-06	GO:0009306	endoplasmin homolog
CUUC64436	-2.71147	2.2e-25
CUUC64451	1.80656	0.00294282
CUUC64465	2.75121	0.0408078
CUUC64477	-2.91242	0.0394879
CUUC64485	-3.94919	3.28e-09	GO:0016720	omega-3 fatty acid desaturase
CUUC64516	2.78414	0.00046428
CUUC64571	3.17725	0.0147229	GO:0071917	triose phosphate phosphate translocator chloroplastic-like
CUUC64615	-2.54569	3.53e-12
CUUC64618	-3.31823	0.00291196	GO:0010363	transmembrane protein 53-like
CUUC64628	1.71919	0.00110809	GO:0016301	amino acid kinase family protein isoform 1
CUUC64631	-2.62147	0.0149243	GO:0016772	mitogen-activated protein kinase kinase kinase isoform 1
CUUC64640	1.69724	0.00305247	GO:0005774	polyadenylate-binding protein 2-like
CUUC64642	-2.89469	0.00980696
CUUC64644	2.24847	0.0268153
CUUC64648	-1.96383	7.41e-10
CUUC64649	-2.74338	5.31e-09	GO:0042644	sulfite reductase
CUUC64650	2.16859	1.29e-18	GO:0016021	sulfite exporter family protein
CUUC64656	-1.77205	1.86e-06	GO:0016301	leucine-rich repeat receptor-like tyrosine-protein kinase at2g41820-like
CUUC64687	1.6677	0.0148682
CUUC64693	-1.66933	9.18e-06
CUUC64715	-1.71687	1.94e-13
CUUC64754	-2.33463	1.08e-08	GO:0055114	omega-6 fatty acid chloroplastic-like
CUUC64761	-1.5883	0.000127602	GO:0016020	upf0392 protein rcom_0530710-like
CUUC64768	2.40113	0.000233769	GO:0042802	subtilisin-like protease-like
CUUC64774	1.91339	4.85e-15	GO:0015079	potassium transporter 8-like
CUUC64775	2.73958	0.0187444	GO:0003676	hypothetical protein VITISV_024746
CUUC64791	-1.9619	0.000186701	GO:0009733	phosphoribosylaminoimidazole-succinocarboxamide chloroplastic-like
CUUC64792	2.36594	0.00502403	GO:0044765	purine permease 3-like
CUUC64809	-1.83588	0.000682699	GO:0016310	nad kinase 1-like
CUUC64825	-2.73041	0.000849649	GO:0005829	leukotriene a-4 hydrolase homolog
CUUC64842	1.68328	0.0294267	GO:0008270	e3 ubiquitin-protein ligase xbat31-like
CUUC64859	-1.715	9.3e-08	GO:0042937	peptide transporter ptr1-like
CUUC64862	-2.33065	0.0427564
CUUC64864	-2.64823	5.75e-14	GO:0005576	PREDICTED: uncharacterized protein LOC101212238 isoform 1
CUUC64887	-1.52551	0.00177399
CUUC64904	1.87819	9.35e-12	GO:0004715	serine threonine-protein kinase ht1-like
CUUC64935	1.89081	0.000423773	GO:0005975	beta-galactosidase
CUUC64942	-1.90391	3.77e-06
CUUC64963	-1.58076	3.21e-07	GO:0009755	nc domain-containing protein
CUUC64997	1.60178	0.0176445	GO:0005315	probable anion transporter chloroplastic-like
CUUC65004	2.14457	0.0111099	GO:0000226	65-kda microtubule-associated protein 8-like
CUUC65013	1.57203	4.12e-06
CUUC65034	-1.81189	0.000124825	GO:0006468	pto-interacting protein 1-like
CUUC65069	-1.50712	1.85e-08	GO:0005634	ankyrin repeat domain-containing protein 13c-like
CUUC65112	1.54243	5.59e-05	GO:0006468	serine threonine-protein kinase 24 isoform 1
CUUC65129	2.72577	0.0183918	GO:0006865	organic cation carnitine transporter 7-like
CUUC65161	-1.51646	0.031054	GO:0004553	glycosyltransferase family protein 47
CUUC65162	-2.45422	2.08e-14	GO:0016787	alpha beta-hydrolases superfamily protein
CUUC65192	1.58078	0.0449595
CUUC65220	2.48287	0.00101766	GO:0055085	abc transporter c family member 3-like
CUUC65256	3.14344	3.41e-06	GO:0016787	riboflavin biosynthesis protein chloroplastic-like
CUUC65259	1.57577	0.00935843	GO:0016020	plasma-membrane choline transporter family protein
CUUC65265	-1.56753	6.57e-05	GO:0009533	photosystem ii stability assembly factor chloroplastic-like
CUUC65307	-2.45275	0.048278
CUUC65311	-3.15724	9.96e-11	GO:0016887	mitochondrial chaperone bcs1-like
CUUC65322	1.52793	7.02e-18
CUUC65335	1.69262	0.000489029
CUUC65353	2.41021	5.36e-05	GO:0004672	probable receptor-like protein kinase at5g15080-like
CUUC65413	-3.24776	1.21e-16
CUUC65414	-3.0965	0.0464147	GO:0050896	aspartyl protease family protein
CUUC65431	-2.28992	0.00187996
CUUC65453	-2.15852	0.00241761	GO:0003723	kh domain-containing protein at4g18375-like
CUUC65454	-1.99323	2.3e-10	GO:0052624	2-phytyl- -beta-naphthoquinone chloroplastic-like
CUUC65471	2.37262	0.00239735	GO:0005884	formin-like protein 20-like
CUUC65482	-1.7613	2.91e-13
CUUC65486	1.73016	1.7e-08	GO:0046854	fyve finger-containing phosphoinositide
CUUC65539	-6.05096	9.14e-15
CUUC65571	-1.50668	0.00184122	GO:0004672	probable leucine-rich repeat receptor-like serine threonine-protein kinase at3g14840-like
CUUC65644	2.28036	2.23e-21	GO:0043621	calcium-transporting atpase plasma membrane-type-like
CUUC65647	-3.51182	0.0114317	GO:0003777	kinesin hinkel
CUUC65659	1.57519	0.00581077
CUUC65673	1.52555	1.06e-22
CUUC65685	2.46107	0.027095
CUUC65701	1.56063	0.00182198	GO:0005488	mads-box transcription factor 27-like
CUUC65767	-1.51091	0.00839534	GO:0016021	choline transporter-like protein 2-like
CUUC65810	-2.12327	3.84e-30	GO:0045893	coproporphyrinogen-iii chloroplastic-like
CUUC65830	-2.97708	0.0132392	GO:0051707	cytochrome p450 71b37-like
CUUC65863	-5.16578	5.18e-16	GO:0009611	calmodulin-like protein
CUUC65888	1.91836	0.000112279	GO:0009570	rossmann-fold nad -binding domain-containing protein
CUUC65962	1.73212	1.6e-20
CUUC65967	-3.42714	0.0137855	GO:0042335	abc transporter g family member 32-like
CUUC65976	-2.4884	4.24e-08	GO:0015035	glutaredoxin-c9-like
CUUC65987	2.4539	0.00790488	GO:0003964	dna rna polymerases superfamily protein
CUUC66038	-3.87516	2.89e-05
CUUC66040	-1.72686	0.00722504	GO:0030301	niemann-pick c1
CUUC66094	-2.15936	0.0101628
CUUC66138	1.96677	0.0240439
CUUC66172	3.18788	0.0428545
CUUC66190	2.8262	0.00593182
CUUC66280	3.28247	0.0338322
CUUC66329	-9.06703	5.47e-26
[truncated: 1,671 more rows]

## Sheet: CommonDEGs
Table S3: DEGs in fruit stored for 14 days at 4ºC compared to fruit stored at 20 ºC and are commun between Sinatra and Natura fruit										TFs in gray
ID	FC_Natura	padj	FC_Sinatra	padj	GO	Annotation
CUUC100036	-2.61364	7.44e-05	-2.18624	0.000138543	GO:0009506	fiber protein fb34
CUUC100043	-1.5222	0.0414018	-1.78388	0.0181963	GO:0010048	crs2-associated factor mitochondrial-like
CUUC100056	2.57488	0.0100302	1.96447	0.0214453
CUUC100067	-2.08391	8.43e-06	-1.88321	1.51e-06
CUUC100074	-4.23188	8.83e-05	-3.71026	2.55e-05	GO:0009505	fasciclin-like arabinogalactan protein 8-like
CUUC100094	4.83606	3.36e-25	5.87801	2.19e-35
CUUC100095	3.04956	5.13e-09	3.49262	4.18e-14
CUUC100108	-1.70984	0.000300194	-2.70762	2.43e-10
CUUC100114	-4.99849	0.000105473	-4.0162	0.00299716	GO:0008152	omega-hydroxypalmitate o-feruloyl transferase-like
CUUC100115	3.28733	0.0168387	4.13284	0.00121925	GO:0005829	26s proteasome non-atpase regulatory subunit 12-like
CUUC100118	-2.40773	3.37e-12	-1.81159	9.67e-07	GO:0006457	bag family molecular chaperone regulator 7-like
CUUC100150	2.54262	0.000369172	3.14486	2.47e-07	GO:0005488	l-type lectin-domain containing receptor kinase -like
CUUC100152	1.74229	0.01254	2.76136	1.2e-05	GO:0030246	l-type lectin-domain containing receptor kinase -like
CUUC100196	-2.94142	0.0025379	-4.09442	3.56e-05
CUUC100205	1.85544	3.03e-07	1.80338	1.12e-07	GO:0009506	neutral ceramidase-like
CUUC100212	1.98972	0.016543	2.43788	0.00174134
CUUC100213	-4.31898	3.63e-08	-2.30952	0.000851013	GO:0010103	homeobox protein ath1-like
CUUC100214	-4.31715	0.0009816	-3.61935	0.00877
CUUC100244	2.74229	1.39e-08	3.2219	5.31e-12	GO:0010497	cysteine-rich repeat secretory protein 3-like
CUUC100247	3.19739	0.0198947	3.6786	0.00181536
CUUC100248	1.89959	0.0423971	2.51932	0.00192023
CUUC100283	2.0363	0.00632847	1.63363	0.0298055
CUUC100316	3.11086	0.000311132	4.25515	6.56e-07
CUUC100317	-4.26714	4.64e-05	-3.87528	0.00133284
CUUC100331	-3.69194	0.00499427	-6.1374	1.41e-07	GO:0005774	s-adenosyl-l-methionine-dependent methyltransferases superfamily protein
CUUC100332	2.68529	0.00526821	2.98043	0.000120924
CUUC100348	2.95867	0.00161243	2.26705	0.0331366	GO:0005774	glutathione s-transferase
CUUC100391	-1.73503	0.021239	-1.75705	0.0153031	GO:0005886	probable lrr receptor-like serine threonine-protein kinase rkf3-like
CUUC100394	-2.96724	0.00017038	-4.68304	6.48e-10	GO:0016747	3-ketoacyl- synthase 10-like
CUUC100415	-4.71415	9.18e-10	-4.86268	9.36e-08	GO:0042752	transcription factor tcp7-like
CUUC100416	-3.84146	0.00394965	-3.0756	0.0316446
CUUC100446	-2.44314	1.24e-07	-1.79655	0.000167496	GO:0050896	ocs element-binding factor 1-like
CUUC100453	-3.34098	0.0048776	-4.08894	0.00107202	GO:0006355	della protein
CUUC100461	-3.75879	7.99e-07	-2.38896	0.000230771	GO:0015238	protein transparent testa 12-like
CUUC100464	-4.22698	1.05e-07	-3.27655	4.54e-07	GO:0015238	protein transparent testa 12-like
CUUC100471	-1.56406	0.00079953	-1.56435	0.000677593	GO:0009627	elicitor like protein
CUUC100498	2.60646	7.02e-24	1.79219	8.03e-12	GO:0042742	cysteine proteinase rd19a-like
CUUC100570	1.89759	8.47e-37	1.54925	6.49e-22	GO:0006629	aspartic proteinase
CUUC100590	2.32702	1.67e-06	1.6551	0.000436951	GO:0005829	phosphoenolpyruvate carboxykinase
CUUC100604	2.25259	0.00220933	2.61564	6.24e-06	GO:0006979	gamma-glutamyltranspeptidase 1-like
CUUC100605	-3.07974	3.36e-07	-3.51448	1.2e-08	GO:2000031	transcription factor myb44-like
CUUC100606	-3.50101	3.45e-14	-2.88744	3.84e-10	GO:0009725	transcription factor myb44-like
CUUC100607	-2.59033	1.96e-05	-2.83792	1.9e-06
CUUC100613	-3.47028	3.28e-19	-4.85464	4.27e-36	GO:0016021	chlorophyll a-b binding protein chloroplastic-like
CUUC100614	-2.85268	8.47e-38	-3.20208	1.11e-50	GO:0016021	chlorophyll a-b binding protein chloroplastic-like
CUUC100617	-2.53205	0.000164493	-2.83086	0.00303946
CUUC100629	2.79553	3.91e-25	2.06428	1.72e-17	GO:0005886	major facilitator protein
CUUC100631	-6.44853	1.19e-46	-7.14984	5.57e-56	GO:0046872	chlorophyll a-b binding chloroplastic-like
CUUC100632	-1.92652	2.01e-14	-2.92836	2.17e-33	GO:0010287	chlorophyll a-b binding protein chloroplastic-like
CUUC100633	-5.851	3.29e-86	-6.57364	8.8e-108	GO:0010287	chlorophyll a-b binding protein chloroplastic-like
CUUC100637	-1.6236	1.45e-13	-2.19666	2.53e-25	GO:0010287	chlorophyll a-b binding protein cp24 chloroplastic-like
CUUC100641	-4.30206	0.00025279	-4.75167	3.64e-05
CUUC100651	-2.1556	0.0233501	-1.88129	0.0264611	GO:0006468	receptor-like protein kinase herk 1-like
CUUC100700	2.13851	0.0105255	2.78593	0.000598505
CUUC100726	1.58779	8.77e-07	1.75109	5.28e-08
CUUC100727	-1.80245	1.62e-19	-3.23985	1.38e-66	GO:0050379	udp-glucuronate 4-epimerase 1-like
CUUC100728	-4.61371	1.09e-24	-5.51131	5.45e-23	GO:0050379	udp-glucuronate 4-epimerase 1-like
CUUC100729	-4.36377	1.94e-06	-2.08925	0.00208375
CUUC100754	-3.20784	6.6e-05	-2.0306	0.0119699	GO:0009853	PREDICTED: uncharacterized protein LOC101204118 isoform 1
CUUC100765	1.9782	0.00449902	1.68717	0.0407975
CUUC100784	-2.00647	0.00407183	-3.10235	4.82e-06	GO:0009941	fatty acid hydroperoxide lyase
CUUC100797	-2.07683	8.59e-11	-1.95853	4.46e-10
CUUC100808	-1.55502	0.00667358	-2.51201	6.63e-08	GO:0005618	alpha- -glucan-protein synthase
CUUC100830	3.2155	2.63e-16	2.22496	8.25e-10
CUUC100831	3.18409	2.94e-08	2.88253	1.11e-07
CUUC100833	2.74834	7.19e-06	1.89075	0.00237593
CUUC100840	3.86923	1.11e-06	3.8305	3.37e-08	GO:0005634	octicosapeptide phox bem1p domain-containing protein
CUUC100842	-4.02525	0.00123795	-3.00885	0.0283786
CUUC100843	-5.37478	3.69e-07	-4.98666	3.26e-06
CUUC100844	-2.10342	4.97e-06	-2.18321	1.64e-05	GO:0003677	transcription factor myb86-like
CUUC100855	3.02644	4.1e-22	1.70692	1.76e-07	GO:0016021	reticulon-like protein b8-like
CUUC100878	-3.48191	0.0188116	-3.71798	0.0104873	GO:0006468	receptor like protein kinase -like
CUUC100905	-3.98498	5.08e-29	-4.46243	3.09e-41	GO:0046872	chlorophyll a-b binding protein chloroplastic-like
CUUC100915	2.22988	7.06e-13	2.29209	1.95e-10	GO:0033993	transcription factor asg4-like
CUUC100925	2.50946	0.000103933	1.90752	0.000717874	GO:0050896	probable wrky transcription factor 9-like
CUUC100934	-5.37999	1.13e-05	-4.17833	0.00127964
CUUC100937	-2.97278	0.0345915	-3.23252	0.0182635
CUUC100947	-1.56899	6.84e-06	-4.93732	1.15e-48	GO:0009644	low quality protein: uncharacterized loc101218079
CUUC100997	-4.2377	2.86e-25	-6.12449	6.13e-58
CUUC100998	-3.46681	4.14e-18	-3.3606	7.2e-21
CUUC101014	-4.66004	4.52e-07	-4.56572	4.85e-09	GO:0006629	gdsl esterase lipase at4g01130-like
CUUC101034	1.9804	0.0106665	-5.04556	3.88e-12
CUUC101038	2.11888	0.000546299	1.66215	0.00613719	GO:0009535	nad -binding rossmann-fold superfamily protein
CUUC101062	3.76565	2.13e-45	6.05613	1.67e-28
CUUC101066	5.94923	1.45e-42	3.67561	9.34e-29	GO:0010112	cytochrome p450
CUUC101067	7.43258	4.17e-45	3.42372	2.22e-26	GO:0010112	cytochrome p450
CUUC101068	5.03279	3.37e-05	4.15375	0.000282522
CUUC101070	6.22581	1.06e-36	1.96857	3.83e-05	GO:0005506	cytochrome
CUUC101071	5.38316	3.84e-49	3.22275	4.09e-24	GO:0070887	cytochrome
CUUC101075	-3.33923	0.026628	-3.47223	0.0194694	GO:0009737	amino acid binding
CUUC101079	-4.96127	1.24e-08	-3.20014	0.00274405
CUUC101080	-5.11491	1.09e-13	-3.04528	2.76e-05
CUUC101081	-4.81621	3.53e-14	-3.20966	7.54e-06
CUUC101083	1.87896	6.86e-21	1.72936	4.37e-17	GO:0006914	ubiquitin-like superfamily protein isoform 1
CUUC101091	-2.55574	0.00183865	-3.47547	0.000213665	GO:0016757	core-2 i-branching beta- -n-acetylglucosaminyltransferase family protein
CUUC101097	-3.59755	9.18e-18	-2.1593	2.52e-06
CUUC101109	-4.34136	0.000477091	-2.98607	0.0163834	GO:0005576	gdsl esterase lipase at5g45960-like
CUUC101134	3.00481	0.010277	2.43989	0.0189242	GO:0016311	ctd small phosphatase-like
CUUC101136	3.34862	0.0084046	2.67246	0.0268914	GO:0003677	remorin family protein
CUUC101180	3.51965	1.31e-11	2.10002	1.21e-06	GO:0005737	spermine synthase
CUUC101195	2.40516	2.08e-18	3.59622	5.82e-33	GO:0005215	nitrate transporter -like
CUUC101211	1.64519	6.59e-05	2.31346	1.68e-08	GO:0009751	myb transcription factor
CUUC101212	3.57946	1.15e-14	2.27778	7.12e-07	GO:0005488	chaperone protein dnaj
CUUC101213	3.79313	2.42e-41	3.18429	1.72e-33	GO:0005506	chaperone protein dnaj
CUUC101214	3.12474	0.0284616	2.96868	0.0231704	GO:0005506	chaperone protein dnaj
CUUC101229	-4.35768	1.38e-08	-4.43671	2.08e-24	GO:0015992	atp synthase gamma chloroplastic-like
CUUC101273	-1.65822	0.00198889	-3.09426	3.16e-12	GO:0006955	macpf domain-containing protein nsl1-like
CUUC101314	2.5771	5.14e-22	2.5476	9.25e-18
CUUC101346	2.7542	4.46e-14	1.72294	1.17e-06	GO:0006655	protein chloroplastic-like
CUUC101356	-1.9076	0.00506288	-2.83212	1.34e-06	GO:0006629	gdsl esterase lipase apg-like
CUUC101366	-1.67094	0.0144104	1.91234	0.0174978
CUUC101392	1.65929	0.00899181	2.04242	0.00250799
CUUC101415	2.27688	0.000705426	1.97205	0.00317142
CUUC101458	3.28084	6.81e-60	1.90941	5.83e-21	GO:0009507	uncharacterized loc101218869
CUUC101470	-3.54704	0.00661065	-5.11149	1.36e-09	GO:0044763	constitutive photomorphogenic 3 family protein
CUUC101482	-2.9565	2.61e-06	-4.50715	1.31e-15
CUUC101491	4.62906	3.62e-05	2.29669	0.0213106	GO:0005737	inositol oxygenase 2-like
CUUC101531	-3.5719	0.000178882	-2.80024	0.0220807	GO:0016021	receptor-like protein kinase hsl1-like
CUUC101537	-1.5251	1.07e-13	-2.19574	9.23e-26	GO:0009535	protein curvature thylakoid chloroplastic-like
CUUC101565	3.33758	0.00981509	3.96923	0.00306219
CUUC101570	-1.86005	3.17e-27	-1.96426	3.47e-28	GO:0031625	ubiquitin-conjugating enzyme e2-17 kda-like
CUUC101577	-4.19733	1.14e-12	-2.13952	0.000675363
CUUC101664	-2.50469	0.00696642	-1.83151	0.0399752	GO:0005737	serine threonine protein phosphatase 2a 57 kda regulatory subunit b iota isoform-like
CUUC101669	2.94777	0.00134549	2.15691	0.0153175	GO:0006694	sterol methyltransferase 1
CUUC101685	-2.00846	3.37e-05	-5.83282	1.62e-34	GO:0016811	alkaline ceramidase 3-like
CUUC101698	-3.39465	0.0212879	-3.11072	0.0399851
CUUC101703	-2.30412	4.56e-11	-3.98834	1.85e-29	GO:0003979	uridine diphosphate glucose dehydrogenase
CUUC101718	2.0183	0.0483373	2.20982	0.0184199	GO:0005634	uncharacterized loc101218228
CUUC101729	1.55668	0.0400635	1.80071	0.00318637	GO:0005634	ac006341_8contains a pf
CUUC101776	-2.9384	0.0103651	-3.33553	0.00768702	GO:0006979	chalcone synthase
CUUC101777	1.89816	0.0344616	1.98744	0.0172442	GO:0004020	adenylyl-sulfate chloroplastic-like
CUUC101784	-5.75924	2.9e-46	-6.94852	1.77e-44	GO:0050794	two-component response regulator-like aprr2-like
CUUC101786	-5.18742	1.62e-29	-6.45567	7.11e-33
CUUC101788	-5.22272	6.34e-06	-2.83552	0.020297
CUUC101810	3.22897	0.00164636	-2.53784	0.00242634	GO:0009407	methyltransferase ddb_g0268948-like
CUUC101825	-2.06868	0.0339877	-2.83085	0.00207863
CUUC101842	-5.06924	1.85e-12	-4.76705	2.92e-10	GO:0019745	beta-amyrin synthase
CUUC101843	-5.40767	3.3e-05	-3.03084	0.0473073
CUUC101924	-2.21235	1.68e-06	-1.83535	7.01e-05	GO:0005730	mediator-associated protein 2-like
CUUC101976	-2.29408	0.000129708	-2.48955	1.92e-06	GO:0009555	calcium sensing chloroplastic-like
CUUC101988	-2.41773	0.0214234	-2.73131	0.00674695	GO:0006098	electron carrier electron transporter iron ion binding protein
CUUC102009	-2.69002	0.00721364	-3.19384	0.000221447
CUUC102031	-3.72318	4.28e-10	-2.41525	0.00112109	GO:0010231	lanc-like protein 2-like
CUUC102032	-2.84158	1.28e-06	-3.60608	2.83e-06	GO:0044710	protochlorophyllide chloroplastic-like
CUUC102033	-2.87201	9.68e-22	-2.87904	1.5e-18	GO:0009941	protochlorophyllide chloroplastic-like
CUUC102052	-3.02126	0.000446503	-4.50953	8.58e-10
CUUC102056	-2.23162	4.03e-06	-1.9882	3.7e-05	GO:0055085	probable ribose-5-phosphate isomerase-like
CUUC102058	-1.50415	1.83e-05	-1.77238	5.08e-07	GO:0008094	dna repair protein reca homolog chloroplastic-like
CUUC102068	-3.28322	1.02e-06	-3.87	3.88e-08	GO:0016021	inactive rhomboid protein 1-like
CUUC102081	5.29294	9.66e-06	5.45506	4.41e-06	GO:0006810	arm repeat superfamily isoform 1
CUUC102082	-3.17807	2.93e-06	-6.60554	4.27e-17
CUUC102093	-3.06055	0.000768912	-3.45211	0.000456164	GO:0009555	tubby-like f-box protein 5-like
CUUC102098	2.3524	5.28e-10	3.05846	8.63e-10
CUUC102099	3.03435	1.28e-06	2.85115	0.000182927
CUUC102128	-2.25148	1.77e-09	-1.57975	1.41e-05	GO:0016740	probable glutathione s-transferase-like
CUUC102131	3.11949	8.62e-12	-1.88222	8.4e-05
CUUC102141	2.64727	9.64e-07	1.74239	0.00847351	GO:0016301	p-loop containing nucleoside triphosphate hydrolases superfamily protein
CUUC102145	1.71954	0.00188279	1.51796	0.00451045	GO:0005829	phosphoglycerate mutase-like protein
CUUC102153	3.93963	0.00253927	5.97585	4.22e-07
CUUC102160	-4.72286	2.73e-05	-5.61772	2.43e-07	GO:0020037	cytochrome p450
CUUC102202	-1.54575	0.000542097	-2.76314	2.09e-09	GO:0009628	udp-glycosyltransferase 74f1-like
CUUC102203	-1.51362	0.034685	-2.22973	0.000648103	GO:0016758	udp-glycosyltransferase 74f2-like
CUUC102254	-1.55352	0.0236286	-4.88561	8.56e-18	GO:1901362	cinnamoyl- reductase 1-like
CUUC102258	-2.34869	0.00591383	-4.3846	2.6e-08	GO:0016021	aquaporin pip2-1-like
CUUC102262	-2.16178	0.01345	-4.26031	3.42e-08	GO:0009414	aquaporin pip
CUUC102263	-2.3547	0.00751895	-5.11151	1.71e-09	GO:0016021	aquaporin pip2-2-like
CUUC102265	1.95717	0.000428323	2.95957	2.41e-06	GO:0008152	dnase i-like superfamily protein
CUUC102273	-2.05338	0.0347572	-5.84618	1.07e-08	GO:0010162	9-cis-epoxycarotenoid dioxygenase
CUUC102277	-3.8251	1.72e-05	-4.57324	9.11e-08	GO:0006629	gdsl esterase lipase at1g09390-like
CUUC102285	-2.14504	0.045738	-2.36028	0.0375341
CUUC102317	-5.35341	4.08e-21	-5.87495	6.28e-28	GO:0005576	fasciclin-like arabinogalactan protein 17-like
CUUC102318	-4.97965	1.61e-05	-6.14174	3.36e-08
CUUC102319	-4.44271	9.46e-05	-5.86298	5.2e-11	GO:0005576	beta-ig-h3 domain-containing protein
CUUC102337	1.60591	0.00108591	1.84343	0.0033417	GO:0006635	protein root hair defective 3 homolog 2-like
CUUC102372	1.55893	0.0141652	1.61577	0.0373736
CUUC102380	1.54213	7.09e-06	2.53645	4.3e-12
CUUC102381	1.78316	4.02e-05	3.23082	2.15e-12	GO:0008270	zinc finger family protein
CUUC102383	1.75605	0.00409753	2.70838	0.000155576
CUUC102393	-3.11772	8.79e-06	-2.58119	0.000155576	GO:0005488	dna binding
CUUC102414	-3.09999	0.0299153	-3.25714	0.0203423
CUUC102430	-3.99666	1.11e-06	-2.05863	0.0255688
CUUC102437	2.09299	2.99e-09	2.51844	2.26e-14	GO:2001141	uncharacterized loc101215184
CUUC102442	-2.13325	0.00498348	-1.54899	0.0192767
CUUC102497	-2.2994	0.0256761	-2.4462	0.0266196	GO:0005737	flavonol synthase
CUUC102535	1.85676	0.00197139	2.24744	5.53e-05	GO:0010638	probable polygalacturonase at1g80170-like
CUUC102546	-1.56382	0.000587349	-3.81593	6.98e-21	GO:0009507	transmembrane protein 184c-like
CUUC102564	-3.95095	1.63e-06	-4.79352	1.64e-09	GO:0006355	ethylene-responsive transcription factor erf054-like
CUUC102567	-3.26122	0.00513044	-4.70204	6.66e-05
CUUC102568	-3.72602	8.21e-05	-5.30118	3.77e-08
CUUC102595	4.22916	5.33e-18	4.09294	1.13e-19
CUUC102607	-2.5475	1.94e-35	-1.85147	1.55e-18	GO:0005576	at3g07470 f21o3_18
CUUC102613	-2.59687	3.7e-18	-1.62251	3.75e-09	GO:0009987	protein tic chloroplastic-like
CUUC102623	-1.94441	0.00782409	-2.20361	0.00576999	GO:0008195	lipid phosphate phosphatase 2-like
CUUC102627	2.25624	1.23e-11	1.88606	5.47e-09	GO:0055085	probable sphingolipid transporter spinster homolog 2-like
CUUC102628	2.83758	0.000113436	2.05344	0.0105143
CUUC102661	2.85268	1.34e-05	1.84987	0.00202597	GO:0005634	uncharacterized loc101202760
CUUC102681	-1.61015	6.01e-05	-4.69679	7.5e-30	GO:0006355	transcription factor bhlh13-like
CUUC102682	-1.83546	5.72e-08	-2.9265	1.57e-18
CUUC102725	-3.27492	0.0387349	-3.29946	0.0365641	GO:0005576	trna--methyltransferase non-catalytic subunit trm6mtase subunit trm6 isoform 1
CUUC102763	-3.72543	0.00447706	-3.31427	0.0150105	GO:0016310	probable receptor-like protein kinase at5g24010-like
CUUC102780	-2.40985	3.09e-05	-2.18049	0.000329325	GO:0008270	pollen-specific protein sf3-like
CUUC102809	-3.85349	4.09e-15	-2.81698	9.07e-07	GO:0006457	heat shock protein 90
CUUC102810	-3.37292	1.7e-08	-2.53183	0.00188182	GO:0006457	heat shock protein 83-like
CUUC102844	-1.61413	5.44e-06	-2.83287	2.48e-13	GO:0009733	indole-3-acetic acid inducible 4
CUUC102845	-1.84762	0.0193441	-3.90061	2.05e-05
CUUC102851	3.1656	1.54e-10	2.00279	7.57e-07
CUUC102862	-3.71203	5.63e-09	-2.87338	3.72e-06
CUUC102890	1.94303	0.0197343	1.93047	0.0270723
CUUC102902	-2.56489	0.00148357	-1.95521	0.0383443	GO:0016310	probable receptor-like protein kinase at1g33260-like
CUUC102906	-3.78499	1.16e-06	-3.16168	0.000101022	GO:0009831	alpha-expansin 13
CUUC102907	-3.23882	0.0189784	-3.25316	0.0183402	GO:0009831	alpha-expansin 13
CUUC102918	1.68602	1.83e-06	1.5903	0.000198075	GO:0004568	chitinase 10-like
CUUC102919	1.60301	0.000122558	1.95795	2.62e-07	GO:0005634	low quality protein: proteasome activator complex subunit 4-like
CUUC102958	2.3986	5.23e-08	3.46078	4.83e-14
CUUC102959	2.64151	4.92e-05	3.52337	1.07e-06
CUUC102961	-2.7253	1.54e-16	-2.4264	8.98e-15	GO:0019408	act domain-containing protein
CUUC102990	3.20715	0.00328179	4.34017	0.000437047
CUUC103019	-1.77161	0.000994748	-2.1282	0.000526561	GO:0016491	uncharacterized oxidoreductase at4g09670-like
CUUC103037	2.07349	2.04e-05	2.32574	3.12e-08
CUUC103038	1.5398	0.000328516	1.61256	0.000188893	GO:0006511	ubiquitin carboxyl-terminal hydrolase isozyme l3-like
CUUC103043	-2.22069	0.00350886	-1.85189	0.0285929	GO:0006355	dehydration-responsive element-binding protein 2c-like
CUUC103066	-1.51041	0.0329864	-2.28455	0.000467837	GO:0005730	u3 small nucleolar ribonucleoprotein protein mpp10-like
CUUC103094	2.24937	0.00136917	2.77327	5.48e-05	GO:0016021	sulfate transporter chloroplastic-like
CUUC103097	-1.62024	6.07e-05	-2.15206	2.28e-07	GO:0005634	protein prenylyltransferase superfamily protein
CUUC103150	3.46086	0.000334454	3.33428	0.00063132	GO:0005886	pleckstrin and lipid-binding start domains-containing protein
CUUC103183	3.71201	0.00441641	3.46591	0.00360759
CUUC103192	1.5928	0.000142363	2.40999	1.32e-06
CUUC103199	-2.22712	9.58e-11	-2.14935	1.09e-08	GO:0005886	PREDICTED: uncharacterized protein At1g76660-like
CUUC103230	2.48612	6.48e-34	2.47718	2.53e-25	GO:0006468	serine-threonine kinase
CUUC103273	-2.72589	0.00214995	-1.86571	0.0454964	GO:0016021	galactosyltransferase family protein
CUUC103323	1.71725	4.56e-13	2.07221	2.21e-17	GO:0009507	uncharacterized loc101208391
CUUC103324	-1.94145	9.26e-05	-2.99745	2.66e-09	GO:0048731	growth-regulating factor 9-like
CUUC103346	1.85258	0.0222504	2.19747	0.000402587
CUUC103349	2.10012	5.46e-06	1.71298	0.000121661	GO:0016874	e3 ubiquitin protein ligase drip2-like
CUUC103362	-3.10496	0.00715909	-2.53642	0.022699	GO:0008152	fringe-related family protein
CUUC103395	-2.92748	0.000475709	-3.43912	3.94e-07
CUUC103419	3.19522	1.51e-09	1.59526	0.00225023	GO:0004869	cysteine proteinase inhibitor
CUUC103423	-3.85827	1.55e-12	-5.06407	8.15e-17	GO:0005576	thaumatin-like protein 1-like
CUUC103424	3.4784	8.24e-12	3.38699	2.37e-10	GO:0016758	udp-glycosyltransferase 92a1-like
CUUC103438	-3.10622	0.00270174	-2.83414	0.00383707	GO:0048497	homeobox-leucine zipper protein athb-7
CUUC103445	-3.62716	0.000115026	-1.88845	0.00936212	GO:0046872	cytochrome p450 82a3-like
CUUC103446	-3.06923	7.55e-06	-1.96869	0.00100301	GO:0046872	cytochrome p450 82a3-like
CUUC103450	-2.84443	0.00126808	-2.40003	0.00213511	GO:0020037	cytochrome p450 82a3-like
CUUC103458	-3.6235	0.000558899	-2.32854	0.0321962	GO:0016310	probable inactive receptor kinase at5g67200-like
CUUC103459	-3.025	0.0229732	-2.83902	0.00872293	GO:0051567	probable inactive receptor kinase at5g67200-like
CUUC103498	2.60945	5.63e-30	2.11191	9.33e-22	GO:0008152	cytokinin riboside 5 -monophosphate phosphoribohydrolase log5-like isoform 2
CUUC103521	-3.68457	4.33e-05	-2.59291	0.00020544
CUUC103547	2.45951	3.91e-14	4.0762	3.44e-17	GO:0016020	auxin-induced protein 5ng4-like
CUUC103562	1.78311	1.77e-08	2.52223	6.68e-16	GO:0005576	subtilisin-like protease-like
CUUC103572	-5.18178	3.43e-09	-2.82076	0.0312214
CUUC103586	3.76331	0.000169648	3.20247	0.00221246
CUUC103599	5.09174	5.5e-06	4.247	4.42e-05	GO:0004185	serine carboxypeptidase-like 48-like
CUUC103601	2.59634	0.0176109	2.96899	0.00453582	GO:0005829	serine carboxypeptidase-like 48-like
CUUC103612	-2.55429	9.63e-18	-2.5098	1.94e-10	GO:0009615	heat shock protein 70
CUUC103622	-2.41078	0.000482215	-1.72785	0.04053
CUUC103623	-1.53738	0.00508321	-1.95809	0.00252013
CUUC103624	-3.61188	2.77e-05	-3.00267	0.0023299	GO:0080163	abscisic acid receptor pyr1-like
CUUC103651	2.50833	5.33e-05	2.17436	4.15e-05	GO:0008233	26s protease regulatory subunit 6b homolog
CUUC103668	-2.88392	0.040006	-3.84567	0.00252878	GO:0046777	probable serine threonine-protein kinase at1g54610-like
CUUC103713	-1.87952	0.00447706	-1.74557	0.0206208	GO:0035251	udp-glycosyltransferase 71c4
CUUC103724	-2.66125	7.67e-11	-5.77641	3.77e-33
CUUC103726	-2.34314	7.41e-14	-4.92715	6.96e-46	GO:0009506	protein ndr1-like
CUUC103727	-2.68015	0.0317247	-3.59402	0.000187472
CUUC103738	-4.68009	9.54e-07	-3.81274	3.91e-06
CUUC103800	2.33861	0.00817003	3.48757	0.000367218
CUUC103814	-5.67177	3.92e-08	-3.89645	8.18e-05	GO:0048281	lrr receptor-like serine threonine-protein kinase erecta-like
CUUC103815	-5.69375	1.01e-07	-3.29263	0.00230598	GO:0048281	lrr receptor-like serine threonine-protein kinase erecta-like
CUUC103825	-3.19777	2.04e-10	-3.91194	5e-14	GO:0016757	cytokinin-o-glucosyltransferase
CUUC103835	-1.74705	0.00129127	-2.70501	6.53e-07	GO:0019288	probable methyltransferase pmt14-like
CUUC103840	1.9064	0.0483101	-2.29326	0.000597697	GO:0035556	tolb-related protein
CUUC103851	3.52117	0.000231009	5.0845	1.63e-07
CUUC103857	1.80452	0.00100184	1.9152	0.00105238	GO:0016021	transmembrane protein 56-b-like
CUUC103859	1.80769	0.042043	3.4967	0.00134098
CUUC103864	2.85971	1.05e-12	2.09202	2.16e-06
CUUC103870	3.58871	1.11e-39	2.3557	5.55e-17	GO:0010150	nac domain ipr003441
CUUC103871	1.76108	2.17e-06	1.87196	8.69e-06	GO:0010150	nac domain ipr003441
CUUC103884	-1.8008	0.00291673	-1.50028	0.00652443	GO:0050896	photosystem i subunit ix
CUUC103951	-4.75023	4.72e-07	-3.17853	6.28e-05
CUUC103952	-3.73532	4.12e-06	-2.74147	0.000349441	GO:0060918	pollen-specific protein sf21-like
CUUC103959	-5.61444	1.2e-17	-3.91642	3.24e-10
CUUC103964	-5.28569	4.5e-57	-5.77102	4.87e-90	GO:0005507	l-ascorbate oxidase-like
CUUC103965	-4.97255	2.11e-35	-4.36842	3.86e-50	GO:0005507	ascorbate oxidase
CUUC104007	4.14214	1.32e-09	6.29126	1.76e-22	GO:0035428	polyol transporter 5-like
CUUC104035	-3.64037	1.19e-05	-3.99988	1.63e-07	GO:0009506	isoflavone reductase homolog
CUUC104046	-1.86311	1.25e-06	-1.62722	0.000128439	GO:0006952	transcription factor myc2-like
CUUC104075	2.38281	6.02e-11	1.51491	5.7e-05
CUUC104099	-5.05861	5.09e-10	-3.49132	6.92e-05	GO:0046872	chloroplast-targeted copper
CUUC104101	-4.07906	1.09e-14	-4.37646	3.24e-10
CUUC104134	-1.5298	6.15e-06	-2.9696	5.44e-18	GO:0004713	lysm domain receptor-like kinase 4-like
CUUC104145	-3.70784	0.00264615	-4.18697	7.25e-05
CUUC104157	2.43518	0.0106689	3.35345	0.000888497
CUUC104167	1.59548	0.0180277	1.65807	0.00177927	GO:0005975	beta-galactosidase
CUUC104192	2.83639	0.0116803	3.26322	0.00248574
CUUC104197	-2.19949	9.02e-05	-2.21815	0.000243046
CUUC104232	3.11622	2.08e-09	1.51066	0.00183393	GO:0004743	pyruvate cytosolic isozyme-like
CUUC104242	-2.65848	3.91e-11	-2.00703	3.12e-07	GO:0016021	gdt1-like protein 4-like
CUUC104264	-6.00517	1.15e-08	-2.90633	0.0018818	GO:0008171	trans-resveratrol di-o-methyltransferase-like
CUUC104278	-2.36466	1.05e-13	-1.96729	3.13e-09	GO:0045893	transcription factor
CUUC104302	2.5429	0.000492144	2.75227	1.62e-05
CUUC104341	1.84484	5.05e-05	1.54945	0.000971486	GO:0005737	ganglioside-induced differentiation-associated protein
CUUC104364	2.5193	2.11e-13	3.41453	3.03e-31	GO:0003700	basic leucine zipper 9-like
CUUC104394	-2.82685	1.45e-07	-7.78019	1.68e-35	GO:0009978	allene oxide synthase
CUUC104420	1.82827	0.0421206	2.68506	0.00133493
CUUC104452	-2.83168	2.62e-07	-4.14033	4.68e-13
CUUC104499	-2.61252	2.74e-06	-5.50546	1.14e-21	GO:0008233	aspartic proteinase nepenthesin-2-like
CUUC104521	3.25238	1.37e-16	2.94793	3.57e-13	GO:0009062	isoprenylcysteine alpha-carbonyl methylesterase icme-like
CUUC104535	-1.51576	0.00347537	-2.12804	9.22e-07	GO:0006633	acetyl-coenzyme a carboxylase carboxyl transferase subunit chloroplastic-like
CUUC104566	2.34549	0.0157691	4.64398	4.46e-05
CUUC104582	-3.34958	0.000385344	-4.6162	8.49e-05	GO:0030246	beta-galactosidase 15-like
CUUC104597	-1.94469	0.000740612	-3.71665	3.49e-15	GO:0009611	phospho-2-dehydro-3-deoxyheptonate aldolase chloroplastic-like
CUUC104616	1.51626	0.00756859	1.95581	0.000169393
CUUC104618	3.21644	0.00203692	2.03846	0.0218728	GO:0043231	eh domain-containing protein 1-like
CUUC104656	-2.1769	0.0193911	-1.86582	0.0145041	GO:0031348	mlo-like protein 6-like
CUUC104695	-4.6123	9.91e-05	-4.16762	0.000618311
CUUC104722	-1.94361	0.000918754	-1.99026	0.00265793	GO:0009067	bifunctional aspartokinase homoserine chloroplastic-like
CUUC104736	3.42868	8.25e-05	3.94822	2.39e-05
CUUC104739	1.8987	0.0122537	1.71349	0.0167688	GO:1900057	saur-like auxin-responsive protein
CUUC104773	-2.65738	7.86e-06	-1.7543	0.0490371
CUUC104808	1.93531	0.000764302	1.60405	0.00374285
CUUC104825	-1.72909	3.71e-07	-2.96061	2.56e-20
CUUC104832	-3.12922	9.34e-11	-2.47203	1.58e-10	GO:0005576	heparanase-like protein 1-like
CUUC104833	-2.72554	0.00033265	-3.37671	2.65e-06
CUUC104842	-3.45839	2.04e-15	-1.66662	0.000321502	GO:0005488	transcription factor asg4-like
CUUC104852	-4.85553	3.34e-06	-2.01012	0.0244098	GO:0006355	ap2-like ethylene-responsive transcription factor at2g41710-like
CUUC104863	2.74373	0.000510799	2.675	0.000102699	GO:0005886	tetratricopeptide repeat protein 7b-like
CUUC104864	-5.39084	4.08e-18	-6.37614	4.83e-13	GO:0008194	udp-glycosyltransferase 82a1-like
CUUC104881	-2.52856	2.35e-06	-1.64046	0.00920984
CUUC104934	3.85033	1.76e-08	-1.50743	0.0424667	GO:0050789	ap2 erf domain-containing transcription factor
CUUC104961	-1.86546	0.000543177	-4.20612	9.83e-17
CUUC104974	-2.16637	0.0302342	-2.06897	0.0134535	GO:0016020	auxin-induced protein 5ng4
CUUC105000	2.33836	0.0217999	3.58629	6.38e-05	GO:0016021	probable sulfate transporter -like
CUUC105015	-2.52027	9.43e-30	-1.7558	1.88e-14
CUUC105060	-2.13235	2.23e-05	-3.05455	3.37e-11	GO:0005802	probable methyltransferase pmt23-like
CUUC105062	-4.60485	1.2e-12	-2.38521	0.000554612
CUUC105077	-4.63659	9.17e-08	-3.10277	1.81e-05
CUUC105130	-4.48628	0.000128628	-6.14699	5.05e-10	GO:0005488	myb transcription factor
CUUC105256	-2.83695	6.12e-05	-2.4013	0.000377483	GO:0005618	formin-like protein 6-like
CUUC105262	-1.80247	1.54e-06	-2.71028	1.17e-09	GO:0035251	udp-glucose flavonoid 3-o-glucosyltransferase 3-like
CUUC105267	2.87635	1.64e-13	3.01285	5.96e-15	GO:0005525	rac-like gtp-binding protein 3-like
CUUC105276	2.82001	2.66e-11	2.25588	1.34e-07	GO:0007264	small gtpase
CUUC105291	3.14213	7.78e-29	2.22299	1.99e-17
CUUC105303	-1.66241	5.91e-10	-1.86373	2.61e-15	GO:0080130	kynurenine--oxoglutarate transaminase-like
CUUC105339	-3.10904	3.79e-18	-3.76882	6.77e-29
CUUC105397	1.89569	4.08e-07	2.57052	7.74e-11	GO:0010029	protein phosphatase 2c 16
CUUC105398	-2.55557	5.6e-05	-3.1688	1.49e-06	GO:0010103	receptor-like protein kinase haiku2-like
CUUC105399	-2.28262	1.35e-05	-2.24674	2.62e-05	GO:0010103	receptor-like protein kinase haiku2-like
CUUC105441	-2.18824	2.1e-12	-2.0773	4.98e-09
CUUC105442	-4.28427	1.12e-06	-2.20883	0.0141584
CUUC105443	-4.24011	0.000584531	-3.01835	0.0283729
CUUC105446	2.0287	0.0220902	2.46977	0.000631007
CUUC105506	3.23399	1.03e-08	2.1888	4.05e-05	GO:0008060	adp-ribosylation factor gtpase-activating protein agd12
CUUC105510	-1.98346	1.92e-09	-2.45111	5.77e-13	GO:0004672	probably inactive leucine-rich repeat receptor-like protein kinase at5g48380-like
CUUC105511	-3.01446	4.95e-11	-1.64152	0.000210446
CUUC105523	-3.88757	0.00846542	-3.16814	0.0429671
CUUC105540	-2.17291	6.4e-13	-1.66533	2.12e-06
CUUC105546	-2.6312	0.00408739	-3.80351	0.000151475	GO:0000226	alpha tubulin 1
CUUC105551	-3.57488	0.00104967	-3.81063	0.00164448	GO:0003676	uncharacterized loc101211194
CUUC105552	-2.90714	0.0405719	-3.07854	0.0268832	GO:0003676	uncharacterized loc101211194
CUUC105554	3.07094	0.006894	3.77612	0.00345765
CUUC105584	-4.4212	4.85e-34	-4.70094	8.56e-18	GO:0009734	auxin-induced protein 22d-like
CUUC105586	3.2104	6.71e-14	1.94842	4.15e-05
CUUC105593	-5.46848	6.98e-32	-3.88433	5.37e-25
CUUC105594	-6.35447	1.5e-34	-5.46603	3.86e-28	GO:0009517	chlorophyll a-b binding protein chloroplastic-like
CUUC105596	-6.66774	2.29e-49	-6.1594	1.03e-39	GO:0010287	chlorophyll a-b binding protein chloroplastic-like
CUUC105613	-1.68606	0.00181756	-1.59864	0.00234632	GO:0000278	cyclin-dependent kinases regulatory subunit
CUUC105661	3.78187	1.01e-10	3.51658	3.81e-13
CUUC105664	3.83904	1.7e-47	2.42645	3.87e-27	GO:0006355	dof zinc finger
CUUC105680	1.8112	0.00787775	2.51175	3.17e-05	GO:0003700	transcription factor bhlh110-like
CUUC105683	1.84501	0.00267613	1.51757	0.00475707	GO:0000906	dimethyl-8-ribityllumazine chloroplastic-like
CUUC105691	-2.32735	0.0197532	-1.95425	0.0466438	GO:0005576	uncharacterized partial
CUUC105707	-2.93735	8.23e-25	-1.50675	4.14e-05	GO:0005681	pre-mrna-splicing factor 18-like
CUUC105737	3.30866	0.0104994	2.58013	0.0432751
CUUC105742	2.7065	0.00328423	2.25991	0.0210752
CUUC105747	-4.30125	1.47e-10	-2.42478	0.000864043	GO:0005737	smad fha domain-containing protein
CUUC105758	4.36254	0.00121114	3.86395	0.0056567
CUUC105797	-2.62775	5.39e-05	-2.69863	5.37e-05	GO:0001666	stearoyl-acp desaturase
CUUC105807	2.77498	0.0175216	2.92404	0.0109859
CUUC105830	-2.08756	8.08e-06	-1.97901	0.000311517
CUUC105883	4.78072	4.05e-08	4.00365	1.72e-07	GO:0005488	c2h2 type zinc finger protein
CUUC105885	-2.23709	2.95e-19	-1.79442	9.36e-10
CUUC105905	-2.9117	0.00689608	-6.4786	5.58e-09
CUUC105906	-4.53895	1.53e-26	-6.90372	6.82e-55	GO:0016787	zinc finger
CUUC105935	-2.32922	0.0302118	-4.04525	6.42e-05	GO:0012501	aspartic proteinase nepenthesin-1-like
CUUC105936	-3.65954	9.59e-08	-1.75444	0.011692	GO:0006508	aspartic proteinase pcs1-like
CUUC105938	-2.61612	0.000326395	-2.36941	0.000416438
CUUC105939	-1.98029	0.0470521	-2.45276	0.00501297	GO:0009987	e3 ubiquitin-protein ligase ring1-like
CUUC105940	2.56543	1.25e-05	3.0087	1.01e-05
CUUC105968	-2.13022	3.61e-05	-3.55146	7.76e-15
CUUC106023	-2.02147	0.0326536	-2.12392	0.016716
CUUC106032	-1.84634	0.000272527	-2.86075	7.35e-11	GO:0018108	protein kinase chloroplastic-like
CUUC106041	4.50884	6.92e-15	3.3041	2.04e-13	GO:0016772	serine threonine-protein kinase wnk1-like
CUUC106045	4.83993	5.25e-06	3.27915	0.000778238	GO:0006468	serine threonine-protein kinase wnk1-like
CUUC106047	-1.84606	0.0484577	-2.33524	0.0110659	GO:0008152	alpha-l-fucosidase 2-like
CUUC106087	-3.47099	0.0091264	-2.58113	0.0311817	GO:0006468	proline-rich receptor-like protein kinase perk13-like
CUUC106094	-2.3826	0.0103651	-2.44477	0.0151635	GO:0016021	probable aquaporin pip1-2-like
CUUC106102	-5.91465	1.54e-18	-5.28591	1.78e-20	GO:0045595	lsd one like 1 protein
CUUC106115	-2.81451	0.0407947	-4.09148	0.000736724	GO:0015031	vacuolar protein sorting-associated protein 2 homolog 2-like
CUUC106134	2.93372	0.0259807	3.55882	0.00413347
CUUC106140	2.55356	0.00336255	3.32987	0.000276871	GO:0050896	(6-4)dna photolyase-like
CUUC106148	-3.07056	0.00137082	-1.9649	0.0354662
CUUC106198	-2.36565	0.0346761	-3.75331	2.74e-05	GO:0012505	probable beta- -xylosyltransferase irx10l-like
CUUC106206	-3.77632	0.000869133	-5.21106	7.82e-07	GO:0042545	pectin methylesterase 4
CUUC106218	-2.84798	5.77e-09	-1.83021	0.000249646	GO:0005739	pentatricopeptide repeat-containing protein at1g10330-like
CUUC106247	1.62101	0.0200706	-2.02614	0.00257936	GO:0005829	thiamine thiazole chloroplastic-like
CUUC106285	-2.78034	0.000312371	-2.51795	0.000309942	GO:0009506	calcium-dependent lipid-binding ( domain) plant phosphoribosyltransferase family protein isoform 2
CUUC106294	-3.25088	0.0277006	-3.79671	0.00701158	GO:0009825	monocopper oxidase-like protein sku5-like
CUUC106296	1.50731	0.0330454	1.95816	0.00338869
CUUC106317	4.15101	0.00173686	4.19978	0.000492757
CUUC106336	-2.24264	2.13e-06	-4.82713	1.37e-17
CUUC106359	-1.61172	0.0108683	-1.61775	0.000188418	GO:0005634	uncharacterized loc101213420
CUUC106372	4.58341	1.64e-30	3.83079	3.61e-30	GO:0046872	peroxidase 2-like
CUUC106375	-2.0756	4.44e-06	-4.36799	2.38e-29	GO:0046872	peroxidase 2-like
CUUC106383	2.39956	0.00212721	2.31849	0.0162312
CUUC106436	3.62628	1.26e-08	2.23695	7.67e-06
CUUC106452	1.61284	1.89e-07	1.56192	5.22e-07	GO:0005516	transcription factor tga1
CUUC106471	-3.75874	1.34e-17	-5.8247	4.12e-45	GO:0046872	chlorophyll a-b binding protein chloroplastic-like
CUUC106473	-3.136	0.0274084	-3.84833	0.00376554	GO:0004672	probable lrr receptor-like serine threonine-protein kinase at1g12460-like
CUUC106482	-2.58456	0.000973179	-1.79724	0.0307746	GO:0006499	plasma-membrane choline transporter family protein
CUUC106503	2.50265	8.47e-11	1.94521	5.41e-07	GO:0009611	btb poz and taz domain-containing protein 1-like
CUUC106510	4.51646	1.84e-09	2.60846	9.53e-10	GO:0005739	lob domain-containing protein 1-like
CUUC106514	1.77519	1.17e-08	2.63215	8.21e-17
CUUC106536	1.90921	0.0249015	2.61872	0.00684803	GO:0009505	glucan endo- -beta-glucosidase 11-like
CUUC106553	-5.37816	5.81e-20	-2.89805	4.63e-10	GO:0005739	kelch repeat
CUUC106577	1.67377	0.00534318	2.4387	0.000206945
CUUC106598	-3.74193	0.00548324	-2.91372	0.0462067	GO:0005576	uncharacterized loc101220961
CUUC106599	-4.23369	0.000376462	-3.73885	0.00249979	GO:0005576	uncharacterized loc101220961
CUUC106615	-2.60424	1.27e-43	-1.70493	2.47e-18	GO:0005773	elongation factor 1-gamma-like
CUUC106635	1.92878	0.0474785	2.1249	0.0240587
CUUC106636	1.80597	0.0208391	2.23648	0.00310416
CUUC106654	4.35868	0.000677998	3.61667	0.00323369
CUUC106668	2.07338	1.99e-14	1.73708	3.39e-12	GO:0006952	probable disease resistance protein at4g33300-like
CUUC106678	-1.59694	5.37e-08	-1.99481	2.31e-08	GO:0009825	oligopeptide transporter 3-like
CUUC106695	-3.3704	9.35e-08	-2.05242	0.000478859
CUUC106724	-3.66199	4.88e-14	-2.87136	5.31e-09	GO:0008152	carboxymethylenebutenolidase homolog
CUUC106800	-1.84894	0.00813235	-3.36652	8.64e-06	GO:0016746	hxxxd-type acyl-transferase family
CUUC106831	1.51113	6.04e-05	1.86824	8.13e-08
CUUC106834	-3.03905	0.00095468	-2.48461	0.00110809
CUUC106843	-1.79885	0.0166978	-2.37622	0.00346828	GO:0001510	ribosomal l1 domain-containing protein 1-like
CUUC106863	-3.5277	0.00496104	-4.40944	0.00020544	GO:0016020	probable peptide transporter at1g52190-like
CUUC106895	-3.11143	0.0195758	-4.70501	6.29e-05	GO:0080167	protein exordium like 3
CUUC106904	3.06728	0.0479184	3.83066	0.00821216
CUUC106980	-5.41207	4.61e-07	-2.11445	0.0239779	GO:0048367	bel1 homeotic
CUUC106999	-4.08579	2.86e-56	-5.65403	3.54e-102	GO:0046872	chlorophyll a b binding
CUUC107006	1.79354	1.4e-09	3.73122	9.1e-35	GO:0005737	glycolipid transfer protein domain-containing protein 1-like
CUUC107026	-3.62086	1.16e-05	-4.0058	6.9e-07	GO:0046029	probable cinnamyl alcohol dehydrogenase 9-like
CUUC107033	-2.18676	7.63e-06	-1.72878	0.000702669	GO:0005488	transcription factor divaricata-like
CUUC107063	-4.20363	7.38e-09	-1.86046	0.0426015	GO:0010162	two-component response regulator arr9-like
CUUC107070	-1.96947	0.00135785	-2.19995	0.000669525	GO:0008514	probable sugar phosphate phosphate translocator at5g25400-like
CUUC107071	-1.85887	3.79e-08	-3.09512	4.13e-17	GO:0005768	probable sugar phosphate phosphate translocator at5g25400-like
CUUC107095	-2.93094	8.96e-38	-2.90923	1.87e-24	GO:0009734	aux iaa protein
CUUC107151	-3.44186	0.00765171	-4.83837	4.4e-07
CUUC107187	-2.97414	8.84e-07	1.89204	0.000153134
CUUC107192	-2.97281	0.0031704	-3.63377	0.00236566	GO:0004672	probably inactive leucine-rich repeat receptor-like protein kinase at5g06940-like
CUUC107207	1.61189	6.27e-12	1.70144	2.79e-15	GO:0009570	rubisco methyltransferase family protein
CUUC107223	-1.72036	0.00151401	-1.73101	0.000101022	GO:0010118	myb transcription factor
CUUC107224	-2.92274	1.34e-05	-4.54053	4.18e-09	GO:0010033	myb-related protein 306-like
CUUC107235	-3.3713	4.43e-08	-3.80628	9.74e-12	GO:2001141	uncharacterized loc101215184
CUUC107236	2.92414	3.21e-05	3.22376	8.08e-07	GO:0015786	udp-galactose transporter 2-like
CUUC107238	-4.0409	6.25e-07	-3.83747	2.77e-06
CUUC107239	-2.53073	0.00906531	-2.64847	0.00560198
CUUC107253	-1.84601	2.58e-07	-2.00377	2.19e-07	GO:0050660	squalene monooxygenase-like
CUUC107264	1.81132	0.0365838	2.19296	0.00114978	GO:0006355	scarecrow-like protein 4-like
CUUC107265	2.47099	0.00613724	3.28486	1.03e-05	GO:0006355	scarecrow-like protein 4-like
CUUC107266	-2.02368	0.0495986	-1.96628	0.0456064	GO:0006355	scarecrow-like protein 4-like
CUUC107268	3.93382	0.00294604	5.11114	3.57e-05	GO:0006355	scarecrow-like protein 4-like
CUUC107320	1.63448	0.000104469	1.70877	1.64e-05	GO:0003860	3-hydroxyisobutyryl- hydrolase 1-like
CUUC107330	2.4401	3.31e-29	1.99538	3.46e-15	GO:0016021	uncharacterized membrane protein ymr155w-like
CUUC107345	2.19615	6.73e-10	1.75713	1.66e-07	GO:0005737	proteasome subunit beta type-1-like
CUUC107355	-3.14238	0.000245385	-2.05699	0.0156809	GO:0016021	probable inactive leucine-rich repeat receptor-like protein kinase at1g66830-like
CUUC107388	-5.60638	4.48e-07	-5.62372	3.94e-07	GO:0003677	ethylene-responsive transcription factor win1-like
CUUC107401	-3.67594	0.000452103	-4.22386	3.01e-05	GO:0050321	probable inactive receptor kinase at1g48480-like
CUUC107455	2.66538	0.0140673	2.30473	0.00126965	GO:0005829	fructose-bisphosphate aldolase
CUUC107457	-2.53361	3.98e-14	-2.33622	2.74e-11	GO:0030968	calmodulin binding protein
CUUC107458	-1.94232	5.9e-06	-1.5788	0.000427993
CUUC107472	2.99325	1.42e-12	3.35526	2.59e-12	GO:0005773	gamma-glutamyltranspeptidase 3-like
CUUC107514	-2.22839	1.09e-05	-2.10239	0.000212364	GO:0005829	pyruvate kinase isozyme chloroplastic-like
CUUC107553	-3.26388	1.14e-05	-2.01196	0.0128483	GO:0046872	secologanin synthase-like
CUUC107560	2.41759	0.000675259	1.76781	0.0103836	GO:0008398	sterol 14-demethylase-like
CUUC107565	-3.53252	0.00207898	-2.4138	0.0189756	GO:0042973	glucan endo- -beta-glucosidase 3-like
CUUC107596	-2.65376	0.00111681	-5.67672	7.57e-10	GO:0009627	14 kda proline-rich
CUUC107618	-4.7643	2.9e-46	-5.61303	6.77e-41
CUUC107646	3.86599	0.00561693	3.6157	0.00250589
CUUC107661	-1.51424	0.0453039	-6.73382	7.07e-11
CUUC107674	1.61117	4.85e-13	2.63342	1.6e-41	GO:0010304	probable chlorophyll b reductase chloroplastic-like
CUUC107676	-1.53671	0.027601	-2.07922	0.0129026	GO:0005737	galactinol synthase
CUUC107691	1.97804	0.00385996	1.59756	0.024801
CUUC107698	-3.58072	0.0104155	-5.56291	8.44e-06	GO:0097503	cmp-n-acetylneuraminate-beta-galactosamide-alpha- -sialyltransferase 1-like
CUUC107746	4.30347	2.22e-16	1.95125	1.21e-06	GO:0019904	14-3-3-like protein gf14 iota-like
CUUC107760	3.29231	3.92e-10	4.94569	1.16e-14	GO:0003677	retrotransposon ty1-copia subclass
CUUC107761	3.85099	4.26e-29	5.42245	3.61e-30	GO:0005488	retrotransposon ty1-copia subclass
CUUC107779	-2.38397	0.0153244	-5.27696	1.44e-06	GO:0044444	clathrin light chain 1-like
CUUC107799	2.6471	1.11e-06	2.58136	2.32e-05	GO:0009965	bel1-like homeodomain protein 2-like
CUUC107810	-3.40005	9.92e-24	-1.97752	2.16e-08	GO:0008017	65-kda microtubule-associated protein 6-like
CUUC107833	-3.8478	5.76e-23	-3.20065	9.32e-12	GO:0008194	glycosyltransferase family protein
CUUC107844	2.20446	1.91e-06	2.51416	4.44e-06
CUUC107853	-2.94867	0.00161641	-3.81077	6.93e-07	GO:0046983	transcription factor bhlh96-like
CUUC107865	3.63014	4.32e-08	5.87468	4.63e-11
CUUC107869	2.03785	2.25e-13	2.44874	3.41e-17	GO:0055114	perakine reductase-like
CUUC107971	-2.36517	0.000125263	-1.75416	0.0209346	GO:0046872	zinc finger protein nutcracker-like
CUUC107983	2.21594	0.0367769	2.82283	0.003927
CUUC108025	-3.83563	0.00152618	-3.10165	0.00248172	GO:0006468	receptor-like serine threonine-protein kinase ncrk-like
CUUC108051	-2.29917	0.000876086	-1.83292	2.19e-05	GO:0006468	cysteine-rich receptor-like protein kinase 29-like
CUUC108053	-3.40836	0.00612237	-4.20866	7.94e-08	GO:0016772	cysteine-rich receptor-like protein kinase
CUUC108056	4.20865	9.26e-19	3.40994	6.09e-15	GO:0008152	momilactone a synthase-like
CUUC108057	3.67643	5.22e-06	3.05483	9.49e-05	GO:0016491	momilactone a synthase-like
CUUC108081	4.95094	8.02e-42	2.34527	3.22e-10	GO:0046872	peroxidase 21-like
CUUC108096	1.97047	7.39e-17	2.4535	3.04e-22	GO:0008270	probable salt tolerance-like protein at1g78600-like
CUUC108099	1.96196	0.00326075	3.19802	3.46e-07
CUUC108157	-1.54568	0.000483098	-3.53043	2.37e-18	GO:0009825	glycosyltransferase 2-like
CUUC108161	2.2151	0.00187333	2.15495	0.000270866	GO:0016772	serine-rich adhesin for platelets-like
CUUC108193	-3.98236	3.01e-06	-2.24768	0.0147649	GO:0050790	21 kda
CUUC108212	-5.40107	5.42e-07	-3.48473	0.00032601	GO:0016758	udp-glycosyltransferase 90a1-like
CUUC108216	4.64916	1.85e-10	3.85836	2.98e-07
CUUC108219	3.06248	0.0107241	2.24319	0.0423412
CUUC108232	1.53016	0.00864721	2.37951	0.000138835	GO:0016301	morn repeat-containing protein 1-like
CUUC108247	-2.5775	0.0146338	-1.97083	0.043473	GO:0016853	cycloeucalenol cycloisomerase-like
CUUC108251	2.33315	5.27e-12	2.21282	3e-11
CUUC108258	-4.27596	1.01e-11	-1.87837	0.000315926
CUUC108267	-3.0929	6.96e-11	-2.66947	6.79e-10	GO:0000272	inactive beta-amylase 9-like
CUUC108268	-2.69242	1.15e-05	-2.42256	0.000120698	GO:0000272	inactive beta-amylase 9-like
CUUC108280	-3.40628	0.0118471	-3.04025	0.0306523	GO:0050794	ap2-like ethylene-responsive transcription factor ant-like
CUUC108293	-3.16574	0.00384647	-4.26035	3.27e-06	GO:0016787	gdsl esterase lipase 1-like
CUUC108294	-3.00873	0.000322031	-2.67098	0.00608565
CUUC108295	-2.67846	2.38e-09	-2.13295	2.72e-06
CUUC108319	-2.04699	0.000296758	-2.78735	4.69e-08
CUUC108320	1.619	0.00827326	2.19335	6.19e-05	GO:0008270	atp binding isoform 1
CUUC108329	-3.26663	4.33e-05	-2.20405	0.0141961	GO:0010200	embryo sac development arrest
CUUC108334	-5.14369	7.39e-28	-3.94684	1.92e-15	GO:0020037	cytochrome p450 71a1-like
CUUC108336	-5.42424	1.59e-06	-3.74644	0.00253397
CUUC108383	2.01327	0.00242757	-1.80697	0.00296671
CUUC108390	3.29525	1.13e-05	-1.95862	0.00407865
CUUC108394	-3.45904	5.9e-05	-2.80416	0.000938718	GO:0003676	rna binding motif protein
CUUC108395	2.65803	0.0122002	2.25184	0.023237	GO:0003676	rna binding motif protein
CUUC108396	-3.84917	0.000264566	-2.43014	0.0152411	GO:0003676	rna binding motif protein
CUUC108404	-3.45555	2.61e-11	-4.21179	1.4e-11	GO:0008553	atpase plasma membrane-type-like
CUUC108405	-2.97368	0.0295116	-2.98663	0.0285968	GO:0008553	atpase plasma membrane-type-like
CUUC108406	-3.65597	0.000388304	-2.61652	0.00620197	GO:0007131	atpase plasma membrane-type-like
CUUC108408	-3.06619	1.24e-07	-3.98224	4.91e-09	GO:0008553	atpase plasma membrane-type-like
CUUC108423	-1.99271	0.0136939	-2.94025	2.57e-05	GO:0004672	probable lrr receptor-like serine threonine-protein kinase mrh1-like
CUUC108426	2.22137	0.0399258	2.38664	0.0236878
CUUC108432	-4.5473	5.63e-17	-4.90083	1.26e-22	GO:0016760	cellulose synthase a catalytic subunit 6
CUUC108433	-4.68082	1.68e-34	-3.99226	7.89e-33	GO:0016760	cellulose synthase a catalytic subunit 6
CUUC108456	-3.84286	5.73e-05	-3.9861	2.11e-09
CUUC108502	1.71137	3.06e-06	2.94865	4.02e-11	GO:0004872	abscisic acid receptor pyl8-like
CUUC108528	-1.51485	0.0134517	-1.54049	0.0115528
CUUC108587	-2.11041	0.00450421	-3.92453	9.58e-10	GO:0008152	fasciclin-like arabinogalactan protein 21-like
CUUC108635	1.91529	0.000160007	1.81505	0.000417083	GO:0005886	PREDICTED: uncharacterized protein At4g08330, chloroplastic-like
CUUC108719	4.20819	0.000857822	4.74488	0.000106861
CUUC108743	-3.22195	0.0225696	-2.98792	0.0221404	GO:0007623	gata transcription factor 9-like
CUUC108775	-2.27901	2.2e-06	-1.53817	0.000593844	GO:0008152	amino acid binding
CUUC108801	2.18737	0.00268869	1.67026	0.0106327
CUUC108835	-2.88241	2.23e-05	-1.68048	0.00568712	GO:0046872	cytochrome p450 71a1-like
CUUC108843	1.70369	1.68e-05	2.86897	2.6e-11	GO:0016020	uncharacterized loc101221865
CUUC108894	-1.89449	0.00012595	-1.86866	0.00015946	GO:0046872	zinc finger ccch domain-containing protein 58-like
CUUC108941	-1.5424	0.000593313	-1.84612	2.26e-05	GO:0016301	brassinosteroid insensitive 1-associated receptor kinase 1 precursor
CUUC108942	-2.02744	1.81e-06	-2.7331	9.32e-09	GO:0016301	somatic embryogenesis receptor kinase 1-like
CUUC108955	-3.32728	2.02e-06	-2.54761	0.000360365	GO:0045454	tpr repeat-containing thioredoxin ttl1-like
CUUC108958	-2.97113	0.00023844	-2.17871	0.031882
CUUC108985	-1.79073	0.00049994	-1.83535	0.000590317	GO:0009825	shaggy-related protein kinase
CUUC109012	-1.80157	0.019152	-1.60018	0.0371798	GO:0016310	kinase family protein
CUUC109016	-2.26509	5.24e-07	-1.91972	1.06e-05
CUUC109024	-2.98587	1.78e-23	-1.75164	1.44e-08
CUUC109027	-3.08965	6.43e-13	-2.05378	2.07e-06	GO:0010288	cation transport regulator-like protein 2-like
CUUC109059	-4.43987	5.59e-05	-3.97779	1.32e-05	GO:0016760	glucomannan 4-beta-mannosyltransferase 2-like
CUUC109060	-2.58416	0.000383313	-1.76549	8.01e-05	GO:0016760	transferring glycosyl
CUUC109062	-1.66699	0.000265727	-1.7944	2.65e-06	GO:0005886	aluminum-induced protein
CUUC109074	-4.42808	4.85e-27	-1.92887	2.82e-05
CUUC109143	-2.61526	1.21e-15	-5.51363	3.07e-74	GO:0005576	uncharacterized membrane
CUUC109144	-3.45685	2.89e-07	-2.30334	0.000167496	GO:0005576	uncharacterized membrane
CUUC109150	-3.6098	0.00275678	-3.29626	0.0158266
CUUC109151	-3.62524	1.39e-23	-2.92078	2.29e-15	GO:0006970	probable wrky transcription factor 57-like
CUUC109155	-3.01803	0.0111088	-2.93705	0.00112292
CUUC109161	-2.06152	5.89e-06	-3.32354	2.89e-11	GO:0042742	chloroplastic-like
CUUC109162	-1.51436	0.000109401	-2.83632	2.75e-11	GO:0042742	chloroplastic-like
CUUC109226	-2.26209	9.33e-20	-2.6624	9.88e-28	GO:0009539	photosystem ii protein i
CUUC109228	-2.2722	2.51e-18	-1.61377	8.87e-10	GO:0009539	photosystem ii protein k
CUUC109237	3.01913	0.0458284	3.34253	0.0222887
CUUC109251	4.09165	2.05e-23	5.13948	1.96e-39	GO:0035335	probable tyrosine-protein phosphatase at1g05000-like
CUUC109267	-3.11092	0.0263738	-3.26674	0.0176727	GO:0004721	protein phosphatase
CUUC109269	2.97441	2.17e-07	3.50842	1.44e-07	GO:0004721	protein phosphatase
CUUC109276	2.24541	0.0212875	2.18318	0.026485
CUUC109283	2.31208	1.23e-06	1.95237	2.33e-06
CUUC109284	-1.82719	0.000710341	-1.78593	0.000766201
CUUC109298	3.24736	1.11e-17	4.01102	1.23e-16	GO:0005622	zinc finger family protein
CUUC109300	1.87548	0.0175066	2.14917	0.00914796
CUUC109375	2.99149	3.46e-27	1.91896	1.46e-13	GO:0005773	14-3-3 protein
CUUC109383	-1.7014	0.00512038	-2.0747	9.3e-05
CUUC109390	-3.88321	8.27e-13	-3.06181	6.8e-08
CUUC109394	-3.70517	3.7e-18	-6.88163	5.32e-56	GO:0005576	leucine-rich repeat extensin-like protein 4-like
CUUC109395	-5.38928	1.42e-27	-4.14481	1.89e-33	GO:0005576	leucine-rich repeat extensin-like protein 4-like
CUUC109413	-2.57576	0.000188803	-4.50081	8.59e-11	GO:0009615	heat shock
CUUC109460	2.61776	4.77e-05	2.6833	5.75e-05	GO:0030001	heavy metal transport detoxification superfamily protein isoform 2
CUUC109477	2.96666	0.0134812	1.91573	0.0468311	GO:0048731	dna repair protein rev1-like
CUUC109496	-3.33261	5.61e-07	-1.5094	0.0371831
CUUC109505	-1.92604	0.000360408	-4.29583	5.6e-11
CUUC109544	3.46814	0.000476349	2.34117	0.00374182
CUUC109568	-1.5868	0.00124898	-1.73557	7.05e-05
CUUC109615	2.14708	7.63e-05	2.04184	0.000140203	GO:0000278	serine threonine-protein kinase aurora-1-like
CUUC109639	3.32917	1.06e-06	1.80973	0.00714252	GO:0009987	probable lrr receptor-like serine threonine-protein kinase at4g31250-like
CUUC109640	2.97811	3.29e-08	3.88706	3.14e-09
CUUC109648	4.93816	4.95e-06	3.272	1.58e-05
CUUC109653	-1.83212	1.13e-07	-1.9641	6.11e-11	GO:0055071	metal transporter nramp6-like
CUUC109656	-2.09129	0.0230413	-2.79191	0.00200483	GO:0009507	transport protein
CUUC109657	-3.07881	8.75e-11	-2.38069	6.87e-08	GO:0016301	leucine-rich repeat receptor-like protein kinase at2g19210-like
CUUC109702	3.94613	2.13e-09	3.24282	3.62e-09	GO:0006099	isocitrate lyase
CUUC109711	1.6095	0.000121804	3.60743	7.62e-11	GO:0016874	u-box domain-containing protein 4-like
CUUC109725	-2.27235	3.62e-12	-1.78078	2.59e-07	GO:0008233	receptor-like protein kinase haiku2-like
CUUC109732	-3.56053	0.00408019	-3.9761	0.000186155	GO:0006979	1-aminocyclopropane-1-carboxylate synthase
CUUC109740	-2.87124	1.78e-05	-3.54883	1.15e-07	GO:0005199	pistil-specific extensin-like
CUUC109758	5.26621	3.56e-08	3.156	3.68e-08	GO:0016757	uncharacterized glycosyltransferase ago61-like
CUUC109774	4.66936	4.76e-05	4.14758	1.79e-06
CUUC109780	2.26758	1.12e-06	1.57855	4.62e-05	GO:0055114	nadh-ubiquinone oxidoreductase chain
CUUC109799	-2.16433	2.51e-07	-4.1137	1.13e-28	GO:0055085	udp-galactose udp-glucose transporter 2-like
CUUC109839	1.71388	1.3e-05	2.0927	2.3e-07	GO:0016020	low quality protein: proteasome-associated protein ecm29 homolog
CUUC109908	-2.28171	0.000361456	-3.33359	4.66e-07	GO:0006633	acyl carrier protein
CUUC109933	-1.66833	7.66e-18	-1.54208	2.91e-14	GO:0006412	40s ribosomal protein sa-like
CUUC109942	-2.06272	0.00362553	-1.6747	0.0129668	GO:0008270	alcohol dehydrogenase-like 7-like
CUUC109963	-4.72704	1.02e-06	-6.57203	7.64e-11	GO:0006633	protein eceriferum 1-like
CUUC109983	-5.30551	2.51e-08	-4.39238	2.2e-09	GO:0030599	invertase inhibitor-like
CUUC110017	-2.73502	1.12e-09	-4.11881	3e-23	GO:0042546	uncharacterized loc101220016
CUUC110018	-4.66567	4.28e-07	-3.83557	1.44e-06	GO:0045489	Domain of Uncharacterized protein function (DUF23)
CUUC110039	-3.01341	9.62e-09	1.81984	0.0005883
CUUC110053	-4.33186	0.000100038	-5.23938	9.53e-07
CUUC110073	3.02886	0.00149603	2.07306	0.000717595	GO:0035335	probable tyrosine-protein phosphatase at1g05000-like
CUUC110077	-2.38377	5.75e-07	-1.87497	2.47e-05	GO:0005777	2-succinylbenzoate-- chloroplastic peroxisomal-like
CUUC110102	2.25602	0.000568945	2.60066	1.04e-05
CUUC110129	-1.85733	0.00120491	-2.08878	2.69e-05	GO:0005829	peptidyl-prolyl cis-trans isomerase fkbp53-like
CUUC110136	-2.40887	4.72e-80	-1.66153	1.26e-34	GO:0010332	casein kinase ii subunit alpha-2-like
CUUC110140	-1.63033	0.00214003	-1.89634	0.000566638	GO:0009790	transcriptional corepressor seuss-like
CUUC110141	-1.64801	0.00599006	-1.77331	0.00288658	GO:0009790	transcriptional corepressor seuss-like
CUUC110147	-3.15105	5.03e-39	-2.0468	6.17e-16	GO:0006468	shaggy-related protein kinase kappa
CUUC110149	-1.8295	6.4e-08	-1.65366	1.28e-06
CUUC110155	-2.32485	5.35e-41	-2.14215	1.87e-34	GO:0016021	rhomboid-related intramembrane serine protease-like protein
CUUC110178	2.37277	0.0179138	4.04269	4.76e-05
CUUC110179	3.37332	5.66e-21	3.56927	2.28e-24	GO:1902600	sodium hydrogen exchanger 2-like
CUUC110200	3.74635	8.75e-06	3.76966	6.45e-07	GO:0042545	pectinesterase 2-like
CUUC110224	-2.85828	0.000247738	-3.96956	5.82e-05	GO:0009910	probable glutamate carboxypeptidase 2-like
CUUC110248	-2.32531	0.000777989	-1.7968	0.0165935
CUUC110254	-2.74959	8.28e-10	-3.57014	3.06e-12	GO:0009505	aspartyl protease family protein
CUUC110255	4.25509	2.92e-05	3.75426	1.42e-05
CUUC110259	2.47623	0.00353424	3.09772	0.000983807
CUUC110263	5.17252	1.32e-05	3.45762	0.00115254
CUUC110268	1.89555	0.000193439	-3.49152	3.4e-15
CUUC110276	5.41691	6.15e-06	5.36962	7.62e-06	GO:0016905	uncharacterized wd repeat-containing protein alr3466-like
CUUC110278	-2.38176	0.000956286	-2.59107	0.000225531	GO:0050321	probable inactive receptor kinase at5g58300-like
CUUC110294	-2.84448	0.00250545	-2.39041	0.0277491	GO:0003676	alba dna rna-binding protein isoform partial
CUUC110332	1.90968	0.0441349	2.23995	0.019051
CUUC110338	-1.78455	2.91e-07	-3.10276	1.39e-22	GO:0009694	PREDICTED: uncharacterized protein LOC101230152
CUUC110362	-2.41711	0.0325789	-2.85297	0.0232033	GO:0005829	glycine-rich protein 2-like
CUUC110366	2.02297	0.0154363	2.6206	0.00162493
CUUC110367	1.59406	3.69e-07	1.99828	1.01e-10
CUUC110380	-2.96163	0.0279913	-3.57613	0.00459931	GO:0080167	PREDICTED: uncharacterized protein LOC101219952
CUUC110411	3.94254	4.7e-21	2.11351	9.91e-06	GO:0004553	probable xyloglucan endotransglucosylase hydrolase protein 30-like
CUUC110419	-3.58007	0.000104469	-1.88994	0.0122185
CUUC110427	-2.10075	0.00125277	-1.69981	0.0238614	GO:0005634	nuclear nucleic acid-binding protein c1d
CUUC110428	-2.50898	4.06e-05	-1.99657	0.00216641	GO:0005634	nuclear nucleic acid-binding protein c1d
CUUC110434	-2.01511	8.07e-10	-2.28161	3.11e-10
CUUC110463	2.1097	3.31e-12	2.26561	1.54e-16	GO:0016021	glycerol-3-phosphate transporter 1-like
CUUC110482	-1.81247	0.0269991	-3.71326	1.41e-05	GO:0010155	3-ketoacyl- synthase 6-like
CUUC110483	-5.63267	1.24e-17	-5.92376	1.53e-19	GO:0048868	3-ketoacyl- synthase 6-like
CUUC110487	1.57571	6.35e-05	2.44905	0.00515284	GO:0005488	agamous-like mads-box protein agl8 homolog
CUUC110492	-2.95178	3.27e-08	-4.27104	1.06e-11
CUUC110512	-2.68779	2.51e-17	-4.52315	9.56e-47	GO:0010287	photosystem i reaction center subunit iv a
CUUC110545	3.16909	0.0418506	3.35354	0.0282351
CUUC110548	3.07285	0.0429268	3.35129	0.0139301
CUUC110598	3.66996	0.0117971	3.69754	0.0109561	GO:0009507	hypothetical protein CICLE_v10031321mg
CUUC110600	4.36358	8.07e-05	2.97412	0.00783034
CUUC110605	1.77804	0.00493522	1.9464	0.00273767	GO:0045893	ubiquitin carboxyl-terminal hydrolase 6
CUUC110650	2.87993	0.00661065	3.7147	0.000505158	GO:0005802	xyloglucan glycosyltransferase 4-like
CUUC110652	3.45361	1e-05	3.13327	1.76e-05	GO:0005802	xyloglucan glycosyltransferase 4-like
CUUC110653	3.42759	0.00545641	3.70196	0.00218357
CUUC110654	-2.1097	0.00825225	-1.7136	0.0364979	GO:0005829	adenylosuccinate synthetase
CUUC110661	-4.50051	1.53e-08	-5.51208	9.25e-13
CUUC110668	3.15053	1.34e-05	3.89573	7.87e-08
CUUC110684	-3.57476	2.26e-39	-2.75151	2.46e-22
CUUC110748	3.01581	0.00167855	2.47425	0.00952997
CUUC110755	-2.38149	0.00721162	-2.82918	0.00176446	GO:0009506	probable serine threonine-protein kinase at5g41260-like
CUUC110756	-2.6413	0.0376996	-3.50052	0.00726233	GO:0009506	probable serine threonine-protein kinase at5g41260-like
CUUC110758	-4.07647	0.000120418	-3.71113	0.00408159
CUUC110760	-4.74361	6.62e-06	-3.42562	0.00783973	GO:0045492	protein irx15-like
CUUC110818	3.36563	6.41e-08	-1.57343	0.00938942	GO:0035428	polyol transporter 5-like
CUUC110870	-5.94839	1.52e-22	-3.9123	3.68e-12	GO:0032502	plant-specific domain tigr01589 family protein
CUUC110897	-2.38804	6.85e-10	-3.4924	6.68e-19	GO:0005829	pyridoxal biosynthesis protein pdx2-like
CUUC110899	-4.32593	6.05e-06	-4.71766	5.46e-06
CUUC110903	-3.42602	0.000456103	-3.24442	3.15e-05	GO:0020037	cytochrome p450 85a-like
CUUC110921	-3.12381	0.000281508	-2.57639	0.00229506
CUUC110922	-3.18838	0.00014755	-2.69975	0.000938476
CUUC111037	5.29363	4.66e-15	1.66723	0.0121097	GO:0010102	auxin-responsive protein iaa14-like
CUUC111040	-1.82454	1e-05	-3.89058	1.32e-05	GO:0010102	auxin-responsive protein iaa14-like
CUUC111041	5.74626	3.68e-23	2.74419	1.42e-08	GO:0010102	auxin-responsive protein
CUUC111042	-2.19098	4.72e-09	-3.74743	2.21e-06	GO:0010102	auxin-responsive protein
CUUC111048	-2.46864	7.53e-18	-4.27236	9.65e-51	GO:0010193	linoleate 13s-lipoxygenase 3- chloroplastic-like
CUUC111049	-3.51903	0.00142344	-5.66512	2.06e-08	GO:0051707	lipoxygenase
CUUC111056	-1.97522	3.93e-06	-3.13791	1.25e-14
CUUC111065	-1.79899	0.000161564	-1.84606	7.36e-05	GO:0004697	serine threonine-protein kinase tricorner-like
CUUC111107	2.75573	1.54e-15	2.39947	3.64e-07	GO:0032940	protein glutamine dumper 3-like
CUUC111124	-1.5703	2.23e-05	-1.76383	5.96e-08	GO:0005829	calcium-dependent protein kinase 21-like
CUUC111130	-1.63305	0.0015219	-2.45645	7.89e-08
CUUC111182	-1.90336	0.0325305	-2.73449	0.0026554	GO:0016758	udp-glycosyltransferase 91a1-like
CUUC111187	-3.60377	0.00562308	-2.86274	0.0422392	GO:0008152	stachyose synthase-like
CUUC111198	2.39697	0.0312045	2.22345	0.0375271	GO:0008270	histone-lysine n-methyltransferase atxr6-like
CUUC111212	3.02855	0.0021783	1.87791	0.0435079
CUUC111245	3.31162	0.0203194	2.49248	0.0413256	GO:0004553	beta-glucosidase 24-like
CUUC111246	4.71208	0.00014178	4.67302	2.86e-05	GO:0051707	beta-glucosidase 24-like
CUUC111248	3.98034	0.00621363	4.79558	0.000524875	GO:0004553	beta-glucosidase 24-like
CUUC111261	-1.65473	0.0379471	-2.18082	0.0132392
CUUC111262	-2.85932	6.25e-13	-2.01291	0.00987172	GO:0006950	small heat shock protein
CUUC111301	-2.01115	1.16e-05	-3.81519	1.52e-17	GO:0009987	ethylene-responsive transcription factor rap2-4-like
CUUC111302	-1.88524	5.04e-05	-2.14706	1.72e-07	GO:0016558	peroxin 13
CUUC111304	3.69121	6.37e-05	3.16229	0.00221191	GO:0001666	solanesyl diphosphate synthase 1-like
CUUC111320	3.04246	2.79e-05	2.5168	0.000942663
CUUC111333	2.40234	0.0317495	2.01414	0.0263257	GO:0006073	probable xyloglucan endotransglucosylase hydrolase protein 26-like
CUUC111353	-2.18516	0.011224	-2.60846	0.00768702	GO:0009862	lysophosphatidyl acyltransferase 4
CUUC111383	-3.89819	0.000236632	-6.02578	2.83e-08	GO:0006468	probable lrr receptor-like serine threonine-protein kinase at4g08850-like
CUUC111387	-2.04348	8.63e-11	-2.06778	4.95e-11	GO:0055114	geranylgeranyl diphosphate chloroplastic-like
CUUC111401	-3.6133	0.0014472	-5.16665	8.51e-06	GO:0005230	glutamate receptor 2
CUUC111403	-4.44228	2.94e-05	-4.77018	8.22e-07	GO:0005230	glutamate-gated kainate-type ion channel receptor subunit 5
CUUC111423	-2.95885	0.000134657	-4.03783	8.26e-11	GO:0005975	glucan endo- -beta-glucosidase 12-like
CUUC111438	-4.58755	1.07e-06	-4.11583	1.95e-05	GO:0010241	ent-kaurene oxidase
CUUC111440	-5.22754	8.77e-07	-3.98819	0.000441266	GO:0010075	lysine histidine transporter-like 8-like
CUUC111449	1.95641	2.23e-07	4.46871	1.42e-18
CUUC111474	-3.86567	5.14e-06	-3.69718	1.49e-14	GO:1901700	protein aspartic protease in guard cell 1-like
CUUC111521	1.66204	2.76e-07	1.82255	7.73e-08
CUUC111551	-3.72457	5.37e-05	-2.21461	0.00653881
CUUC111569	-4.65063	1.61e-06	-7.19259	1.57e-13	GO:0005576	polygalacturonase-inhibiting protein
CUUC111570	-2.91438	0.0284322	-5.75598	2.39e-06
CUUC111614	-2.41745	0.000948214	-1.87207	0.00551097
CUUC111615	-3.87937	1.25e-05	-2.28521	0.00209611
CUUC111616	-3.19718	7.77e-06	-1.61853	0.0293103
CUUC111618	-3.73832	1.43e-07	-2.22894	0.0025863
CUUC111662	-4.96656	2.63e-13	-4.68931	6.83e-11
CUUC111686	-2.81085	3.15e-06	-3.69435	1.14e-09	GO:0010193	12-oxophytodienoate reductase 3-like
CUUC111688	-2.73808	2.14e-06	-4.07155	1.1e-13	GO:0010193	12-oxophytodienoate reductase 3-like
CUUC111692	3.12447	0.0407824	3.57501	0.0145527
CUUC111732	7.37724	1.18e-16	4.55757	1.86e-06
CUUC111740	1.98129	0.0197947	1.63458	0.0483235	GO:0032508	atp-dependent dna helicase 2 subunit ku80-like
CUUC111763	2.31954	8.05e-16	2.38576	1.85e-17
CUUC111777	-3.04809	0.000250425	-5.56784	2.08e-12
CUUC111781	1.52816	6.74e-08	2.7251	3.79e-20	GO:0005634	nucleolar protein 58-like
CUUC111831	-4.6903	8.54e-05	-3.85525	0.00215452	GO:0016161	leucine-rich repeat receptor-like serine threonine-protein kinase bam1-like
CUUC111841	-2.21201	0.000276122	-1.62289	0.0189319
CUUC111867	-2.55201	2.92e-33	-2.80174	5.27e-40	GO:0004478	s-adenosylmethionine synthase 1-like isoform 1
CUUC111902	-2.03958	0.0179523	-2.40558	0.00865075	GO:0050794	uncharacterized loc101219900
CUUC111934	2.30936	0.0220754	3.07318	0.000904097
CUUC111936	1.87774	1.89e-07	2.3303	1.59e-09	GO:0016760	cellulose synthase-like protein e1-like
CUUC111968	-3.01411	3.49e-05	-3.76874	4.19e-09	GO:0043447	protein eceriferum 3-like
CUUC111969	-2.86706	0.00431547	-2.6217	0.00570333	GO:0043447	protein eceriferum 3-like
CUUC111986	3.16126	8.71e-35	3.07561	3.3e-34	GO:0003677	telomere repeat-binding protein 4-like
CUUC111990	-2.56144	4.79e-11	-1.5043	1.91e-06	GO:0005829	phosphoenolpyruvate carboxykinase
CUUC111992	-1.56543	1.68e-08	-2.16013	1.21e-17	GO:0071472	sodium calcium exchanger family protein
CUUC112041	-2.09378	0.00578311	-2.63999	3.29e-05	GO:0016757	duf246 domain-containing protein at1g04910-like
CUUC112063	-2.66755	2.5e-06	-3.00326	1.55e-07
CUUC112083	5.9217	2.06e-07	3.73037	0.00348383
CUUC112092	-3.35456	3.94e-27	-2.39278	3.06e-14
CUUC112116	-2.01061	6.13e-08	-2.50527	1.91e-08	GO:0005829	uridine 5 -monophosphate synthase-like
CUUC112138	-3.6244	0.0130498	-3.69298	0.0109915
CUUC112139	4.42297	0.000679644	5.28017	2.56e-05	GO:0044464	septum-promoting gtp-binding protein 1-like
CUUC112153	-3.02677	0.0170721	-2.77053	0.0346224	GO:0004672	probable lrr receptor-like serine threonine-protein kinase at1g34110-like
CUUC112157	3.35927	0.0129073	3.37329	0.00521443
CUUC112167	-2.92307	4.52e-07	-1.59182	0.0245784
CUUC112170	-6.31963	1.33e-09	-6.08172	6.78e-12
CUUC112171	-5.43137	6.16e-10	-6.2472	1.73e-14	GO:0006807	lob domain-containing protein 39-like
CUUC112194	-2.235	9.83e-07	-2.03004	2.56e-06	GO:0046872	protein phosphatase 2c
CUUC112204	-1.95563	0.0258995	-2.1924	0.00259673	GO:0020037	peroxidase 63-like
CUUC112232	-2.58406	4.97e-08	-2.43838	0.0332578	GO:0071704	ap2 erf and b3 domain-containing transcription factor
CUUC112252	2.53443	0.00593929	2.12417	0.0206728	GO:0048580	b3 domain-containing protein os07g0679700-like
CUUC112263	-4.00987	0.000101272	-3.83203	1.09e-05
CUUC112299	1.79143	0.00215821	2.73986	7.93e-06
CUUC112307	2.89377	0.0187133	2.33377	0.0336093	GO:0032580	glycoprotein 3-alpha-l-fucosyltransferase a-like
CUUC112318	-4.23057	0.00284896	-3.66209	0.0131318	GO:0005886	protein binding
CUUC112347	1.53552	0.0340841	-1.99892	5.59e-06	GO:0032504	probable galacturonosyltransferase-like 1-like
CUUC112395	-1.50406	0.000290701	-1.87918	1.79e-06	GO:0016021	equilibrative nucleotide transporter 8-like
CUUC112401	2.26197	0.0251402	3.20677	0.000381867
CUUC112406	-1.97222	0.00220598	-2.33865	0.000109612
CUUC112421	4.54233	0.00025279	2.84773	0.0267285
CUUC112432	3.35973	0.0339058	3.3882	0.0315743
CUUC112443	-5.35691	6.16e-16	-6.00747	1.2e-17
CUUC112444	-6.26954	1.11e-12	-3.72639	8.97e-07
CUUC112448	-6.30403	5.45e-10	-7.22587	4.69e-13	GO:0051087	bag family molecular chaperone regulator 1-like
CUUC112460	2.00676	5.51e-06	2.73248	9.04e-07	GO:0080115	ras-related protein rabc2a-like
CUUC112462	2.23343	2.19e-05	3.30026	2.08e-06
CUUC112477	-1.6449	2.81e-09	-2.31907	6.49e-16	GO:0009750	protein cobra-like
CUUC112478	-1.96255	4.22e-09	-1.53163	1.5e-06	GO:0009750	protein cobra-like
CUUC112571	-2.79674	1.26e-05	-1.73781	0.0034391	GO:0006811	cyclic nucleotide-gated ion channel 1-like
CUUC112573	7.28505	1.51e-47	7.9743	1.8e-52	GO:0060919	aux1-like permease
CUUC112574	5.85938	3.07e-16	5.30149	5.02e-16	GO:0060919	auxin transporter-like protein 1-like
CUUC112598	2.46198	2.17e-16	3.41041	4.03e-28
CUUC112610	3.65004	2.76e-06	1.95287	0.0054317	GO:0009941	2-isopropylmalate synthase
CUUC112629	2.09452	5.25e-05	3.47104	2.51e-09
CUUC112639	-3.66735	3.53e-07	-3.59259	2.59e-08	GO:0030001	heavy metal-associated isoprenylated plant protein 26-like
CUUC112640	-3.2839	0.00362149	-2.7313	0.00345397
CUUC112645	3.37824	0.000189681	3.77503	4.06e-06
CUUC112693	1.92001	6.11e-05	2.32959	2.67e-11	GO:0008553	atpase plasma membrane-type-like
CUUC112697	-4.2014	1.44e-52	-2.21846	3.51e-13	GO:0019013	heterogeneous nuclear ribonucleoprotein
CUUC112700	1.74596	0.000231009	1.92952	3.77e-05
CUUC112732	-2.88373	3.89e-07	-4.00787	7.65e-12	GO:0005794	duf246 domain-containing protein at1g04910-like
CUUC112740	-1.55247	0.00815188	-2.74175	2.76e-06
CUUC112747	3.18886	0.0375915	3.37512	0.0248904
CUUC112805	2.36726	0.000370933	1.8443	0.00460919	GO:0048519	dna excision repair protein ercc-6-like
CUUC112832	1.96627	0.00016803	4.21224	3.47e-20	GO:0008152	carbonic chloroplastic-like
CUUC112870	2.15339	0.0141285	1.96292	0.0162057
CUUC112887	3.90561	0.0101766	3.82566	0.012175
CUUC112951	2.76661	1.31e-10	1.84629	0.000199583	GO:0043565	probable wrky transcription factor 21-like
CUUC112955	-2.56877	4.38e-13	-2.85984	9.21e-20	GO:0042545	probable pectinesterase pectinesterase inhibitor 34-like
CUUC112957	-5.08687	2.6e-05	-6.97202	1.26e-09	GO:0005737	pectin methylesterase
CUUC112959	-3.67997	0.00518983	-3.46362	0.00417841	GO:0005737	pectinesterase 3-like
CUUC112984	-2.81645	1.43e-06	-1.93428	0.000441266	GO:0048579	zinc finger protein constans-like 9-like
CUUC112989	3.31425	4.95e-13	3.92959	1.68e-14
CUUC113042	1.96922	1.1e-09	2.07266	8.07e-11	GO:0003824	maspardin-like
CUUC113047	-1.7897	8.01e-11	-3.06639	5.35e-26	GO:0015491	cation calcium exchanger 2-like
CUUC113050	3.82528	0.00536861	3.51538	0.0127675
CUUC113054	2.68772	4.13e-05	2.10354	0.00125241
CUUC113060	-2.09959	1.32e-10	-3.58702	4.58e-22	GO:0048529	magnesium-protoporphyrin ix monomethyl ester
CUUC113082	-1.7929	0.0377773	-3.64847	8.78e-07
CUUC113084	-1.63355	0.0032215	-3.22044	4.33e-10	GO:0005737	very-long-chain enoyl- reductase-like
CUUC113110	-2.68147	1.24e-06	-2.20814	4.68e-05	GO:0004715	serine threonine-protein kinase at5g01020-like
CUUC113187	2.47648	9.82e-19	2.04889	3.22e-12
CUUC113191	2.65143	0.0104855	3.03999	0.00221976
CUUC113211	2.9723	0.0225081	2.76005	0.0146746	GO:0009825	rop guanine nucleotide exchange factor 1-like
CUUC113215	2.28892	1.04e-05	3.4874	6.92e-09
CUUC113223	-3.50811	1.64e-08	-1.857	0.00162484
CUUC113228	-2.82849	0.000124942	-3.08565	7.41e-07
CUUC113307	-1.57554	0.00688938	-1.64733	0.0348677	GO:0045893	ethylene-responsive transciptional coactivator-like protein
CUUC113312	-1.50145	0.000620124	-1.64104	8.88e-05
CUUC113316	-1.73953	0.00025638	-1.71854	0.000589665	GO:0006633	acetyl-coenzyme a carboxylase carboxyl transferase subunit chloroplastic-like
CUUC113376	2.71875	1.68e-05	3.55604	3.88e-11	GO:0009790	PREDICTED: uncharacterized protein LOC101219295
CUUC113394	-2.96406	4.04e-08	-2.64617	3.12e-06
CUUC113409	1.98386	1.23e-12	2.40872	3.76e-15
CUUC113424	2.89966	2.5e-15	2.25095	2.65e-11	GO:0015198	oligopeptide transporter 7-like
CUUC113485	-3.80633	0.0040957	-3.61322	0.00310765	GO:0009987	probable serine threonine-protein kinase at4g35230-like
CUUC113487	-2.12234	0.0358224	-2.74706	0.00133998	GO:0006468	probable serine threonine-protein kinase at4g35230-like
CUUC113504	-3.49191	0.00293407	-2.87615	0.0387844	GO:0046872	c2h2-like zinc finger protein
CUUC113539	1.79927	0.0270872	3.22843	8.44e-05
CUUC113573	2.99054	5.77e-06	2.16859	0.000564954	GO:0046872	cytochrome p450 81d1-like
CUUC113586	-3.44901	0.00462331	-4.27884	2.69e-05
CUUC113659	-4.23112	0.000452832	-4.17738	0.000126878	GO:0006629	gdsl esterase lipase at2g04570-like
CUUC113660	-4.7142	6.24e-05	-4.40933	0.000228624
CUUC113722	1.95461	0.0146193	-3.08057	2.6e-05	GO:0010363	late embryogenesis abundant hydroxyproline-rich glycoprotein
CUUC113734	-2.78033	0.00529681	-3.47534	0.00827732	GO:0005488	cytochrome p450 82c4-like
CUUC113735	-3.90757	0.00027743	-3.12357	0.0265813	GO:0046872	cytochrome p450 82c4-like
CUUC113750	-1.67552	0.0159898	-2.1165	0.000552908
CUUC113751	-1.54989	4.11e-09	-3.05183	8.26e-30	GO:0019684	rhodanese-like domain-containing protein chloroplastic-like
CUUC113841	1.92348	0.0165203	4.20438	5.58e-06	GO:0016020	protein pns1
CUUC113876	-1.87663	1.42e-12	-3.49857	5.33e-35	GO:0010287	photosystem i reaction center subunit chloroplastic-like
CUUC113877	-1.51541	5.83e-09	-2.9837	4.34e-32	GO:0010287	photosystem i reaction center subunit chloroplastic-like
CUUC113879	-4.13006	6.61e-25	-3.05014	3.63e-20	GO:0000186	probable serine threonine-protein kinase chloroplastic-like
CUUC113883	2.75695	0.000179623	1.84441	0.0207338
CUUC113935	2.28651	1.36e-10	2.7034	8.95e-16
CUUC113937	2.41735	6.89e-10	1.74269	4.77e-07	GO:0045332	phospholipid-transporting atpase 4-like
CUUC114022	-2.02024	5.86e-09	-2.41878	2.94e-13	GO:0047262	galacturonosyltransferase 8-like
CUUC114053	3.97376	1.13e-38	2.2998	1.68e-14	GO:0050281	serine--glyoxylate aminotransferase-like
CUUC114069	-2.06287	4.15e-25	-1.73079	2.97e-17	GO:0003676	rna-binding protein
CUUC114074	-2.04908	0.000222022	-1.88027	0.0014769	GO:0010029	transcription factor tcp14-like
CUUC114076	-2.41007	0.013242	-1.93977	0.0346227
CUUC114100	-3.822	4.37e-07	-3.20693	0.000590068
CUUC114101	-3.29315	5.76e-09	-3.46135	3.04e-08
CUUC114109	1.63897	0.00842742	-1.68077	0.00156208	GO:0008152	uncharacterized acetyltransferase at3g50280-like
CUUC114144	-4.15265	0.000126895	-5.37415	1.8e-07
CUUC114163	1.69973	0.0135528	2.5063	0.00069915	GO:0009624	multidrug and toxin extrusion protein 1-like
CUUC114177	3.54338	0.0227414	3.23922	0.0421152
CUUC114178	3.2478	4.42e-13	3.81213	1.67e-14	GO:0005488	gata transcription factor 26-like
CUUC114244	-3.82489	1.12e-06	-4.94161	4.53e-11	GO:0031348	zinc finger protein constans-like 16-like
CUUC114262	-3.0472	0.0338219	-4.88376	2.11e-05
CUUC114280	-2.09917	9.52e-09	-2.1302	1.51e-09	GO:0005789	nadph--cytochrome p450 reductase-like
CUUC114287	2.25567	0.0379254	3.46906	0.000794684
CUUC114293	-3.54525	6.34e-27	-1.92939	1.67e-09	GO:0005488	kinesin-like protein kin12b-like
CUUC114294	-3.93184	1.87e-11	-2.44772	5.2e-06	GO:0005737	atp binding microtubule motor family protein
CUUC114305	-2.09165	6.75e-08	-1.64366	0.000182814	GO:0004643	bifunctional purine biosynthesis
CUUC114354	-2.33693	2.79e-05	-1.67126	0.00774716	GO:0010286	f-box family protein
CUUC114358	3.92504	0.00059709	2.92401	0.00966126
CUUC114422	-1.99221	1.53e-06	-3.72668	1.28e-13	GO:0006355	probable wrky transcription factor 7-like
CUUC114423	-2.66116	1.31e-05	-3.46061	2.61e-06	GO:0006355	probable wrky transcription factor 7-like
CUUC114471	-5.29934	0.000116231	-3.58811	0.0179147
CUUC114472	-1.55906	0.00123554	-1.53446	0.000628001	GO:0016772	probable leucine-rich repeat receptor-like serine threonine-protein kinase at3g14840-like
CUUC114490	-4.05297	1.14e-06	-3.49897	8.99e-06
CUUC114506	3.2037	9.43e-17	4.29457	1.25e-22
CUUC114523	-3.44187	4.63e-11	-1.89534	0.000302511	GO:0006468	cbl-interacting serine threonine-protein kinase 1-like
CUUC114529	-2.41172	4.13e-05	-1.9187	0.0110737	GO:0050896	tmv resistance protein n-like
CUUC114531	-2.87489	0.0429268	-2.7777	0.0395936	GO:0006952	tmv resistance protein n-like
CUUC114555	-1.69509	4.1e-07	-1.7868	1.14e-07
CUUC114577	-6.32294	5.48e-10	-4.71948	3.26e-08	GO:0005834	guanine nucleotide-binding protein subunit gamma 3-like
CUUC114591	-3.48751	0.00043061	-2.67463	0.0128004	GO:0005634	leaf dorsal-ventral developmental protein
CUUC114595	2.2981	0.0463844	1.84031	0.0397554	GO:0016020	abc transporter g family member 31-like
CUUC114618	-2.24157	0.000131555	-4.10583	6.25e-12	GO:0046961	armadillo beta-catenin repeat family protein
CUUC114651	-4.3501	0.000168986	-4.59783	5.68e-05	GO:0002238	adenine nucleotide alpha hydrolase-like protein
CUUC114666	-1.75027	0.00322008	2.27673	0.00696242
CUUC114668	-2.07119	1.58e-08	-1.55921	0.000242859
CUUC114680	3.04992	9.02e-10	1.9197	8.23e-05	GO:0016021	mlo-like protein 6-like
CUUC114681	6.51256	7.43e-20	3.88244	6.2e-21
CUUC114685	2.90218	6.42e-21	1.62393	8.89e-11	GO:0016021	mlo-like protein 6-like
CUUC114698	3.59476	0.0157832	4.0686	0.00462018
CUUC114705	1.55471	8.28e-08	2.1272	3e-15	GO:0008442	probable 3-hydroxyisobutyrate mitochondrial-like
CUUC114765	4.34775	0.000279996	4.31576	0.000323801	GO:1901975	plastidal glycolate glycerate translocator chloroplastic-like
CUUC114773	2.65823	2.83e-06	2.03972	0.000296262
CUUC114774	-2.19285	4.13e-15	-1.84918	5.65e-13	GO:0010287	phytoene synthase
CUUC114817	-5.65153	2.31e-21	-3.62153	1.19e-10	GO:0003677	myb transcription factor
CUUC114824	1.91965	7.51e-05	1.55587	0.00128577
CUUC114842	1.63327	0.000584531	3.41832	1.95e-13
CUUC114896	2.31282	2.07e-08	1.77104	1.58e-05
CUUC114897	1.91274	3.49e-06	1.70317	7.1e-05
CUUC114902	-3.86615	0.000176981	-3.30642	0.0021886	GO:0009739	transcription factor myb21-like
CUUC114934	-1.65582	0.0284025	-2.35669	0.00271188	GO:0009052	ribose-5-phosphate isomerase a
CUUC115001	2.6065	0.0243077	3.49279	0.00262929
CUUC115026	-1.64279	0.000261464	-2.35425	4.69e-08	GO:0005509	cdpk-related protein kinase-like
CUUC115073	-2.74614	0.0102692	-3.49693	0.000442452
CUUC115126	-2.3561	0.007101	-1.59411	0.0475116
CUUC115133	-3.71601	0.00171333	-5.67655	4.35e-12	GO:0071366	abc transporter g family member 36-like
CUUC115168	-1.69961	0.000211185	-2.7326	2.16e-08	GO:0005886	suppressor protein srp40-like
CUUC115204	-3.56264	3.37e-06	-1.96643	0.014585	GO:0032259	methyltransferase-like protein 13-like
CUUC115226	2.5215	1.34e-17	2.07054	5.26e-14	GO:0005739	2-oxoisovalerate dehydrogenase subunit mitochondrial-like
CUUC115275	-3.40565	2.98e-07	-3.46434	6.67e-06	GO:0009825	fasciclin-like arabinogalactan protein 4-like
CUUC115291	-2.48005	1.98e-05	-3.40221	2.04e-10	GO:0009414	ninja-family protein afp2-like
CUUC115293	-2.27059	0.00389611	-4.50305	3.85e-08	GO:1901701	ninja-family protein afp2-like
CUUC115315	-1.94749	0.0362005	-3.30111	0.00018643	GO:0008553	plasma membrane atpase 4-like
CUUC115320	-2.42119	0.0148222	-1.97453	0.0451383	GO:0052659	type i inositol -trisphosphate 5-phosphatase cvp2-like
CUUC115324	-2.56677	0.000684633	-3.62921	1.24e-06	GO:0030173	xyloglucan galactosyltransferase katamari1-like
CUUC115333	-2.94933	0.00107142	-3.42215	7.7e-05	GO:0005576	fasciclin-like arabinogalactan protein 17 precursor
CUUC115334	-2.54406	0.000549069	-2.9189	0.000138738
CUUC115336	-3.01326	1.12e-05	-2.91097	2.54e-05	GO:0005576	fasciclin-like arabinogalactan protein 17-like
CUUC115364	1.93839	1.63e-13	1.77176	1.06e-11	GO:0045893	ethylene-responsive transcription factor erf010-like
CUUC115374	-4.46511	0.000118057	-2.4029	0.0302128
CUUC115390	-3.4439	0.000587001	-2.5214	0.0224079
CUUC115394	-1.88278	0.00507192	-2.26371	0.00106851
CUUC115396	-5.80078	6.92e-17	-7.1534	8.67e-32	GO:0016787	patatin group a-3-like
CUUC115397	-3.48158	0.00766652	-6.7058	2.8e-09	GO:0016787	patatin group a-3-like
CUUC115435	-1.93008	0.00118996	-5.03574	2.9e-15	GO:0004519	pentatricopeptide repeat-containing protein mitochondrial-like
CUUC115438	4.62291	2.83e-06	2.80347	0.000984896
CUUC115439	3.80938	0.00193001	3.86272	0.00161491
CUUC115488	-2.44054	1.55e-06	-1.50273	0.00028228	GO:0009505	lysosomal alpha-
CUUC115497	-3.26764	0.00789931	-2.12788	0.0357813	GO:0052659	type i inositol -trisphosphate 5-phosphatase cvp2-like
CUUC115508	1.67719	1.49e-15	2.61154	2.01e-26	GO:0005488	gt-2-related family protein
CUUC115537	4.53136	0.000577869	3.07613	0.0220467	GO:0005886	upf0481 protein at3g47200-like
CUUC115557	-3.83727	1.2e-08	-2.17831	0.00069349	GO:0004715	protein nsp-interacting kinase 3-like
CUUC115559	-3.68456	0.00188279	-2.48112	0.0202573
CUUC115646	3.2856	7.15e-05	3.32175	5.57e-05
CUUC115650	4.19146	7.55e-15	3.71045	5.83e-15
CUUC115713	1.97136	0.0210465	1.54238	0.049019
CUUC115716	-1.91223	0.0369436	-2.95684	0.0001	GO:0043231	uncharacterized loc101209831
CUUC115730	1.78352	0.0371848	1.78126	0.0312525
CUUC115800	-2.34786	1.98e-05	-1.6788	0.00346107	GO:0008152	probable pectate lyase 12-like
CUUC115841	3.50012	0.00284889	3.4455	0.00349591
CUUC115891	-1.89251	2.61e-05	-1.78693	2.97e-06
CUUC115944	-2.67763	5.99e-07	-1.8482	0.000956597	GO:0003677	uncharacterized loc101222223
CUUC116002	-1.56675	1.76e-13	-1.50191	2.78e-13	GO:0005737	probable galactinol--sucrose galactosyltransferase 2-like
CUUC116008	-3.17664	3.09e-08	-2.00766	0.000826043	GO:0003677	bah and coiled-coil domain-containing protein 1-like
CUUC116057	2.06464	0.00250323	1.59574	0.0147105	GO:0009705	vacuolar proton atpase a3-like
CUUC116127	-1.55138	0.000579467	-1.83232	3.22e-05
CUUC116135	-2.76921	3.79e-12	-2.10312	4.56e-08	GO:0009505	gdsl esterase lipase at3g26430-like
CUUC116158	2.37452	2.8e-05	2.4908	8.11e-05
CUUC116178	4.54727	0.00107813	3.47301	0.0207257
CUUC116182	-3.58752	9.12e-05	-4.73506	2.23e-07	GO:0004872	abscisic acid receptor pyl4-like
CUUC116192	-1.56034	0.044085	-2.37703	0.000373229	GO:0005634	protein cypro4-like
CUUC116338	-1.78675	0.0383877	-2.45106	0.0026287
CUUC116357	-5.68176	5.46e-10	-4.27239	7.6e-05	GO:0010158	axial regulator yabby 1-like
CUUC116364	-4.68581	5.15e-07	-6.86389	8.24e-18	GO:0009506	probable xyloglucan glycosyltransferase 12-like
CUUC116366	-2.2744	0.000148767	-5.43635	8.33e-21	GO:0009506	probable xyloglucan glycosyltransferase 12-like
CUUC116378	-5.0488	5.97e-08	-7.06886	2.12e-15	GO:0031408	probable linoleate 9s-lipoxygenase 5-like
CUUC116379	-3.60098	0.00721319	-5.21725	1.86e-05	GO:0031408	probable linoleate 9s-lipoxygenase 5-like
CUUC116380	-5.32965	6.07e-07	-7.16523	2.6e-12	GO:0031408	probable linoleate 9s-lipoxygenase 5-like
CUUC116386	3.19084	0.0021783	2.65113	0.00313985
CUUC116392	2.84971	0.0335048	2.96363	0.0251438
CUUC116427	-2.28934	3.68e-05	-1.53814	0.0281825
CUUC116450	4.06838	4.01e-06	6.43376	1.2e-12	GO:0016491	probable inactive leucine-rich repeat receptor-like protein kinase at3g03770-like
CUUC116501	9.10673	4.63e-24	4.1063	4.97e-23	GO:0005777	bifunctional epoxide hydrolase 2-like
CUUC116509	7.98634	1.3e-16	4.96144	9e-20	GO:0004301	bifunctional epoxide hydrolase 2-like
CUUC116520	-4.87015	2.72e-06	-2.64656	0.0168199
CUUC116563	1.91664	0.00828442	1.91024	0.0109027	GO:0051213	carotenoid cleavage dioxygenase 4
CUUC116607	3.44665	4.38e-10	3.98757	2.43e-08	GO:0006413	protein argonaute 10-like
CUUC116627	1.88428	2.9e-05	3.02363	1.31e-09	GO:0033110	autophagy-related protein 8 precursor
CUUC116629	-5.03355	1.14e-05	-3.56784	0.00465781
CUUC116679	2.21501	0.000673839	2.15659	0.000491933
CUUC116710	2.8751	0.0436656	2.92401	0.0115091
CUUC116784	1.67392	0.000396781	1.7473	0.000282513	GO:0009507	uncharacterized loc101213497
CUUC116788	-2.47522	4.67e-05	-2.41846	0.000188418
CUUC116847	2.36514	0.00544069	2.16456	0.00230168
CUUC116859	3.98235	5.94e-36	3.02677	2.4e-30	GO:0005829	beta-galactosidase 1-like
CUUC116861	-3.30088	0.0203184	-4.19626	0.00149415	GO:0005829	beta-galactosidase 1-like
CUUC116862	-2.62376	0.00197116	-3.65462	1.21e-05	GO:0005829	beta-galactosidase 1-like
CUUC116863	-3.10954	0.0209409	-4.07367	0.000965262	GO:0030246	beta-galactosidase 3-like
CUUC116866	-3.26947	0.00389611	-5.11067	6.36e-06
CUUC116875	-2.30786	7.68e-12	-1.51152	2.58e-05	GO:0006470	probable protein phosphatase 2c 60-like
CUUC116911	-4.47413	1.72e-19	-5.81949	4.85e-31
CUUC116912	-3.44412	0.000533432	-4.9873	8.27e-06
CUUC116913	-3.00786	5.95e-06	-5.26239	2.23e-09
CUUC116914	-2.54485	0.00938738	-3.87802	0.00101739
CUUC116915	-3.70263	8.78e-10	-4.93641	2.66e-16
CUUC116916	-3.01609	1.38e-07	-3.47314	2.12e-09
CUUC116917	-1.86692	8.09e-11	-1.62441	5.45e-09
CUUC116950	-1.51671	3.97e-05	-3.0543	5.83e-20	GO:0005829	phosphate transporter pho1 homolog 3-like
CUUC116980	-6.29174	1.62e-17	-4.47034	1.65e-15
CUUC117008	1.51061	0.00277669	2.40776	5.66e-07	GO:0005975	beta-galactosidase 9-like
CUUC117045	2.89547	0.00846931	3.64195	0.000156863
CUUC117107	-3.32418	1.88e-08	-2.00549	0.0114717	GO:0006355	homeobox-leucine zipper protein revoluta-like
CUUC117133	3.18791	1.18e-18	2.8077	1.26e-22	GO:0005975	beta-galactosidase precursor
CUUC117221	-3.06108	0.00775891	-2.3235	0.0411071
CUUC117222	-2.23781	7.07e-07	-2.20837	1.38e-07
CUUC117236	-2.37687	1.76e-11	-2.66986	6.85e-12
CUUC117243	3.98717	5.75e-09	3.00393	2.11e-08	GO:0030259	sterol 3-beta-glucosyltransferase-like
CUUC117244	3.11848	1.18e-07	2.95525	5.11e-10	GO:0009793	probable lrr receptor-like serine threonine-protein kinase at2g24230-like
CUUC117248	-1.51567	0.00285229	-3.06611	6.32e-12
CUUC117252	1.87435	0.00122958	1.50033	4.46e-05	GO:0070981	asparagine synthetase
CUUC117280	-2.34952	0.0470428	-3.48279	0.000991886	GO:1901700	annexin d4-like
CUUC117311	2.98898	0.00168941	4.56118	9.57e-07
CUUC117312	4.60524	1.12e-07	5.158	1.3e-09
CUUC117335	2.3754	3.36e-25	1.9689	1.57e-18	GO:0016746	1-acyl-sn-glycerol-3-phosphate acyltransferase 2-like
CUUC117339	-2.83301	0.00450728	-3.73337	1.01e-05	GO:0005768	PREDICTED: uncharacterized protein LOC101228487
CUUC117342	1.82846	2.5e-07	1.68058	8.5e-06	GO:0090305	wound-responsive protein
CUUC117397	-2.96692	6.25e-07	-5.0697	1.37e-15	GO:0005509	calmodulin-like protein 5-like
CUUC117519	-2.23465	0.0358362	-3.93978	0.00026196
CUUC117522	-2.60468	0.00377213	-2.60994	0.0345514
CUUC117568	4.36326	2.32e-08	3.23879	3.11e-06
CUUC117569	2.42333	2.55e-06	3.42474	7.56e-07
CUUC117571	4.11929	0.00368242	3.4488	0.0211124
CUUC117612	2.27337	0.00429082	1.74804	0.0345381	GO:0046777	k(+) efflux antiporter chloroplastic-like
CUUC117676	-3.64007	5.68e-14	-4.3197	2.05e-23	GO:0048364	probable pectin methyltransferase qua2-like
CUUC117760	2.32695	8.15e-06	3.95527	1.47e-13	GO:0009793	serine incorporator 3-like
CUUC117767	-1.90884	0.00705805	-2.92502	0.005377
CUUC117829	1.96383	0.000364951	1.54392	0.0028755	GO:0003779	low quality protein: villin-4-like
CUUC117836	-3.61299	1.08e-08	-5.12495	2.56e-19	GO:0015798	inositol transporter 4-like
CUUC117858	-1.87545	0.020559	-1.73774	0.0358552	GO:0005789	phosphatidylserine synthase 2-like
CUUC117902	-3.59268	1.13e-08	-3.1735	1.53e-05	GO:0034968	histone-lysine n- h3 lysine-9 specific suvh4-like
CUUC117918	2.37406	1.52e-12	1.67171	1.44e-06	GO:0005829	glycerol kinase-like
CUUC117933	-2.22347	0.0276571	-2.89907	0.00106008	GO:0006862	callose synthase 12-like
CUUC117948	1.76397	7.8e-09	3.22002	4.12e-20	GO:0006355	homeobox-leucine zipper protein hat5-like
CUUC117959	-3.45115	2.7e-07	-4.17572	1.41e-10	GO:0006952	mlp-like protein 423-like
CUUC118008	-1.81729	2.45e-12	-3.00243	6.66e-28	GO:0055114	protochlorophyllide chloroplastic-like
CUUC118027	-3.47057	0.00982783	-3.33803	0.00610957
CUUC118055	1.86512	0.0293285	1.69064	0.0446185
CUUC118118	3.93573	0.00346338	3.31155	0.010057	GO:0009695	isoform 3
CUUC118161	-2.61333	0.000632665	-4.24889	1.81e-07	GO:0006468	proline-rich receptor-like protein kinase perk8-like
CUUC118165	1.50339	7.11e-05	1.69775	3.54e-05	GO:0043255	v-type proton atpase subunit c-like
CUUC118191	-2.34425	0.0161265	-3.45097	0.000583182	GO:0006007	xyloglucan galactosyltransferase katamari1 homolog
CUUC118263	-1.67507	0.0490992	-1.80775	0.0228901	GO:0042406	f-box kelch-repeat protein at1g74510-like isoform 1
CUUC118313	-1.82353	0.022194	-1.55463	0.0371831	GO:0005819	uncharacterized loc101218866
CUUC118327	1.99494	0.00314638	2.29978	8.17e-05
CUUC118333	-3.4096	0.00568308	-2.96059	0.039832	GO:0003887	dna polymerase
CUUC118356	-4.0658	0.000813658	-3.12711	0.00474466
CUUC118395	-2.34711	0.000128628	-2.55376	4.74e-07	GO:0005802	o-fucosyltransferase family protein
CUUC118416	-2.57684	0.0066795	-1.84026	0.046679	GO:0005829	probable inactive receptor kinase at5g10020-like
CUUC118421	-1.70085	0.00213253	-2.08874	0.00277312	GO:0003676	alba dna rna-binding protein isoform partial
CUUC118467	-2.0687	1.53e-07	-2.10142	7.81e-09	GO:0016667	thioredoxin h2-like
CUUC118502	1.50069	0.00500965	1.54526	0.00541073	GO:0005811	oleosin 16 kda-like
CUUC118538	1.84458	0.00558565	1.63553	0.0102965	GO:0035091	phospholipase d p1-like
CUUC118617	-2.25082	0.00249431	-4.68324	9.14e-10
CUUC118637	-2.20017	0.00172696	-2.51523	6.8e-05	GO:0010158	kanadi like transcription factor
CUUC118639	-2.31749	1.32e-05	-2.36954	5.08e-07
CUUC118688	3.53207	0.0135217	3.55551	0.0127103	GO:0008171	8-hydroxyquercetin 8-o-methyltransferase
CUUC118707	2.68002	8.09e-11	2.42318	1.07e-10	GO:0022626	proteasome subunit alpha type-6-like
CUUC118719	2.17443	0.00150431	2.60067	3.24e-05	GO:0016311	formin-like protein 18-like
CUUC118724	-3.37855	8.22e-05	-3.23277	6.46e-05
CUUC118733	-1.62155	0.0093768	-2.41193	0.000235961	GO:0009504	endoglucanase 25-like
CUUC118734	-1.9593	0.000416755	-2.91954	1.54e-07	GO:0009504	endo- -beta-glucanase
CUUC118737	-2.83425	0.0277538	-3.13618	0.0237837	GO:0009506	c2 calcium lipid-binding plant phosphoribosyltransferase family protein
CUUC118745	-1.91062	0.0174593	-2.36676	0.00540207	GO:0010150	leucine aminopeptidase 1-like
CUUC118785	-2.79228	1.02e-06	-4.19254	5.82e-14	GO:0016491	1-aminocyclopropane-1-carboxylate oxidase homolog 1-like
CUUC118813	2.5162	9.21e-40	1.82146	6.91e-21	GO:0003677	bel1-like homeodomain protein 1-like
CUUC118883	-2.79073	0.040424	-2.9864	0.017183	GO:0005576	subtilisin-like protease-like
CUUC118884	-2.07949	0.0377449	-4.72747	3.51e-09	GO:0005576	subtilisin-like protease-like
CUUC118885	-2.29904	0.0148605	-5.13017	2.93e-11	GO:0005576	subtilisin-like protease-like
CUUC118892	-3.61057	3.32e-05	-3.87244	3.34e-08
CUUC118902	-2.22683	0.0352018	-3.83106	5.45e-06
CUUC118903	-4.15208	0.00105319	-4.53991	4.47e-06	GO:0032259	lysine-specific demethylase 5b
CUUC118946	-2.24747	0.025363	-3.09784	0.000638108
CUUC118950	-2.4182	3.09e-05	-1.91773	0.0170574	GO:0009507	mterf-like protein isoform 2
CUUC118964	2.08944	0.000276684	1.82837	0.00127711	GO:0003777	armadillo repeat-containing kinesin-like protein 3-like
CUUC118986	2.24193	9.52e-08	1.59423	0.00178274	GO:0003676	strong similarity to gi
CUUC118988	-2.65563	5.58e-05	-5.96309	5.5e-20	GO:0009526	allene oxide cyclase
CUUC118989	-3.62547	1.12e-05	-8.45263	1.22e-22	GO:0009526	allene oxide cyclase
CUUC119010	-2.56863	0.000330184	-2.37436	0.0019966	GO:0000145	protein binding
CUUC119164	4.1419	0.000235336	3.81964	0.000907145
CUUC119181	-1.68813	0.0084046	-1.9875	0.00306821	GO:0012501	phospholipase d delta-like
CUUC119184	-2.75696	0.0115221	-2.84015	0.00230234
CUUC119210	4.27923	0.00150293	3.47555	0.0153701
CUUC119303	2.68142	3.16e-05	2.76864	0.000303694
CUUC119318	1.52854	0.0477729	1.66772	0.0158558
CUUC119325	-2.16263	2.74e-07	-1.6184	0.00046876	GO:0044036	vq motif-containing protein
CUUC119468	-2.50822	1.02e-05	-1.54224	0.00595704	GO:0005488	calcium calmodulin-dependent serine threonine-protein kinase 1-like
CUUC119503	2.04795	5.72e-11	3.6739	3.72e-24	GO:0016567	u-box domain-containing protein 33-like
CUUC119551	2.24781	0.00235858	2.0365	0.0032883
CUUC119571	-1.87447	0.00501883	-1.89055	0.00590038	GO:0006468	dual specificity tyrosine-phosphorylation-regulated kinase 4-like
CUUC119630	-1.63437	0.000206448	-1.50084	0.00262839	GO:0003676	dead-box atp-dependent rna helicase 31-like
CUUC119652	-4.13063	3.87e-17	-10.5109	3.05e-31	GO:0009628	cbf4 transcription factor
CUUC119671	2.93976	1.22e-13	1.59493	3.36e-06	GO:0071704	e3 ubiquitin-protein ligase rglg2-like
CUUC119684	-2.03589	5.97e-06	-1.87083	3.99e-06	GO:0000325	abc transporter c family member 5-like
CUUC119740	1.60365	0.00269788	1.91378	0.000597293	GO:0005634	ac007727_18 est gb
CUUC119765	-2.44053	0.00454411	-3.54495	0.000102023	GO:0044765	polyol transporter 2-like
CUUC119770	2.00333	0.0171524	2.96057	0.000305387	GO:0010048	abc transporter b family member 1-like
CUUC119776	1.64701	0.00542328	-2.32111	0.00428725	GO:0010112	cytochrome p450 71b37-like
CUUC119801	3.76989	0.00530125	4.46726	0.000521736
CUUC119841	-1.76345	2.89e-05	-1.91376	4.6e-05	GO:0016301	leucine-rich repeat disease resistance protein
CUUC119842	-2.93759	0.000102083	-3.23894	0.000229572	GO:0016301	leucine-rich repeat disease resistance protein
CUUC119879	-1.56839	0.000530871	-1.82968	9.8e-05	GO:0030170	threonine dehydratase chloroplastic-like
CUUC119888	-1.68637	0.0153726	-2.12269	0.00268505
CUUC119949	2.51619	0.0122471	3.45683	0.00106475
CUUC119950	2.23056	9.02e-09	1.81936	3.28e-06	GO:0004321	4-coumarate-- ligase-like 7-like
CUUC119971	4.05174	3.15e-06	3.8949	1.98e-06	GO:0005488	copia-type polyprotein
CUUC119990	-1.66907	0.00760237	-2.64825	5.01e-06
CUUC119992	-3.09714	7.09e-06	-4.50854	5.53e-10
CUUC119994	2.27111	7.48e-20	1.77007	1.66e-12
CUUC120029	-1.86475	0.0349274	-2.05557	0.00397644
CUUC120144	2.00997	1.15e-07	1.90702	4.48e-07
CUUC120251	1.93907	9.35e-05	1.70513	0.000474759	GO:0003899	dna-directed rna polymerase chloroplastic mitochondrial-like
CUUC120290	2.65637	6.45e-23	3.39541	2.18e-32
CUUC120291	2.61313	3.14e-36	2.93688	3.11e-39	GO:0006355	homeobox-leucine zipper protein athb-7-like
CUUC120379	-1.72149	0.0035046	-1.649	0.0056631	GO:0006355	heat stress transcription factor b-2a-like
CUUC120385	-3.16069	2.93e-06	-1.50501	0.0200805	GO:0016874	armadillo beta-catenin-like c2 calcium lipid-binding domain protein isoform 1
CUUC120388	-2.94803	0.00113489	-2.31805	0.0256792	GO:0016051	probable galacturonosyltransferase-like 7-like
CUUC120392	-2.88343	0.00916426	-4.30962	3.22e-11	GO:0005737	phenylalanine ammonia-lyase
CUUC120430	-4.89654	3e-18	-6.37958	3.84e-46	GO:0006952	defensin-like protein 6-like
CUUC120433	4.10324	5.46e-27	3.48679	6.17e-22	GO:0005829	cytidine deoxycytidylate deaminase family protein
CUUC120434	2.39666	0.000645248	3.29615	8.9e-07	GO:0009507	stress responsive a b barrel domain family protein
CUUC120441	6.60119	3.42e-31	3.45009	1.47e-10	GO:0050790	21 kda
CUUC120442	1.50774	0.00130095	2.48307	8.24e-08
CUUC120465	1.96604	1e-09	1.90528	1.73e-09	GO:0005634	pith domain-containing protein 1-like
CUUC120466	-2.40676	8.69e-09	-1.88468	1.62e-05
CUUC120468	2.09995	1.99e-13	1.69057	1.6e-08	GO:0009507	serine incorporator 3-like
CUUC120476	1.54026	7.17e-07	2.86429	2.03e-22
CUUC120486	-2.61364	3.4e-19	-2.69005	3.42e-19
CUUC120496	-2.88935	1.92e-18	-4.6162	1.56e-49
CUUC120497	-2.96138	2.57e-08	-2.5928	5.07e-07	GO:0005634	177 protein
CUUC120518	1.80785	3.23e-08	2.29905	2.08e-07	GO:0008152	salicylate o-methyltransferase-like
CUUC120532	-4.24165	1.21e-08	-5.122	6.85e-09
CUUC120553	3.91969	1.12e-07	3.83799	2.17e-07
CUUC120557	-2.54586	0.0484396	-2.40568	0.0303342
CUUC120567	-4.90892	3.26e-05	-3.1037	0.021621
CUUC120579	3.53347	0.00164224	2.28275	0.0121917
CUUC120581	-2.22369	0.000179551	-3.60708	1.25e-14
CUUC120600	2.77054	0.0175259	3.23775	0.00790717
CUUC120615	-3.25371	1.75e-09	-3.02763	7.01e-11
CUUC120621	-2.63887	0.044085	-2.46035	0.0165004
CUUC120625	-2.73926	1.13e-05	-1.81941	0.0377393
CUUC120639	2.86313	0.0080211	2.15606	0.0370049
CUUC120642	2.57561	0.000415057	2.16837	0.00648219
CUUC120650	4.77921	4.84e-05	3.04904	0.00195439	GO:0005737	ribonucleoside-diphosphate reductase small chain-like
CUUC120676	-3.55607	0.0192641	-3.81254	0.0103587
CUUC120733	2.14718	0.0302297	2.01147	0.017511
CUUC120797	-2.43968	0.00336241	-1.92686	0.00363811	GO:0048544	g-type lectin s-receptor-like serine threonine-protein kinase b120-like
CUUC120849	1.58021	0.0251427	3.74651	4.59e-08
CUUC120852	3.1066	7.69e-12	1.74356	2.62e-05
CUUC120857	2.38547	0.000285767	3.48914	5.52e-09
CUUC120891	3.05235	0.00953087	3.38642	0.000987659
CUUC120908	-5.20782	0.000121783	-3.80234	0.00957132
CUUC120977	2.40398	5e-06	-3.9495	1.27e-18	GO:0007165	chromatin assembly factor 1 subunit
CUUC121035	4.17528	5.27e-10	5.60424	3.42e-12
CUUC121041	3.55018	7.94e-06	6.30671	2e-09	GO:0004222	metalloendoproteinase 1-like
CUUC121043	3.10332	0.0363782	2.83104	0.0410718
CUUC121062	3.93952	3.92e-07	4.58997	5.2e-06
CUUC121102	4.05668	0.00260294	4.00165	0.00309809
CUUC121134	-3.47066	0.011227	-3.28454	0.0287784
CUUC121144	2.92309	0.000123503	1.68661	0.0217849
CUUC121149	3.66537	2.38e-07	4.46949	9.8e-08
CUUC121171	3.11736	0.00335178	4.38404	3.96e-05
CUUC121196	3.99238	1.63e-10	3.10367	1.71e-06
CUUC121362	2.09289	6.86e-05	2.70991	2.24e-05
CUUC121419	2.28979	0.00143885	1.75529	0.0122528
CUUC121450	2.82458	0.000434383	4.05847	0.000119037	GO:0042908	non-intrinsic abc protein 12
CUUC121595	2.48514	0.00117777	3.27829	6.85e-05
CUUC121640	2.7576	0.039513	3.94344	0.00278275
CUUC121731	3.57945	0.000695949	4.08935	0.00106328
CUUC121764	2.33529	0.0323942	3.01734	0.00275671
CUUC121781	-4.11448	0.00137558	-4.77072	1.96e-05
CUUC121858	3.29348	0.0263738	3.18711	0.0332506
CUUC121883	2.20308	8.75e-06	3.80921	2.09e-12
CUUC121917	3.42478	0.00624986	4.26476	0.00103485
CUUC121944	1.55945	0.0252879	3.12069	8.87e-10
CUUC121968	5.1733	2.38e-05	2.81535	0.0192093
CUUC122000	4.18155	0.000257912	3.41234	0.000140297
CUUC122091	3.52048	3.54e-11	3.61799	7.18e-12	GO:0016787	amidase -like
CUUC122106	3.89587	3.28e-05	3.40075	4.37e-05	GO:0016020	probable peptide transporter at1g52190-like
CUUC122238	1.81137	0.0181963	1.98053	0.0183166
CUUC122266	-4.28152	1.32e-05	-4.45786	3.75e-07
CUUC122271	3.23313	0.0299023	3.20061	0.0198335
CUUC122286	4.76945	3.55e-19	4.61153	8.43e-17
CUUC122298	2.53334	0.0104369	3.10929	2.01e-07
CUUC122345	4.53563	2.4e-05	3.11534	0.00110803
CUUC122426	3.41031	0.00796893	2.18089	0.0128483
CUUC122606	3.32813	5.6e-16	6.74611	3.28e-12
CUUC122658	3.88591	0.00732392	4.6753	0.00068218
CUUC122674	2.0541	0.0425865	2.27031	0.0203609
CUUC122772	4.23441	0.00161365	3.47998	0.00733096
CUUC122857	-3.35793	0.0154787	-3.96219	0.00262929
CUUC122859	-2.72608	0.0297273	2.32821	0.00937555
CUUC122913	2.63565	0.0118419	3.20904	4.97e-05
CUUC122964	2.96073	0.00280915	3.71688	6.92e-05
CUUC122979	-2.20237	0.0144988	-2.6322	0.00515294
CUUC123072	2.55007	0.029942	4.44209	0.000273045
CUUC123091	-5.00525	7.7e-39	-5.58431	7.74e-48
CUUC123100	4.93913	2e-05	4.60741	8.67e-05
CUUC123147	-4.94898	5.59e-07	-3.37024	0.00570082	GO:0032502	plant-specific domain tigr01589 family protein
CUUC123175	3.54661	0.00234096	4.39739	6.64e-05
CUUC123176	4.8329	0.000137556	4.96999	7.93e-05
CUUC123230	-3.79883	0.00899371	-3.06531	0.0474001
CUUC123240	3.79449	6.85e-10	3.98656	1.19e-08
CUUC123545	-3.35881	1.19e-16	-5.0281	3.23e-29
CUUC123639	3.12239	0.0140918	3.14313	0.0132853
CUUC123843	1.79067	0.00987222	2.98303	4.8e-05
CUUC124009	3.23802	0.0462014	3.72012	0.0170364	GO:0005737	receptor-like cytosolic serine threonine-protein kinase rbk2-like
CUUC124012	3.10493	0.00390675	2.27033	0.0292411
CUUC124085	3.97026	0.000293698	2.37673	0.027095
CUUC124131	3.39987	0.0194799	3.0375	0.0278525
CUUC124170	4.35742	0.00183306	3.44216	0.0130032
CUUC124300	2.7788	0.000868287	2.02329	0.0124691
CUUC124402	2.36279	0.000942324	3.2807	0.000117709
CUUC124421	2.22343	0.0164879	3.17627	0.00191688
CUUC124593	3.46985	0.0276013	3.36145	0.0340239
CUUC124594	2.44953	0.0367319	3.03466	0.00267483
CUUC124606	2.45166	0.00245044	3.94968	2.06e-05
CUUC124681	-4.39326	8.59e-05	-6.91084	3.66e-11
CUUC124814	4.39637	0.00122782	4.16893	0.00252567
CUUC124923	3.2516	2.69e-05	3.09362	0.000413636
CUUC124965	-2.53851	0.0264109	-2.30854	0.0350035
CUUC124984	3.10718	0.0105015	3.07747	0.020999
CUUC125028	5.06395	7.77e-09	4.62841	1.99e-07
CUUC125080	1.53033	0.0181963	2.41817	0.000761296
CUUC125251	2.18351	0.000400064	5.06411	2.07e-13
CUUC125417	2.84118	0.0402996	2.67593	0.040322
CUUC125537	1.9214	0.00551713	2.33276	0.005632
CUUC125562	3.45156	0.0193747	3.05287	0.0308799	GO:0070887	cytochrome p450
CUUC125577	4.42661	0.00139538	3.02561	0.0346289
CUUC125616	2.33048	0.038528	2.27717	0.0334767
CUUC125655	3.45672	0.00680081	3.6796	0.000947695
CUUC125759	5.67122	1.5e-06	3.80438	0.000302511
CUUC125861	4.26949	0.00154716	2.91642	0.0351588
CUUC125895	3.26043	0.000839264	3.76179	0.00154606
CUUC125952	2.2545	0.0101692	4.10746	2.7e-07
CUUC125957	2.72574	0.0167572	2.8781	0.00341894
CUUC126005	4.96377	1.97e-06	2.17289	0.02592
CUUC126111	3.14989	0.0287319	3.46075	0.00636656
CUUC126165	6.03707	3.85e-09	5.28475	3.85e-19	GO:0016709	cytochrome p450
CUUC126272	3.85738	0.00653353	2.86148	0.0314581
CUUC126294	-3.84656	0.00378396	-4.18626	0.00123692
CUUC126331	3.70819	0.00782686	3.04484	0.0250218
CUUC126380	3.52386	0.00824773	4.5201	0.000263908
CUUC126461	2.92977	0.0407422	2.75203	0.0207831
CUUC126550	2.38183	0.00586568	3.77979	1.35e-05
CUUC126657	2.79542	0.000322544	3.14747	1.62e-06
CUUC126690	2.88436	0.0304965	3.41699	0.00691854
CUUC126977	-3.48551	0.0147358	-4.96668	0.000126263	GO:0072488	ammonium transporter 2-like
CUUC127322	2.94414	0.0234315	2.68774	0.0180036
CUUC127525	-3.84474	0.00371849	-4.18525	0.00122963	GO:0008270	plant cell wall protein 88
CUUC127526	3.04671	0.00057588	1.98363	0.0215933
CUUC127795	-3.89961	5.46e-05	-5.19073	2.96e-06
CUUC127895	3.52895	4.17e-06	4.52879	6.75e-09
CUUC128050	4.24545	8.56e-06	3.54629	0.000114065
CUUC128187	3.25584	0.0320363	3.95292	0.00567988
CUUC128465	3.26355	0.0412251	3.29124	0.0385999
CUUC128604	4.3338	0.000426754	3.38323	0.0196715
CUUC128632	2.8646	0.0357596	3.34143	0.0101779
CUUC129085	4.3584	0.000415797	2.7961	0.027638
CUUC129462	7.01335	1.06e-14	6.18863	7.99e-16
CUUC129803	5.98328	5.07e-08	5.80105	3.64e-09
CUUC129936	6.18783	7.54e-15	3.93324	1.85e-07
CUUC129947	-5.77247	1.37e-05	-3.72604	0.0114393
CUUC129970	3.7126	4.42e-05	2.6688	5.77e-05
CUUC129981	1.9115	0.0290536	3.35862	0.000250718
CUUC130335	2.49451	0.00127773	3.37821	0.000130509
CUUC130369	1.61178	0.00472342	3.39313	1.35e-07
CUUC130520	2.79001	0.0206239	3.93401	0.00296056
CUUC130699	2.96647	0.00160316	2.87964	0.00241761
CUUC130839	4.31079	0.00109607	4.41155	0.000773494
CUUC130860	2.57297	0.00168002	3.68105	2.86e-05
CUUC131104	-4.56116	1.79e-10	-1.77954	0.0396363
CUUC131433	2.8854	2.12e-05	3.12793	7.9e-08
CUUC131633	4.42709	7.32e-05	5.8282	5.98e-07	GO:0051707	cytochrome p450 71b37-like
CUUC131655	3.27906	0.0279928	4.15352	0.00278067
CUUC132183	-2.74358	0.00293692	-3.36071	3.02e-05
CUUC132254	4.09048	0.00296376	3.92313	0.00487265
CUUC132255	3.46753	0.00893651	4.6176	4.66e-05	GO:0030001	heavy-metal-associated domain-containing family protein
CUUC132492	4.03621	0.00213154	4.33206	0.000212862
CUUC132523	2.98652	0.0469752	3.30541	0.0230364
CUUC133051	3.71285	0.00587701	2.88694	0.0171649
CUUC133446	2.99163	0.0013001	4.46913	9.91e-06
CUUC60394	-2.28516	0.000417305	-2.91027	9.81e-05
CUUC60396	3.493	0.000114205	-4.8432	1.03e-07	GO:0015671	plastid division protein pdv2-like
CUUC60408	4.89484	0.000283869	3.73481	0.0100788
CUUC60445	-4.08591	1.59e-10	-2.13411	8.66e-05	GO:0046872	heavy metal-associated isoprenylated plant protein 26-like
CUUC60446	2.02187	5.54e-16	1.75555	4.21e-13	GO:0006979	thioredoxin h
CUUC60453	-3.1523	3.59e-06	-2.2284	0.00291506	GO:0009506	fiber protein fb34
CUUC60460	2.46702	0.00139647	3.4527	2.97e-06
CUUC60488	-1.64433	5.22e-06	-2.02108	5.57e-09	GO:0009269	late embryogenesis abundant hydroxyproline-rich glycoprotein
CUUC60504	-1.96474	6.74e-06	-4.38843	2.22e-26	GO:0009414	ethylene-responsive transcription factor 3-like
CUUC60515	3.37436	2.79e-26	2.48557	2.41e-12	GO:0010224	dna binding
CUUC60516	-4.08352	0.000673738	-2.95961	0.0262456	GO:0008080	acyl- n-acyltransferases superfamily protein
CUUC60540	2.83243	0.00852594	-3.0575	0.00883745
CUUC60556	-5.09676	1.18e-06	-3.1752	3.97e-05
CUUC60557	6.02319	9.45e-08	2.6662	0.0177865	GO:0046872	e3 ubiquitin-protein ligase rnf181-like
CUUC60559	1.54856	2.74e-06	1.51782	1.68e-05	GO:0045892	uncharacterized loc101205217
CUUC60565	5.0032	1.83e-16	5.82003	9.39e-17	GO:0009751	transcription factor myb21-like
CUUC60573	-2.21807	2.27e-07	-5.01697	7.82e-32	GO:0031348	probable protein phosphatase 2c 58-like
CUUC60589	-2.57554	1.72e-09	-4.30773	4.85e-26	GO:0009719	ethylene-responsive transcription factor 1a-like
CUUC60593	2.17912	4.81e-24	1.92376	5.29e-18	GO:0071369	amino acid transporter
CUUC60600	-3.67918	0.00443828	-6.18755	9.18e-08	GO:0006355	ethylene-responsive transcription factor erf061-like
CUUC60607	-3.47068	5.29e-26	-3.04254	2.83e-12	GO:0030001	heavy-metal-associated domain-containing protein
CUUC60612	-2.42578	0.0135793	-2.42886	0.0133686	GO:0042802	alpha- glucan phosphorylase l chloroplastic amyloplastic-like
CUUC60628	-2.5973	0.000178436	-3.87261	5.92e-09	GO:0010103	peptidyl-prolyl cis-trans isomerase chloroplastic-like isoform 1
CUUC60630	-3.47177	0.000133093	-3.1965	0.000565976
CUUC60631	-4.53111	0.000149987	-3.24246	0.0139305	GO:0005576	alpha-expansin 5
CUUC60655	-4.84441	6.11e-06	-4.65864	1.63e-05	GO:0005634	b-type cyclin
CUUC60659	2.21941	0.0167101	2.56737	0.0106857	GO:0005829	nudix hydrolase 4-like
CUUC60661	4.30583	0.00025125	1.7471	0.0357281	GO:0005743	phosphate carrier mitochondrial-like
CUUC60662	3.72343	0.00585607	2.81454	0.0198707	GO:0008152	amino acid binding
CUUC60674	-3.16819	0.0304778	-3.05367	0.0141309
CUUC60679	-2.51024	0.000178882	-2.63499	3.87e-05
CUUC60681	3.71956	4.48e-08	3.01298	1.78e-08	GO:0016021	sulfite exporter family protein
CUUC60708	-1.50331	1.37e-05	-4.89881	1.19e-49
CUUC60730	2.95217	3.25e-16	1.65886	1.8e-06	GO:0016491	12-oxophytodienoate reductase 2-like
CUUC60742	3.8121	1.27e-18	3.16209	1.21e-12	GO:0016758	udp-glucose flavonoid 3-o-glucosyltransferase 3-like
CUUC60777	-2.49643	6.44e-05	-3.96807	1.33e-10	GO:0006869	uncharacterized gpi-anchored protein at1g27950-like
CUUC60793	4.22209	0.000487655	5.14152	6.25e-07	GO:0016021	boron transporter 4-like
CUUC60801	3.39856	0.0128499	3.39959	0.0056143
CUUC60807	2.70008	0.0320914	4.59565	0.000129718
CUUC60814	-4.59341	1.1e-13	-3.47589	1.94e-08	GO:0050789	gdsl esterase lipase
CUUC60832	5.72094	3.07e-07	5.80741	1.84e-07
CUUC60848	-3.50519	0.00182394	-3.18238	0.00012538	GO:0006355	homeobox protein knotted-1-like 2-like
CUUC60884	1.78405	3.18e-14	2.31042	2.62e-15
CUUC60895	1.92883	0.0180467	1.83149	0.0424964
CUUC60918	-5.3664	3.89e-14	-8.53561	2.18e-18	GO:0006855	mate efflux family protein 6-like
CUUC60925	-3.92556	0.00205902	-3.81695	0.000887344	GO:0016021	patellin-6-like
CUUC60926	-4.51025	7.95e-15	-2.82381	2.94e-06	GO:0016021	patellin-6-like
CUUC60937	2.25508	1.63e-14	1.74789	1.11e-06	GO:0020037	cytochrome p450 94a1-like
CUUC60938	-2.95381	3.03e-12	-2.14587	9.52e-08	GO:0009734	auxin response factor-like protein
CUUC60943	2.86726	2.06e-38	2.99155	1.79e-32	GO:0006355	myb transcription factor
CUUC60953	-2.78699	0.0227414	-7.23933	2.22e-13	GO:0004553	brassinosteroid-regulated protein bru1-like
CUUC60957	-3.03764	8.87e-11	-2.22737	0.000612807	GO:0005829	angio-associated migratory cell
CUUC60960	-3.86829	3.05e-42	-2.3623	1.15e-22
CUUC60961	-2.48568	3.02e-09	-1.90535	7.7e-05	GO:0005525	ras-related protein raba6a-like
CUUC60969	-5.19829	5.57e-09	-3.90753	3.68e-05
CUUC60986	-3.51285	0.0139647	-3.64498	0.00983347	GO:0005737	alcohol dehydrogenase-like 3-like
CUUC60994	-2.31934	8.27e-09	-1.82556	2.61e-07	GO:0005840	60s ribosomal protein l5-like
CUUC60996	-3.3507	9.72e-37	-2.67449	4.89e-19	GO:0008152	peroxyureidoacrylate ureidoacrylate amidohydrolase -like
CUUC60997	-2.30421	0.00434123	-4.06088	2.64e-06
CUUC61012	-2.04019	1.03e-15	-2.33654	3.31e-19	GO:0020037	ascorbate peroxidase
CUUC61032	-2.44543	0.00130279	-1.82491	0.0224566	GO:0006355	myb-like transcription factor 1
CUUC61042	-1.5583	0.0258946	-1.93045	0.00524795	GO:0016311	probable protein phosphatase 2c 15-like
CUUC61044	-3.71533	0.00336389	-3.63117	0.00447416	GO:0004672	g-type lectin s-receptor-like serine threonine-protein kinase at1g11410-like
CUUC61047	4.8493	1.21e-06	3.29676	0.000255121	GO:0045037	protein tic 20- chloroplastic-like
CUUC61049	3.28135	1.12e-40	-1.70783	5.15e-12	GO:0005488	zinc finger protein zat10-like
CUUC61066	2.23083	0.00569405	2.289	0.00952037	GO:0010090	pleckstrin homology domain-containing protein
CUUC61077	4.46304	1.97e-09	4.68077	7.52e-12
CUUC61092	2.84249	8.41e-09	1.67801	0.00231362
CUUC61093	2.10795	0.00111241	1.79406	0.00167923	GO:0016021	mip pip subfamily
CUUC61101	3.65584	1.16e-06	3.83209	6.16e-05	GO:0045893	myb-like transcription factor
CUUC61105	3.5737	1.97e-53	2.22128	1.17e-22	GO:0008936	uncharacterized isochorismatase family
CUUC61106	-1.57307	0.00276459	-2.69187	2.28e-09	GO:0016301	protein strubbelig-receptor family 6-like
CUUC61118	-2.86833	1.85e-20	-3.19844	8.06e-26	GO:0010287	chlorophyll a-b binding protein chloroplastic-like
CUUC61131	-3.05416	0.0301598	-4.52241	0.000294515
CUUC61132	2.13377	2.8e-05	2.06411	2.92e-05	GO:0010200	membrane bound nac transcription factor 2
CUUC61189	2.58753	2.48e-13	2.74372	7.74e-14	GO:0009536	atp binding
CUUC61190	-2.38299	0.000743743	-7.21575	7.81e-18
CUUC61206	-4.85998	1.76e-05	-4.28148	0.000245152	GO:0006355	transcription factor tcp7-like
CUUC61211	-2.30309	0.00029925	-7.12429	1.43e-22
CUUC61242	-3.86778	6.2e-40	-3.94416	2.99e-44	GO:0005802	udp-glucuronate 4-epimerase 6-like
CUUC61250	-3.49238	3.51e-05	-2.78921	0.00191439	GO:0016559	dynamin-like protein arc5
CUUC61255	-4.14695	3.26e-24	-2.19515	9.26e-07	GO:0005829	nudix hydrolase 3-like
CUUC61256	-4.79338	0.000208383	-3.43517	0.0155033
CUUC61283	2.23247	0.000158983	1.95206	5.14e-05	GO:0005509	vacuolar-sorting receptor 6-like
CUUC61288	-3.04735	2.44e-09	-3.79658	4.15e-07	GO:0009061	at3g10020 t22k18_16
CUUC61305	1.773	0.000107163	1.86983	2.67e-05	GO:0016036	spx domain-containing protein 1-like
CUUC61306	-1.50301	0.0356061	-6.58752	1.04e-16
CUUC61313	-2.74119	0.00262309	-2.68461	2.73e-06	GO:0016301	cysteine-rich receptor-like protein kinase 29-like
CUUC61324	3.3077	3.73e-51	2.36286	1.97e-30	GO:0020037	secologanin synthase-like
CUUC61353	-2.43594	0.00219879	-4.58564	2.8e-14	GO:0043068	metacaspase-1-like
CUUC61391	-1.6359	0.0219567	-2.19161	7.99e-05	GO:0000160	ethylene receptor
CUUC61395	-2.39667	0.00434708	-2.99729	0.000883621	GO:0034968	pentatricopeptide repeat-containing protein mitochondrial-like
CUUC61408	2.70424	2.13e-23	2.35773	1.19e-18	GO:0016491	short-chain dehydrogenase reductase 3b-like
CUUC61413	-2.57215	0.000314104	-4.16822	5.53e-12	GO:0009414	aquaporin pip2 partial
CUUC61414	2.45851	0.0024868	2.27606	0.00945881	GO:0001510	trna rrna methyltransferase family protein
CUUC61429	3.13683	0.000716835	1.89438	0.0221972	GO:0009506	armadillo beta-catenin repeat family protein
CUUC61432	1.66571	0.00229202	1.97469	7.05e-05	GO:0031326	calmodulin binding
CUUC61436	-2.40665	2.08e-05	-3.84829	5.97e-14	GO:0050832	exordium like 2
CUUC61438	-2.11426	0.00304995	-2.42689	0.0029451	GO:0005886	dna binding
CUUC61443	-2.9136	0.00239055	-4.6412	6.31e-06	GO:0016020	auxin-induced in root cultures protein 12
CUUC61449	2.32902	1.56e-06	2.53856	2.97e-07	GO:0010207	glutaredoxin-like protein ydr286c
CUUC61489	-5.83527	1.94e-08	-4.20506	0.000157207
CUUC61496	4.35623	1.77e-05	2.79076	0.00731319	GO:0009705	catalase
CUUC61517	2.7899	4.59e-22	3.3126	1.45e-28	GO:0003863	2-oxoisovalerate dehydrogenase subunit mitochondrial-like
CUUC61530	-2.20121	0.000470728	-1.55357	0.0317978	GO:0043231	fk506-binding protein
CUUC61534	1.94248	0.0199607	3.74637	6.93e-08
CUUC61555	2.51872	2.95e-09	2.49943	4.28e-08	GO:0008152	shikimate o-hydroxycinnamoyltransferase-like
CUUC61564	-2.03165	0.015025	-3.51945	6.33e-08	GO:0055114	sterol 22-desaturase
CUUC61568	2.27731	2.43e-12	1.57529	6.16e-08	GO:0008080	acyl- n-acyltransferases-like protein
CUUC61572	-3.00505	3.86e-27	-4.26254	6.49e-44	GO:0015450	mitochondrial import inner membrane translocase subunit tim17-like
CUUC61584	-3.92006	2.75e-12	-3.58137	9.62e-09	GO:0016070	protein suppressor of gene silencing 3-like
CUUC61589	-4.51448	7.3e-11	-2.45145	0.00501297	GO:0016020	auxin-induced protein 5ng4-like
CUUC61611	-2.99832	3.81e-11	-2.01582	2.28e-05
CUUC61643	-1.75156	2.37e-06	-3.22796	3.02e-19	GO:0046777	receptor-like protein kinase feronia-like
CUUC61655	1.57746	0.00371456	1.70241	0.0127956	GO:0005975	glucan endo- -beta-glucosidase 5-like
CUUC61670	3.0555	2.24e-09	2.11549	7.04e-06	GO:0044710	horma domain-containing protein 1-like
CUUC61681	-2.34694	1.53e-16	-1.88316	3.22e-10	GO:0045893	mitogen-activated protein kinase kinase
CUUC61686	-2.9731	0.017366	-2.29992	0.00385131	GO:0015198	oligopeptide transporter opt family
CUUC61693	2.5821	4.49e-32	1.50872	9.11e-12	GO:0042802	subtilisin-like protease-like
CUUC61700	4.13141	7.8e-10	1.63865	0.00241506	GO:0046872	protein binding
CUUC61712	2.70307	5.18e-19	2.14693	7.7e-12	GO:0005737	ganglioside-induced differentiation-associated protein
CUUC61729	1.77935	3.2e-12	1.62714	9.5e-10	GO:0046983	transcription factor bhlh147-like
CUUC61752	-3.26756	0.00893617	-3.26239	0.0192565	GO:0030246	beta-galactosidase 15-like
CUUC61757	-3.03623	1.46e-05	-2.00402	0.00526019
CUUC61771	-5.48895	2.01e-07	-4.5361	3.67e-05
CUUC61807	-2.89729	5.92e-19	-2.41032	1.73e-08	GO:0006624	vacuolar-processing enzyme-like
CUUC61840	3.48773	1.7e-11	3.33234	2.44e-09
CUUC61844	2.75544	1.28e-28	2.12952	3.42e-18	GO:0051287	formate dehydrogenase
CUUC61869	-3.58629	2.8e-11	-5.31757	1.22e-28	GO:0046872	metal ion binding
CUUC61875	2.71338	2.55e-16	1.61622	3.77e-09	GO:0016310	probable lrr receptor-like serine threonine-protein kinase mrh1-like
CUUC61884	-3.06405	2.61e-18	-3.41459	5.74e-21	GO:0005515	response regulator 3
CUUC61893	-2.8772	0.00139341	-4.43865	5.93e-10	GO:0080167	l-ascorbate oxidase homolog
CUUC61894	2.0298	0.00367883	2.66946	1.13e-06
CUUC61901	-3.6468	0.000870426	-2.47622	0.0216977
CUUC61929	-2.82568	1.33e-06	-1.78573	0.00152302	GO:0005773	serine carboxypeptidase-like 50-like
CUUC61950	2.3712	2.58e-11	1.85439	2.08e-07	GO:0006950	atp binding
CUUC61977	1.74596	8.95e-05	1.75647	9.66e-05	GO:0005634	PREDICTED: uncharacterized protein LOC101202879
CUUC61981	-5.39536	6.6e-07	-5.07389	3.78e-06
CUUC61986	-2.6477	0.0020902	-2.39733	0.00694642	GO:0005802	s-adenosyl-l-methionine-dependent methyltransferases superfamily protein isoform 1
CUUC62001	-2.91702	2.6e-10	-3.40711	3.24e-09	GO:0033591	aspartyl protease family protein
CUUC62010	2.49322	0.00434073	3.2054	2.82e-05	GO:0016021	uncharacterized loc101211909
CUUC62050	-2.34414	1.73e-05	-5.59973	5.2e-27	GO:0016174	nadph oxidase
CUUC62051	-1.83189	0.0476607	-8.94726	7.16e-19	GO:0004553	glucan endo- -beta-glucosidase
CUUC62056	-2.46189	0.00271678	-3.78475	5.07e-11	GO:0046872	peroxidase 4-like
CUUC62067	-4.72958	1.56e-05	-4.6196	2.76e-05	GO:0009506	multiple c2 and transmembrane domain-containing protein 2-like
CUUC62085	-2.90857	1.47e-22	-4.01879	6.09e-46	GO:0046872	peroxidase 2-like
CUUC62086	1.6249	1.64e-11	1.57611	6e-14	GO:0046872	peroxidase 2-like
CUUC62099	-2.43274	0.00414674	-3.26395	8.4e-05	GO:0000156	two-component response regulator arr9-like
CUUC62117	-2.67274	6.79e-05	-2.97569	8.65e-06	GO:0010143	bahd acyltransferase dcr-like
CUUC62133	-1.67802	1.64e-14	-2.68228	2.76e-35	GO:0008270	zinc finger family protein
CUUC62135	2.16042	0.013232	2.12569	0.0212841	GO:0009611	stress enhanced protein 2
CUUC62139	-5.16923	1.73e-06	-4.66973	1.35e-07	GO:0005886	uncharacterized loc101220961
CUUC62152	-2.27126	0.0236314	-3.41717	0.000393468	GO:0009611	abc transporter g family member 11-like
CUUC62202	3.47305	0.00232948	5.02107	1.45e-06
CUUC62208	-3.01261	0.00233685	-2.30769	0.0467635
CUUC62228	-2.694	0.00051171	-2.76523	0.00181536
CUUC62237	2.96645	2.38e-25	2.16215	5.74e-14	GO:0003824	calmodulin binding
CUUC62248	-3.39284	0.00352258	-2.15517	0.0393163	GO:0016740	3 -n-debenzoyl-2 -deoxytaxol n-
CUUC62254	2.03572	5.86e-08	3.63552	1.75e-22	GO:0008152	carbonic chloroplastic-like
CUUC62256	-1.52155	0.00945916	-5.38252	2.53e-11	GO:0009733	myb-related protein 306-like
CUUC62261	-3.10469	1.52e-06	-2.07423	0.00261474
CUUC62284	2.45088	0.00514311	2.85887	0.000265228	GO:0016021	probable s-acyltransferase at3g56930-like
CUUC62291	4.51611	6.23e-38	3.27825	5.39e-22	GO:0009409	uncharacterized oxidoreductase -like
CUUC62309	-3.75373	3.14e-14	-3.46914	1.66e-12
CUUC62312	-1.58755	0.0171281	-2.15176	0.00026642	GO:0045454	protein disulfide isomerase-like 1-6-like
CUUC62316	1.93702	0.0142416	1.68565	0.0415911	GO:0008152	polynucleotidyl isoform 1
CUUC62328	-3.32216	3.98e-41	-4.11621	2.73e-57	GO:0044424	wd40 domain-containing protein
CUUC62331	-3.24375	7.2e-06	-1.79496	6.06e-05	GO:0007049	cyclin-d1-1-like
CUUC62335	-2.15298	0.00733688	-3.26709	2.03e-06	GO:0008152	monoglyceride lipase
CUUC62350	-4.6797	2.7e-05	-2.75318	0.00382467	GO:0012505	PREDICTED: uncharacterized protein LOC101209752
CUUC62366	3.89559	7.99e-09	3.6027	1.78e-06	GO:0020037	secologanin synthase-like
CUUC62370	3.84143	1.9e-21	1.98653	4.82e-08	GO:0008152	probable acyl-activating enzyme peroxisomal-like
CUUC62380	6.06163	1.63e-07	6.04554	1.72e-07
CUUC62407	1.64681	0.00351165	2.00257	0.00228539	GO:0055085	abc transporter g family member 5-like
CUUC62419	2.8238	1.99e-30	1.90883	7.29e-16	GO:0009877	sucrose synthase
CUUC62433	2.60132	0.00033369	1.99359	0.00117352	GO:0044260	serine-rich adhesin for platelets-like
CUUC62446	-4.36995	2.13e-101	-1.70534	1.23e-13	GO:0010200	zinc finger a20 and an1 domain-containing stress-associated protein 8-like isoform 1
CUUC62453	1.52805	5.92e-08	2.63422	1.51e-24	GO:0046872	zinc finger protein magpie-like
CUUC62473	1.76479	5.67e-06	2.27079	3.04e-09	GO:0009735	homeobox-leucine zipper protein hat22-like
CUUC62476	-3.02633	9.38e-11	-2.67361	1.6e-07	GO:0009987	auxin-responsive protein iaa27-like
CUUC62512	-2.42125	0.00258817	-2.23108	0.00685675	GO:0045893	probable fructokinase-1-like
CUUC62521	-2.34561	6.66e-05	-4.00906	6e-14	GO:0051707	linoleate 13s-lipoxygenase 2- chloroplastic-like
CUUC62541	1.74084	0.0350851	2.17231	0.00309829	GO:0003824	probable protein phosphatase 2c 6-like
CUUC62563	-3.52293	1.63e-14	-2.11149	6.41e-09	GO:0003700	gata transcription factor 9-like
CUUC62565	-1.86478	0.00114095	-3.61399	1.81e-10	GO:0030554	probable arabinose 5-phosphate isomerase-like
CUUC62575	1.9902	2.97e-36	1.64897	7.11e-26	GO:0005509	calcium ion binding
CUUC62591	-4.63734	5.55e-08	-2.54254	0.0244302
CUUC62599	-3.06424	3e-08	-5.66393	1.38e-23	GO:0005432	cation calcium exchanger 5-like
CUUC62603	-1.5542	0.0142195	-1.63764	0.00561535	GO:0046872	zinc finger ccch domain-containing protein 58-like
CUUC62640	-3.6187	0.00245837	-2.24157	0.00845338	GO:0016760	glucomannan 4-beta-mannosyltransferase
CUUC62642	-4.03442	0.000195136	-2.67725	1.45e-05	GO:0097502	glucomannan 4-beta-mannosyltransferase 2-like
CUUC62644	-5.21301	8.55e-08	-3.62886	1.98e-10	GO:0016760	glucomannan 4-beta-mannosyltransferase 2-like
CUUC62645	-3.56886	7.03e-05	-2.95257	3.54e-05
CUUC62647	-4.24243	5.9e-06	-2.75911	1.33e-05	GO:0097502	glucomannan 4-beta-mannosyltransferase 2-like
CUUC62668	-2.02821	3.1e-10	-4.00133	3.11e-35	GO:0005886	PREDICTED: uncharacterized protein LOC101203977
CUUC62673	1.84409	4.42e-05	1.83999	1.59e-05	GO:0006468	protein kinase and pp2c-like domain-containing
CUUC62719	-2.0897	5.06e-24	-1.80641	1.23e-16
CUUC62725	2.60157	7.12e-08	2.03381	6.78e-07	GO:0016021	atp-dependent zinc metalloprotease ftsh mitochondrial-like
CUUC62739	-2.10012	7.17e-11	-2.0256	2.7e-08	GO:0009615	heat shock protein 70
CUUC62740	-2.08956	1.5e-11	-1.86431	2.99e-09	GO:0009615	heat shock protein 70
CUUC62773	-2.6597	2.73e-18	-4.84085	1.83e-19	GO:0009987	auxin-induced protein 22b-like
CUUC62783	2.51422	5.32e-09	2.84092	1.48e-08
CUUC62785	2.02006	4.16e-19	2.6837	2.22e-26
CUUC62834	-4.3491	0.000820804	-3.27863	0.0103891
CUUC62835	-1.85649	2.2e-06	-1.58231	2.16e-08
CUUC62843	-2.03672	2.18e-22	-1.78181	4.09e-16	GO:0006355	zinc finger ccch domain-containing protein 43-like
CUUC62847	4.58214	2.48e-07	3.5619	3.65e-08	GO:0016740	uncharacterized glycosyltransferase ago61-like
CUUC62848	2.11257	8.75e-05	-2.0612	3.93e-05	GO:0005576	uncharacterized glycosyltransferase ago61-like
CUUC62899	-2.74648	9.62e-09	-3.54652	2.93e-18	GO:0042546	uncharacterized loc101220016
CUUC62900	-5.25055	5.09e-09	-4.47896	9.56e-09	GO:0042546	uncharacterized loc101220016
CUUC62944	3.69302	6.61e-09	2.72645	6.34e-05
CUUC62959	-2.73016	5.68e-06	-2.46054	0.000112163	GO:0003855	bifunctional 3-dehydroquinate dehydratase shikimate chloroplastic-like
CUUC62966	-3.97736	7.32e-05	-2.54349	0.00344761
CUUC62968	-3.71384	7.45e-60	-5.22745	1.68e-92
CUUC62980	-2.89674	1.42e-06	-3.2076	1.58e-07	GO:0009299	carboxyl-terminal peptidase precursor
CUUC62987	3.46808	1.39e-96	3.63445	7.7e-84	GO:0004672	g protein-coupled receptor kinase
CUUC62998	2.63072	4.81e-40	2.14029	2.96e-22	GO:0005484	syntaxin-22-like
CUUC63004	2.73688	0.000481874	2.21177	0.00216327	GO:0044710	werner syndrome atp-dependent helicase homolog
CUUC63082	-3.94429	0.000142278	-4.14127	1.9e-06	GO:0006564	d-3-phosphoglycerate chloroplastic-like
CUUC63127	-2.23821	0.0259939	-3.24562	1.96e-06	GO:0005737	calmodulin binding
CUUC63133	3.39162	9.57e-29	4.31402	6.5e-40
CUUC63189	-3.10252	2.36e-07	-3.70428	4.62e-16	GO:0009414	nitrate transporter -like
CUUC63198	-3.02353	9.14e-11	-2.29049	1.84e-07	GO:0016772	receptor-like protein kinase feronia-like
CUUC63210	-2.46718	0.0105167	-2.59888	0.000315147
CUUC63238	-1.66157	0.000777498	-4.77379	8.32e-26	GO:0005975	o-glycosyl hydrolases family 17 protein
CUUC63263	-2.2996	1.44e-07	-3.03491	4.13e-17	GO:0009941	protein tic chloroplastic-like
CUUC63268	-3.72722	1.4e-05	-4.9677	3.16e-08	GO:0005739	uncharacterized loc101211262
CUUC63273	-2.76724	1.18e-05	-2.0507	0.000300956	GO:0016757	cellulose synthase-like protein g3-like
CUUC63282	-1.83924	5.25e-07	-2.68644	2.96e-13	GO:0035671	quinone oxidoreductase-like protein chloroplastic-like
CUUC63305	3.17645	2.33e-44	3.23433	6.05e-43	GO:0051781	f-box protein skp2a-like
CUUC63306	1.66296	8.13e-10	2.65057	1.63e-21	GO:0051781	f-box protein skp2a-like
CUUC63308	-4.95295	6.05e-08	-3.38196	1.15e-05
CUUC63311	3.06371	1.58e-19	3.2191	2.74e-21	GO:0005737	btb poz domain-containing protein
CUUC63321	6.60599	7.19e-10	4.85619	1.85e-05	GO:0010026	zinc finger protein 6-like
CUUC63327	-1.75926	0.0119116	-1.99644	0.0120444	GO:0016787	probable carboxylesterase 18-like
CUUC63331	2.32293	8.54e-20	1.786	8.58e-12
CUUC63401	-2.15058	0.000371337	-1.94086	0.00418416	GO:0008131	lysine-specific histone demethylase 1 homolog 2-like
CUUC63408	2.77127	0.00110843	2.37913	0.0196361	GO:0005634	thymocyte nuclear protein 1-like
CUUC63423	-1.89227	0.0274458	-2.19907	0.0117211	GO:0016021	potassium channel
CUUC63424	-2.72495	0.00423787	-2.85809	0.000577528	GO:0042802	potassium channel akt2 3-like
CUUC63455	-2.99774	0.00922774	-3.7101	0.000288116	GO:0044763	organic cation carnitine transporter 4-like
CUUC63465	-4.73958	2.39e-13	-2.15623	4.29e-05
CUUC63466	-4.22898	2.82e-10	-3.52693	8.42e-12
CUUC63467	3.06678	2.11e-07	2.33022	2.13e-07	GO:0005768	uncharacterized partial
CUUC63472	2.86706	1.64e-52	2.61325	7.53e-37	GO:0009690	ring domain ligase2 isoform 1
CUUC63484	-1.70226	0.000856516	-1.5951	0.00010841	GO:0046872	protein binding
CUUC63523	-2.79423	8.52e-07	-2.46127	2.27e-07	GO:0005794	protein cobra-like
CUUC63546	7.39943	6.03e-22	6.36855	7.2e-28	GO:0006865	auxin transporter-like protein 1-like
CUUC63571	-2.43248	0.0421018	-4.41423	3.3e-08	GO:0042538	peptide transporter ptr3-a-like
CUUC63582	1.53474	0.00444281	2.35816	9.8e-10	GO:0008553	atpase plasma membrane-type-like
CUUC63584	-1.83744	0.031232	-1.72551	0.0468705	GO:0055085	ribosomal rna methyltransferase nop2-like
CUUC63596	-2.26298	2.61e-09	-1.77562	5.58e-06	GO:0005794	duf246 domain-containing protein at1g04910-like
CUUC63605	-3.74991	0.00404692	-4.46266	0.000343078	GO:0005506	cytochrome p450 86a2-like
CUUC63648	-1.94402	3e-06	-1.83394	2.04e-05
CUUC63688	-2.68434	1.41e-10	-4.20156	1.31e-18	GO:0048529	magnesium-protoporphyrin ix monomethyl ester
CUUC63716	-1.88537	0.00251735	-3.04271	8.26e-07
CUUC63717	-2.66154	0.0301964	-4.00838	0.000273418
CUUC63737	-1.88463	0.0149205	-1.92469	0.0121923
CUUC63753	-3.53067	2.82e-06	-3.93584	1.27e-12	GO:0005783	iaa-amino acid hydrolase ilr1-like
CUUC63760	1.74412	0.00140445	3.20377	3.26e-07	GO:0005622	zinc finger protein constans-like 2-like
CUUC63775	2.49671	0.0122329	1.90379	0.0349081	GO:0010332	transcription factor e2fc-like
CUUC63779	2.30475	1.51e-20	3.86717	6.12e-56	GO:0005488	two-component response regulator-like aprr2-like
CUUC63781	-2.37243	0.00208613	-2.15742	0.00660758	GO:0016491	lrr receptor-like serine threonine-protein kinase gso2-like
CUUC63801	2.18129	8.51e-08	2.58202	4.53e-11	GO:0008152	dna-directed rna polymerase
CUUC63817	-3.74024	0.00280912	-3.74986	0.00274405	GO:0006355	transcription factor hbp-1b -like
CUUC63837	-2.529	1.77e-07	-2.42418	2.16e-10	GO:0046872	isoflavone 2 -hydroxylase-like
CUUC63839	-4.87433	9.54e-21	-4.1966	4.19e-16	GO:0016104	beta-amyrin synthase
CUUC63860	3.05617	9.08e-05	2.38597	0.00263924
CUUC63888	-3.24446	1.47e-31	-1.8076	1.54e-11
CUUC63900	1.61868	5.23e-05	1.57685	6.89e-06	GO:0005739	upf0420 protein c16orf58 homolog
CUUC63962	-3.40354	2.62e-16	-4.5176	5.09e-21	GO:0016021	beta-carotene hydroxylase
CUUC63963	-2.32849	0.00108449	-3.13713	1.71e-06
CUUC63974	-2.2634	2.25e-09	-1.72876	9.18e-05	GO:0042538	hva22-like protein a-like
CUUC64002	-2.78547	9.32e-07	-3.68238	6.32e-12	GO:0016020	abc transporter g family member 15-like
CUUC64018	-2.51964	1.25e-05	-1.68847	0.000279883	GO:0046686	chaperonin cpn60-like mitochondrial-like
CUUC64021	-2.71503	0.0437153	-2.98607	0.039704	GO:0008270	protein binding
CUUC64023	2.13033	3e-18	1.86523	2.1e-14	GO:0008233	26s protease regulatory subunit 7-like
CUUC64038	-3.49226	3.57e-06	-1.73372	0.0147655
CUUC64051	-2.22536	0.00010228	-1.61953	0.010118	GO:0048827	auxin response factor 18-like
CUUC64052	-2.09133	2.05e-09	-3.37283	1.82e-15	GO:0016021	integral membrane family protein
CUUC64090	-3.70373	3.78e-12	-2.0057	8.99e-06	GO:0006468	probable lrr receptor-like serine threonine-protein kinase at1g07650-like
CUUC64101	2.4275	4.03e-08	-2.0311	2.71e-05	GO:0051287	glyceraldehyde-3-phosphate dehydrogenase chloroplastic-like
CUUC64106	2.14524	3.18e-28	1.52001	3.65e-14
CUUC64155	2.36996	3.83e-05	2.9724	6.48e-10
CUUC64171	-2.83626	0.000855096	-1.59544	0.0212785	GO:0042802	subtilisin-like protease-like
CUUC64176	-2.38317	0.0265835	-2.45008	0.000992301	GO:0016021	protein strubbelig-receptor family 8-like
CUUC64178	-4.008	8.71e-21	-4.02208	5.37e-13	GO:0010287	phytoene synthase
CUUC64180	-1.68789	0.0217539	-1.90851	0.0435699
CUUC64202	1.54859	0.000339018	2.31012	5.62e-08
CUUC64204	-2.66839	0.00048175	-3.32623	2.35e-05	GO:0009628	mechanosensitive ion channel protein 10-like
CUUC64220	-3.65925	1.6e-09	-5.43955	1.12e-21
CUUC64223	-4.36526	1.22e-10	-1.81215	0.00161613
CUUC64247	1.66081	0.0217228	2.03441	0.00385064	GO:0005247	chloride channel protein clc-e-like
CUUC64248	-2.83472	7.25e-08	-2.44982	1.01e-05	GO:0000186	receptor-like protein kinase hsl1-like
CUUC64279	-4.17061	9.78e-13	-3.08729	3.72e-08	GO:0005887	protein mid1-complementing activity 1-like
CUUC64325	-3.43314	4.4e-19	-3.14977	4.81e-16	GO:0044699	knotted-1 homeobox protein
CUUC64333	-5.84682	3.14e-35	-4.97063	2.06e-23	GO:0042545	pectinesterase pectinesterase inhibitor-like
CUUC64339	2.69926	2.99e-13	2.07228	1.39e-09	GO:0010200	u-box domain-containing protein 10-like
CUUC64348	-2.60644	3.43e-07	-1.75303	0.00353885	GO:0003677	protein ultrapetala 1-like
CUUC64360	-3.44257	3.08e-05	-2.22912	0.0183526	GO:0016757	cellulose synthase-like protein h1-like
CUUC64372	2.37829	1.75e-09	3.32205	2.34e-09	GO:0030170	probable aminotransferase acs10-like
CUUC64380	-2.17041	8.41e-05	-2.21139	0.0012826	GO:0005730	ribosome biogenesis regulatory protein homolog
CUUC64390	1.52812	5.79e-05	2.40261	1.17e-09
CUUC64446	-2.94946	6.24e-08	-2.5891	7.14e-05	GO:0004144	o-acyltransferase wsd1
CUUC64455	2.56819	0.00011417	1.73099	0.00519623	GO:0046283	e3 ubiquitin-protein ligase cop1-like
CUUC64473	1.8595	1.14e-34	2.29722	4.72e-45	GO:0009873	pci domain-containing protein 2-like
CUUC64479	2.94942	9.03e-05	1.95361	0.00313612	GO:0051262	phosphoenolpyruvate carboxylase
CUUC64481	1.99014	8.92e-14	1.6965	4.12e-11	GO:0004029	aldehyde dehydrogenase family 2 member mitochondrial-like
CUUC64596	6.29955	1.02e-12	6.98989	1.14e-21
CUUC64620	-2.53029	0.0128849	-2.58686	0.00234001	GO:0009505	gdsl esterase lipase at3g26430-like
CUUC64626	1.62417	0.0419306	-2.48336	0.0120639	GO:0010363	cationic amino acid transporter 1-like
CUUC64691	-1.78463	0.000346589	-2.03529	0.000403565	GO:0005886	disease resistance protein
CUUC64713	-3.38819	9.63e-29	-3.41266	5.8e-31	GO:0004683	calcium-dependent protein kinase
CUUC64720	2.11051	0.0448824	3.74964	2.19e-05	GO:0016301	probable inactive leucine-rich repeat receptor-like protein kinase at3g03770-like
CUUC64726	-3.44707	0.000728858	-2.50128	0.0262654	GO:0015416	abc transporter g family member 14-like
CUUC64729	1.62797	7.3e-12	2.68447	1.02e-25
CUUC64731	-4.23106	0.000366954	-4.35974	0.000217202
CUUC64738	-2.76035	0.00108202	-5.06707	1.03e-10	GO:0016614	reticuline oxidase-like
CUUC64755	-5.8169	1.12e-25	-2.05246	0.000147682
CUUC64758	2.46645	5.54e-13	2.81268	3.09e-13
CUUC64759	1.83234	4.65e-17	2.60501	4.01e-28	GO:0009414	squalene monooxygenase-like
CUUC64765	1.8214	0.000869667	1.68587	0.00389416	GO:0006413	protein argonaute 10-like
CUUC64783	-2.04549	0.00019712	-4.84161	3.67e-24
CUUC64795	-5.61546	2.49e-77	-4.08663	1.62e-34
CUUC64847	-2.45297	0.000261159	-2.08962	0.019505
CUUC64853	-5.87047	1.77e-09	-6.3135	6.21e-11	GO:0006598	beta-galactosidase 3-like
CUUC64865	1.70513	2.32e-06	2.30779	1.72e-09	GO:0005576	PREDICTED: uncharacterized protein LOC101212238 isoform 1
CUUC64896	-2.66968	2.6e-17	-2.10393	1.49e-12	GO:0015450	outer envelope pore protein 16- chloroplastic-like
CUUC64912	-1.79366	2.9e-13	-1.89049	2.58e-12	GO:0004672	probable receptor-like protein kinase at5g15080-like
CUUC64932	-3.23067	0.014948	-2.6275	0.0372782	GO:0006629	gdsl esterase lipase at1g29670-like
CUUC64934	-2.62939	3.18e-06	-1.65873	0.00999304
CUUC64965	-3.45973	2.21e-15	-1.99801	1.06e-07	GO:0009733	homeobox-leucine zipper protein athb-13-like
CUUC64971	2.78418	1.14e-12	2.68452	3.17e-16	GO:0030259	sterol 3-beta-glucosyltransferase-like
CUUC64983	1.50922	1.74e-05	1.87909	6.28e-08
CUUC64991	-2.53728	6.37e-07	-1.72857	0.000241859	GO:0009987	protein binding
CUUC65009	-2.48815	2.07e-08	-3.03346	4.04e-11	GO:0047220	probable beta- -galactosyltransferase 20-like
CUUC65012	2.04854	5.75e-07	2.49726	1.4e-11	GO:0005488	b3 domain-containing protein os07g0679700-like
CUUC65014	-1.85	0.000697814	-3.16087	4.53e-09
CUUC65047	-2.67773	2.22e-27	-1.77541	4.3e-14	GO:0046872	iaa-amino acid hydrolase ilr1-like 6-like
CUUC65053	-1.73687	0.0242599	-3.56854	3.88e-08
CUUC65054	-1.53493	0.000178662	-2.84616	1.54e-12	GO:0008270	calcium-transporting atpase chloroplastic-like
CUUC65094	-4.19766	0.000364951	-3.18003	0.0136316	GO:0046777	tyrosine-protein kinase lck-like
CUUC65106	-6.33143	3.35e-24	-4.29988	2.96e-14	GO:0045893	trihelix transcription factor gtl2-like
CUUC65126	5.7076	7.9e-14	5.26827	1.07e-17	GO:0006098	probable 6-phosphogluconolactonase 2-like
CUUC65186	-1.84996	5.99e-06	-4.39025	1.27e-25	GO:0007030	u-box domain-containing protein 4-like
CUUC65189	-4.19479	0.000708167	-3.42852	0.00937555	GO:0016491	probably inactive leucine-rich repeat receptor-like protein kinase at3g28040-like
CUUC65218	-3.95694	2.12e-09	-2.85878	7.51e-06	GO:0005886	PREDICTED: uncharacterized protein LOC101230215
CUUC65219	-1.58404	0.000586384	-4.94773	5.1e-31
CUUC65232	-1.65314	0.038133	-1.83321	0.0125412	GO:0006468	probable inactive leucine-rich repeat receptor-like protein kinase at3g03770-like
CUUC65240	-3.449	6.4e-08	-1.70949	0.00344306
CUUC65251	-2.4093	1.53e-12	-2.91317	2.7e-22	GO:0055114	protochlorophyllide chloroplastic-like
CUUC65258	-3.51798	1.05e-25	-4.07897	1.8e-34	GO:0005802	probable methyltransferase pmt26-like
CUUC65266	-2.07315	0.0341774	-3.11162	0.00290862
CUUC65315	-2.25993	0.0260213	-2.21602	0.0471627	GO:0046855	type i inositol- -trisphosphate 5-phosphatase cvp2-like
CUUC65320	-2.00255	1.11e-16	-2.12445	2.14e-17	GO:0006413	protein argonaute 4-like
CUUC65356	-2.30998	0.0310795	-3.18656	0.000924622	GO:0005773	phospholipase a2-alpha-like
CUUC65369	-1.71229	0.000189032	-1.55766	7.08e-05	GO:0030243	lrr receptor-like serine threonine-protein kinase fei 1-like
CUUC65371	3.13542	1.75e-05	2.80994	2.98e-07
CUUC65375	-2.96318	1.24e-06	-3.03161	2.03e-07	GO:0005802	o-fucosyltransferase family protein
CUUC65407	2.07524	2.27e-10	2.33822	5.95e-10	GO:0008152	e3 ubiquitin-protein ligase upl4-like
CUUC65440	-1.54898	0.000222619	-2.80107	2.2e-13	GO:0006184	ribosome biogenesis protein bms1 homolog
CUUC65445	-3.29611	0.00447706	-3.75512	0.000217023	GO:0046777	receptor-like serine threonine-protein kinase ale2-like
CUUC65462	2.33263	8.07e-21	1.73807	3.29e-10	GO:0003995	acyl-coenzyme a oxidase peroxisomal-like
CUUC65473	-2.73787	8.18e-13	-2.04298	2.86e-09	GO:0000160	serine threonine protein
CUUC65474	-1.95955	2.74e-18	-2.05782	7.63e-19	GO:0009504	endo- -beta-glucanase
CUUC65475	-3.34201	0.000649001	-2.50685	0.0196278	GO:0009506	c2 calcium lipid-binding plant phosphoribosyltransferase family protein
CUUC65523	-1.95692	4.28e-06	-1.53155	5.12e-05
CUUC65524	-2.2913	0.0167572	-2.69325	0.00136386	GO:0009638	root phototropism protein 3-like
CUUC65532	-1.59763	5.24e-10	-1.75523	7.62e-10	GO:0005852	eukaryotic translation initiation factor 3 subunit d-like
CUUC65535	1.56723	3.09e-23	2.822	6.09e-49	GO:0010363	lysine histidine transporter 1-like
CUUC65554	2.05525	6.74e-08	2.52835	2.58e-13	GO:0071704	phosphatidylinositol-4-phosphate 5-kinase family protein
CUUC65574	-1.7434	0.011331	-2.65474	0.000195623	GO:0003743	eukaryotic translation initiation factor 3
CUUC65623	3.28086	1.14e-11	3.31684	2.29e-09	GO:0046982	transcription factor hbp-1a-like
CUUC65706	-2.13448	0.00106772	-1.94312	0.00711915	GO:0016757	udp-glucose flavonoid 3-o-glucosyltransferase 3-like
CUUC65708	-1.92493	0.00276603	-2.07042	0.000654253	GO:0030246	l-type lectin-domain containing receptor kinase -like
CUUC65742	2.1712	1.72e-05	1.88057	8.75e-05	GO:0005634	uncharacterized loc101222694
CUUC65811	-2.21923	2.35e-13	-1.69615	4.32e-08	GO:0003676	rna-binding protein
CUUC65821	-2.89131	0.00188145	-2.01955	0.0149438	GO:0006952	two-pore channel 1
CUUC65851	-2.71	0.000570834	-3.02449	0.00194846	GO:0051607	protein nsp-interacting kinase 1-like
CUUC65864	1.98953	4.82e-07	2.01447	2.13e-06	GO:0016772	abc1 kinase
CUUC65880	4.70961	3.48e-17	4.33008	2.69e-18	GO:0046872	copia-type polyprotein
CUUC65881	3.09113	6.57e-05	3.33467	1.13e-05	GO:0003676	gag-pol identical
CUUC65882	4.89008	5.59e-07	4.11155	1.32e-07	GO:0003676	copia-type polyprotein
CUUC65894	4.46573	0.000137429	7.76863	2.61e-13	GO:0006259	gag-pol polyprotein
CUUC65914	1.87793	0.00691083	2.52568	0.000871755	GO:0008233	dna rna polymerases superfamily protein
CUUC65933	1.69043	5.56e-12	1.80561	5.74e-14	GO:0003676	protein mei2-like 4-like
CUUC65934	2.77475	8.53e-06	2.50106	6.74e-06	GO:0003676	low quality protein: protein mei2-like 4-like
CUUC65980	-5.63723	7.43e-20	-5.3138	1.97e-15	GO:0019745	beta-amyrin synthase
CUUC65994	5.0673	7.13e-05	4.64554	0.000355293	GO:0005488	mutant gag-pol polyprotein
CUUC66118	4.42502	0.000431804	3.43443	0.0112351
CUUC66130	4.33172	0.00053971	3.48677	0.00367984
CUUC66131	4.96501	1.86e-07	4.51503	2.33e-08
CUUC66278	-2.01388	0.00767857	-3.78196	9.1e-06
CUUC66279	-2.70132	5.42e-05	-4.00744	2.61e-08
CUUC66297	2.57302	0.0106566	3.3093	0.00111314
CUUC66356	2.37183	1.03e-05	2.95971	1.18e-08
CUUC66357	1.78248	0.00150266	2.49885	2.91e-07
CUUC66425	2.56595	7.92e-05	1.67506	0.00424083
CUUC66448	3.30759	0.0379925	3.63249	0.0190222	GO:0006457	dnaj homolog subfamily b member 4-like
CUUC66457	-4.80943	3.43e-05	-4.74514	4.63e-05
CUUC66486	-4.31813	0.00164909	-3.6352	0.0115776
CUUC66526	6.95361	3.72e-11	8.10933	4.12e-15	GO:0003964	gag protease polyprotein
CUUC66623	4.49866	8.38e-08	4.77599	1.12e-07
CUUC66771	2.46286	1.91e-05	4.84401	1.37e-17
CUUC66831	1.70855	0.0251459	3.75828	4.68e-07
CUUC66847	2.01395	0.0112572	4.52941	5.36e-05
CUUC66848	3.39801	0.0011062	4.46789	0.000172981
CUUC66856	3.42322	0.0118251	3.91003	0.000839517
CUUC66865	2.96296	0.00245525	2.88553	0.00176644	GO:0003677	transcription factor myb48-like
CUUC66914	3.43592	3.42e-08	4.55286	1.17e-07
CUUC66955	-5.4751	1.27e-08	-10.1566	1.51e-24	GO:0009628	dehydration-responsive element-binding protein 1c-like
CUUC66977	2.92033	0.000471259	2.24049	0.00861074
CUUC67000	3.77381	0.0127004	3.53788	0.021692	GO:0016132	zf-hd homeobox protein at4g24660-like
CUUC67018	-4.51645	0.00121863	-4.10991	0.00404006	GO:0008233	defensin j1-2-like
CUUC67037	1.89472	0.0113583	2.07376	0.00180886
CUUC67055	-3.72229	0.00133908	-3.96858	0.0017376	GO:0006355	della protein
CUUC67090	2.51318	0.0113077	5.57853	1.06e-06
CUUC67096	2.00197	0.00136908	3.56357	5.6e-08
CUUC67097	2.74334	6.19e-05	4.5838	3.77e-08
CUUC67099	4.76798	0.000129273	4.89432	7.72e-05
CUUC67105	-2.76078	0.0401529	-2.58548	0.0286587
CUUC67157	4.0066	0.0066795	4.03561	0.00615784
CUUC67286	5.99242	3.16e-08	4.708	8.09e-10
CUUC67293	3.02767	0.000907872	3.02569	6.75e-05
CUUC67367	-3.98523	2.35e-19	-6.87748	2.6e-57
CUUC67384	2.91062	0.0142512	2.34461	0.0121923	GO:0051555	protein srg1-like
CUUC67456	-6.54855	1.56e-09	-4.81819	2.53e-05
CUUC67560	1.85582	0.0426402	1.95791	0.0126222
CUUC67778	2.43352	0.000170006	4.30379	1.68e-11
CUUC67866	2.78685	0.0152849	3.33932	0.000244155
CUUC67900	3.84128	0.00443828	4.61326	0.000322592
CUUC68134	-3.35496	0.000768392	-8.0093	3.29e-16	GO:0006355	ethylene-responsive transcription factor abr1-like
CUUC68412	2.62977	0.0159586	2.94421	0.00527415
CUUC68701	-3.02298	0.0033673	-3.14149	6.27e-06
CUUC68884	3.84521	0.000472865	3.86908	0.000430704
CUUC68947	3.36578	0.0268281	3.23605	0.0352364
CUUC68986	-3.1417	0.0495012	-3.33787	0.033157	GO:0016740	g-type lectin s-receptor-like serine threonine-protein kinase ces101- partial
CUUC69138	3.59304	0.0110416	4.68683	0.000345009
CUUC69235	3.09368	0.0255169	3.13061	0.0361705
CUUC69261	3.37932	0.0232377	3.26928	0.0296113
CUUC69419	-5.41247	1.63e-06	-5.81534	1.8e-07
CUUC69534	6.1755	1.09e-08	5.72636	3.87e-09
CUUC69564	4.09742	0.000234092	4.46784	2.27e-06
CUUC69727	2.13425	0.00527819	4.05432	6.54e-05
CUUC69893	3.34624	8.98e-06	1.7414	0.00144778	GO:0051555	protein srg1-like
CUUC70034	3.63278	0.000115129	3.04813	2.62e-05
CUUC70162	3.04886	0.0160053	3.05614	0.00422623
CUUC70206	3.0059	0.042986	2.98619	0.027638
CUUC70288	-1.7173	0.00824773	-3.16366	1.15e-06
CUUC71033	2.39895	0.0416919	2.73684	0.0393566
CUUC71244	4.47285	0.00116571	3.73671	0.00995713
CUUC71251	3.49225	0.00400299	2.6665	0.0267979
CUUC71288	5.45801	2.19e-15	6.43347	5.94e-16
CUUC71289	2.14608	0.000957847	2.12414	0.000298376
CUUC71376	2.83003	0.0123749	3.04077	0.0123885
CUUC71377	2.63438	8.9e-05	2.8445	0.000119158
CUUC71383	3.11978	2.94e-05	2.47368	1.74e-05
CUUC71597	2.13276	0.00298017	2.65469	4.53e-05
CUUC71722	-4.25105	0.000779528	-2.93404	0.0396363
CUUC71760	2.72718	0.000155967	4.1153	2.76e-07
CUUC71846	4.43162	0.000436771	5.07392	3.21e-05
CUUC72209	2.95738	3.85e-06	3.42014	1.52e-06
CUUC72288	-3.68292	0.0117049	-3.68645	0.00705014
CUUC72332	3.86776	0.00788061	3.54677	0.0108278
CUUC72368	3.47472	0.00455969	4.1361	0.00138528
CUUC72459	3.43833	0.00661065	4.2182	6.9e-05	GO:0008152	cytokinin riboside 5 -monophosphate phosphoribohydrolase log5-like
CUUC72673	-2.09607	0.0404654	-6.32868	4.73e-11
CUUC72802	2.15651	0.0180988	2.00812	0.0180978
CUUC73024	-3.03873	0.000983518	-3.79258	4.1e-06	GO:0015804	amino acid
CUUC73147	-3.65259	0.0112501	-3.83664	0.00691255
CUUC73148	-4.53562	0.000344903	-4.2025	0.00114805
CUUC73165	4.86823	9.36e-05	3.70668	0.00216641
CUUC73180	-3.59802	0.0192344	-3.61795	0.0181971
CUUC73240	3.78818	1.42e-06	1.6847	0.0218326
CUUC73265	-3.68631	0.0110845	-4.2867	0.00205739
CUUC73311	-4.12302	1.48e-05	-3.91155	9.71e-07
CUUC73316	-2.20418	0.0486925	-5.59437	1.62e-15
CUUC73681	-3.05036	0.0469929	-3.02116	0.0259058
CUUC73693	-1.95294	0.00243303	3.17318	8.05e-05
CUUC74250	3.70591	9.71e-10	2.6539	4.64e-08	GO:0005576	blight-associated protein partial
CUUC74284	-1.55761	0.00358139	2.00658	0.00176399
CUUC74293	-2.67014	0.00454591	-1.91374	0.0287633
CUUC74298	2.65924	0.0402795	3.11399	0.00294115
CUUC74302	5.24777	1.29e-06	3.30613	0.00662484	GO:0008152	phosphate metabolism protein
CUUC74310	-2.60457	1.13e-07	-2.19786	1.85e-05	GO:0030001	heavy metal transport detoxification domain-containing protein
CUUC74313	2.66995	0.010458	2.68437	0.00997415
CUUC74323	-2.44752	0.0168875	-2.83412	0.00204907
CUUC74358	-5.99662	5.58e-08	-4.90802	1.77e-05	GO:0016310	l-type lectin-domain containing receptor kinase -like
CUUC74426	-3.3888	0.000158168	-2.10923	0.0286593	GO:0001510	exosome complex component rrp42-like
CUUC74449	-2.2971	0.000625245	-2.82103	6.31e-05
CUUC74468	-2.11713	0.0378767	-4.91862	4.4e-07
CUUC74476	-3.21668	3.9e-05	-2.76656	0.000647718
CUUC74483	8.02935	2.68e-14	6.70853	4.85e-12	GO:0044710	gibberellin 20
CUUC74496	3.65272	0.00662721	4.34997	0.000664849
CUUC74505	-3.65443	0.00176032	-3.34145	0.0124838	GO:0005525	protein phloem protein 2-like a3-like
CUUC74515	2.07328	3.62e-08	2.43348	5.51e-11
CUUC74525	-1.50772	1.11e-12	-2.51323	5.61e-34	GO:0016021	chlorophyll a b binding protein
CUUC74537	-1.94899	1.2e-21	-1.68498	1.69e-14	GO:0055114	b chain crystal structure of mavicyanin from cucurbita pepo medullosa
CUUC74565	-3.62371	8.07e-15	-3.29654	2.08e-20
CUUC74568	4.11589	1.23e-08	1.61037	0.0114147	GO:0048046	tumor-related protein
CUUC74571	4.41464	6.94e-07	4.06289	1.98e-07
CUUC74595	-2.85524	7.4e-05	-6.28897	4.12e-25	GO:0005829	epidermis-specific secreted glycoprotein ep1-like
CUUC74631	1.86844	0.0138125	2.32579	0.000383713	GO:0003735	40s ribosomal protein s5
CUUC74635	-1.93563	0.00134397	-1.73048	0.0144615
CUUC74659	2.24651	3.38e-07	2.7354	1.02e-13
CUUC74660	7.00812	3.91e-11	4.3341	4.69e-08
CUUC74663	5.37366	5.51e-07	4.39071	2.66e-09	GO:0030414	inhibitor of trypsin and hageman factor-like
CUUC74667	6.53755	7.89e-09	6.27419	3.62e-08	GO:0046872	isoflavone 2 -hydroxylase-like
CUUC74676	1.65053	1.01e-09	2.31965	3.94e-16	GO:0051082	protein ssuh2 homolog
CUUC74714	-4.97902	8.53e-12	-7.85903	1.06e-18
CUUC74796	2.43311	0.0218155	3.41004	0.00179636
CUUC74811	5.58943	1.34e-05	3.31895	0.0248759
CUUC74812	4.34097	0.00291164	3.31928	0.0348048
CUUC74830	-4.11779	1.02e-12	-8.35626	5.98e-36
CUUC74845	1.9299	0.00978872	1.7503	0.026585
CUUC74863	-3.34072	0.00453171	-7.2836	7.41e-10	GO:0005829	nudix hydrolase 1-like
CUUC74876	-3.733	4.33e-05	-4.81867	8.98e-06	GO:0006979	probable fructose-bisphosphate aldolase chloroplastic-like
CUUC74879	-4.372	4.52e-05	-4.033	0.000230771
CUUC74887	-3.36743	0.00341704	-4.1552	5.77e-06
CUUC74963	2.10422	0.0126939	2.17935	0.00435793
CUUC74981	-2.28524	7.01e-22	-4.55531	1.99e-52	GO:0046983	o-methyltransferase omt2
CUUC75038	-3.48116	3.55e-05	-5.18525	3.88e-11	GO:0050896	protein tify 5a-like
CUUC75066	-2.56504	0.017326	-8.12254	1.41e-13	GO:0006355	dehydration-responsive element-binding protein
CUUC75081	1.83966	3.34e-10	2.65841	1.39e-16	GO:0046872	ring-h2 finger protein atl79-like
CUUC75111	1.84211	0.00157262	3.0794	3.86e-06
CUUC75139	-2.16272	0.0130924	-4.03313	1.32e-06
CUUC75145	-3.45393	5.49e-05	-2.9984	0.000117711	GO:0030246	probable l-type lectin-domain containing receptor kinase -like
CUUC75146	-2.87492	0.00662227	-3.63465	0.000639255	GO:0005488	probable l-type lectin-domain containing receptor kinase -like
CUUC75173	2.95659	1.32e-07	4.971	1.35e-09
CUUC75262	3.20217	0.00145374	3.76082	0.000982091
CUUC75278	3.09026	0.00599331	3.76999	0.00124391
CUUC75361	3.65511	0.0112372	3.30216	0.0263968
CUUC75413	2.19622	0.0384728	4.63278	5.33e-05
CUUC75422	4.1872	0.00284166	3.5779	0.0149264
CUUC75452	-4.19704	3.41e-12	-5.53684	2.02e-24
CUUC75456	-2.60443	0.0199326	-4.18911	0.00083732
CUUC75474	1.90745	0.0169526	-5.24701	7.21e-13
CUUC75596	-2.23639	0.0227414	-1.89475	0.0425151
CUUC75649	1.65859	0.016675	1.58769	0.0235716
CUUC75654	-1.7929	1.25e-06	-2.91605	1.27e-13
CUUC75688	3.52428	0.0131834	2.72494	0.0348677
CUUC75718	-6.4635	2.27e-14	-3.72292	0.000386482	GO:0006355	zinc finger protein 6-like
CUUC75769	2.69982	0.021057	4.05826	0.00129112
CUUC75782	2.89296	0.00835986	-1.54869	0.0304844	GO:0055114	1-aminocyclopropane-1-carboxylate oxidase
CUUC75788	-4.20332	0.000650853	-4.52324	0.000184546	GO:1902358	sulfate transporter
CUUC75913	3.40582	0.0148415	3.14736	0.0153217
CUUC75958	3.85948	2.82e-06	1.56682	0.0240121	GO:0046686	calcium-binding protein cml42-like
CUUC76006	5.65451	3.9e-15	3.04691	9.3e-08
CUUC76127	2.77965	9.02e-33	2.97851	1.4e-35	GO:0016998	uncharacterized loc101210054
CUUC76191	2.24269	1.36e-05	4.3959	9.4e-15
CUUC76247	2.06872	0.0389895	2.83663	0.00087459
CUUC76265	-4.65373	6.37e-07	-4.32001	4.47e-07	GO:0045893	plastidic aldolase
CUUC76363	3.89036	0.000428371	2.82101	0.0108197
CUUC76397	2.39806	0.000563181	1.76796	0.0472542
CUUC76407	2.25426	0.00214565	3.00504	1.5e-06
CUUC76408	2.20312	0.00340994	2.71787	2.89e-06	GO:0009751	transcription factor myb3-like
CUUC76446	-4.23351	7.71e-07	-4.31563	4.97e-06	GO:0009987	auxin-responsive protein
CUUC76447	-4.07315	7.73e-05	-2.9824	0.00325297	GO:0010102	indole-3-acetic acid inducible 16
CUUC76489	-2.76161	0.0269208	-7.82272	1.01e-12
CUUC76495	5.69174	2.86e-13	4.4202	1.08e-18	GO:0005089	dynein light chain type 1 family protein
CUUC76510	-2.54954	0.00484141	-5.69562	2.68e-11	GO:0009611	cytochrome p450 94a1-like
CUUC76535	2.99815	3.7e-15	2.97311	2.28e-09	GO:0046872	phosphate chloroplastic-like
CUUC76703	-4.96317	2.13e-17	-9.34862	1.13e-45
CUUC76749	6.58822	5.41e-44	7.65459	1.27e-52	GO:0010951	inhibitor of trypsin and hageman factor
CUUC76757	-2.99064	1.04e-10	-1.73456	2.86e-06
CUUC76764	2.96236	0.000250398	1.9166	0.0147543
CUUC76810	-1.57116	0.00402679	-2.08072	0.000151813
CUUC76833	-3.9873	1.66e-17	-7.76717	7.11e-60	GO:0005199	proline-rich cell wall protein
CUUC76842	2.35153	4.45e-09	2.34645	1.47e-07
CUUC76848	2.844	5.77e-08	-2.26689	2.51e-05	GO:0010027	photosystem ii 22 kda chloroplastic-like
CUUC76853	-5.02804	0.00025417	-3.84469	0.00889799	GO:0005634	squamosa promoter-binding protein 1-like
CUUC76854	6.04394	2.98e-13	4.4525	6.25e-10
CUUC76867	-5.13838	3.1e-06	-2.33314	0.00677918
CUUC76890	6.6359	5.91e-37	2.22919	1.23e-05
CUUC76897	-5.18386	1.85e-44	-5.66837	2.59e-54	GO:0006810	lipid transfer protein
CUUC76914	-3.48033	8.67e-14	-3.81264	1.22e-22	GO:0010090	uncharacterized loc101214389
CUUC76915	1.85247	1.05e-09	1.81143	2.15e-08
CUUC76916	-2.46463	0.00458093	-9.05891	4.29e-19
CUUC76930	2.57355	0.0182722	3.79346	9.28e-05
CUUC76941	-1.74075	0.00163424	-1.57965	0.0125264
CUUC76980	-1.94279	0.0448392	-2.25166	0.000265228
CUUC77002	3.00047	0.0152985	2.74388	0.017553
CUUC77014	3.84412	2.32e-07	2.43789	0.00156804
CUUC77015	3.60255	5.74e-08	2.44545	6.91e-05
CUUC77041	2.23227	0.0283837	2.12059	0.00770095
CUUC77057	-1.90644	1.27e-13	-1.52998	2.5e-08	GO:0005840	ribosomal protein l12 atp-dependent clp protease adaptor protein
CUUC77081	1.80167	6.94e-16	1.58259	1.94e-10
CUUC77083	2.53881	0.00976638	2.81852	0.00133309
CUUC77093	-3.64445	8.6e-17	-1.99597	6.61e-08
CUUC77098	-1.75186	0.00395742	-3.31227	2.02e-08	GO:0010048	abc transporter b family member 2-like
CUUC77114	1.69333	9.72e-07	1.82382	5e-07	GO:0005758	cytochrome c oxidase copper chaperone-like
CUUC77124	2.08718	0.000375203	1.84973	0.00719791	GO:0009055	early nodulin-like protein
CUUC77140	-1.7486	0.0341376	-1.77696	0.0174529
CUUC77253	-4.69157	0.000649417	-4.49592	0.00120767
CUUC77391	2.85963	0.000317957	3.64332	6.56e-05
CUUC77530	2.75553	0.0172066	3.22995	0.00166659
CUUC77655	2.83165	0.00765351	2.17964	0.0132213
CUUC77663	-2.0827	0.0445519	-3.50658	0.00065534
CUUC77692	-3.35631	0.0015278	-7.47026	3.73e-14
CUUC77693	-3.48898	0.0019657	-8.08243	2.99e-14	GO:0009941	allene oxide cyclase chloroplastic-like
CUUC77712	1.85633	0.0197947	3.29577	0.000156863
CUUC77791	-4.91562	2.57e-07	-3.06225	0.00157725
CUUC77792	-5.45748	9.94e-11	-4.32863	5.81e-06	GO:0006355	two-component response regulator arr9-like
CUUC77813	-2.17394	0.00894057	-5.61383	3.49e-13	GO:0003865	steroid 5-alpha-reductase det2-like
CUUC77833	1.90491	3.43e-06	1.53509	0.000244355	GO:0006777	molybdenum cofactor synthesis family protein
CUUC77900	-2.71647	5.22e-15	-3.88018	1.07e-23
CUUC77983	2.61842	0.0357169	2.32316	0.0214847
CUUC78015	-1.63773	0.00801069	-7.23922	4.2e-27	GO:0035556	wrky transcription factor 11
CUUC78093	4.37555	1.26e-09	2.35606	3.8e-06
CUUC78150	4.57744	8.39e-09	4.31115	7.53e-09
CUUC78225	1.86268	0.0270299	3.00159	8.78e-05
CUUC78302	-2.76255	1.92e-05	-4.68981	1.93e-15
CUUC78329	-2.40864	0.00931329	-1.72591	0.0195515
CUUC78333	2.13289	1.91e-06	2.68074	5.2e-10
CUUC78379	3.21046	9.15e-08	3.77132	1.66e-13	GO:0004568	chitinase
CUUC78481	2.72535	8.69e-31	2.64215	6.17e-22	GO:0016192	acyl-coenzyme a oxidase peroxisomal-like
CUUC78601	3.11565	7.89e-15	1.59569	6.64e-05	GO:0016310	probable phytol kinase chloroplastic
CUUC78602	3.13021	1.14e-05	1.72673	0.0340143	GO:0010189	probable phytol kinase chloroplastic-like
CUUC78782	6.22638	1.3e-08	4.1677	1.01e-05
CUUC78799	-2.84408	0.00013837	-1.69458	0.0374364
CUUC78805	-3.4375	5.27e-15	-3.54463	2.24e-15
CUUC78817	-5.57964	4.84e-07	-6.33824	3.88e-10	GO:0009624	wrky transcription factor
CUUC78895	-2.55844	0.0479184	-5.45264	1.97e-06
CUUC78926	3.7372	0.00410087	4.50571	0.000789469
CUUC78979	2.16574	0.027601	3.44903	0.000491594
CUUC79019	-3.6889	3.7e-08	-9.35401	9.53e-32	GO:0009628	zinc finger protein zat10-like
CUUC79073	-2.4584	2.75e-05	-4.15681	3.89e-07
CUUC79119	-3.66766	0.00148456	-3.33434	0.00503688	GO:0048442	auxin response factor 18-like
CUUC79146	-4.11137	0.000348557	-3.04153	0.000677537	GO:0005829	udp-d-glucose udp-d-galactose 4-epimerase 1
CUUC79180	-3.56754	0.000159507	-3.52244	0.00102922
CUUC79241	-2.74141	2.13e-07	-4.86104	7.89e-22	GO:0055114	opc-8:0 ligase1
CUUC79269	2.63464	0.00466733	3.62518	9.1e-05
CUUC79284	-1.86667	0.00322008	-3.8241	4.47e-25	GO:0008152	udp-glycosyltransferase 75d1-like
CUUC79338	5.58186	1.59e-05	4.52953	0.000827468
CUUC79339	3.22419	2.92e-11	3.40201	1.29e-12
CUUC79340	3.99578	0.00146137	3.95076	0.000465892
CUUC79341	3.05025	4.05e-05	3.41013	5.39e-08
CUUC79455	4.04777	0.00270174	5.1814	4.31e-05
CUUC79462	-3.85827	1.21e-05	-2.2484	0.0471142	GO:0006355	ethylene-responsive transcription factor erf086-like
CUUC79613	3.54794	0.0257291	3.23434	0.0466545
CUUC79657	3.93946	7.37e-24	3.86752	3.96e-21	GO:0010075	conserved hypothetical protein
CUUC79713	3.05207	0.0417473	4.03038	0.00144212
CUUC79737	-3.53877	3.18e-05	-1.90094	0.048278
CUUC79835	-3.55328	0.0121332	-3.45326	0.0156908
CUUC79899	3.74052	0.00472368	3.07879	0.0150227
CUUC79990	3.27135	0.0266918	2.83187	0.0449718
CUUC80005	2.18661	0.0165168	2.2091	0.0200694
CUUC80078	3.02771	0.0386264	3.00478	0.0234796
CUUC80117	-4.44304	0.000645856	-7.61486	1.53e-10	GO:0006355	ethylene-responsive transcription factor abr1-like
CUUC80153	-6.51507	1.79e-10	-7.20223	2.68e-19
CUUC80159	3.98899	0.00101343	1.9862	0.0177411
CUUC80199	3.43387	0.0192965	3.31631	0.0253605
CUUC80206	-3.30639	0.0179852	-2.97074	0.00854
CUUC80266	2.53099	0.000109805	3.72353	5.2e-05	GO:0006355	ethylene-responsive transcription factor erf034-like
CUUC80298	-2.96548	0.000955766	-3.32159	6.38e-06	GO:0003677	ocs element-binding
CUUC80349	-4.45045	9.71e-08	-4.76769	8.76e-08
CUUC80448	-4.16845	9.19e-06	-8.94243	5.5e-19	GO:0016020	ethylene-responsive transcription factor 4-like
CUUC80562	-2.35226	0.0457711	-2.34733	0.0459242	GO:0008152	glycerol-3-phosphate 2-o-acyltransferase 6-like
CUUC80641	-4.88608	1.35e-05	-6.06044	3.81e-10
CUUC80642	-2.75812	0.0366428	-3.3064	0.00072618
CUUC80688	-3.5458	0.000229808	-4.63656	4.05e-05	GO:0005488	div1b protein
CUUC80698	3.94636	5.14e-05	3.77341	0.000536105
CUUC80714	-1.78512	0.000178763	-2.17658	6.27e-07
CUUC80743	-3.41339	0.00626115	-2.88748	0.0473996	GO:0046872	zinc finger protein 6-like
CUUC80769	-5.58491	2.68e-10	-3.16329	5.57e-05
CUUC80879	-4.45544	0.000118951	-4.38442	0.000162767
CUUC80937	3.43447	0.0224636	3.60433	0.0149595
CUUC80986	2.37951	0.0328518	3.04164	0.00630689
CUUC80987	2.98512	0.00471961	2.93286	0.00144023
CUUC81014	3.20077	0.0270997	4.78477	0.000199181
CUUC81023	3.024	0.0101729	2.53595	0.0412881
CUUC81047	3.18608	0.00310339	4.86595	4.19e-05
CUUC81065	-1.62198	0.0193441	1.92067	0.0343718	GO:0006355	ethylene-responsive transcription factor erf034-like
CUUC81076	4.58411	0.000785913	3.77115	0.00893029
CUUC81077	4.5646	3.39e-08	2.98078	7.7e-05	GO:0008270	ring-h2 finger protein atl70-like
CUUC81078	-4.41611	3.51e-35	-3.78351	5.31e-34	GO:0030001	heavy metal transport detoxification domain-containing protein
CUUC81111	2.67392	0.0490368	5.62611	4.13e-06
CUUC81118	-3.82584	0.00380957	-3.83648	0.00369087	GO:0006468	wall-associated receptor kinase-like 14-like
CUUC81125	-4.19427	0.000579645	-3.49196	0.0122443
CUUC81146	3.02161	0.0489422	3.71436	0.0049761
CUUC81194	3.57407	0.02109	4.19396	0.00458585
CUUC81227	-2.06432	0.00347497	-1.56335	0.0302128
CUUC81234	4.91378	3.04e-05	2.39285	0.027751	GO:0005739	auxin-responsive family protein
CUUC81272	-3.50187	0.0180416	-4.92722	0.000256395
CUUC81285	3.97224	6.61e-05	3.95454	7.25e-05	GO:0010358	b3 domain-containing protein at5g06250-like
CUUC81286	4.42343	0.000545943	4.1563	0.000417193	GO:0045892	b3 domain-containing protein at2g36080-like
CUUC81307	-4.64732	0.00043819	-3.35004	0.0113182
CUUC81312	1.98708	0.00719812	2.94733	0.000102589
CUUC81321	-1.52236	0.00282934	-1.77498	0.000557401	GO:0005507	dehydratase family protein
CUUC81334	3.49735	1.43e-08	4.9576	6.21e-11
CUUC81338	-4.77608	0.000302122	-7.79548	1.66e-10
CUUC81339	-4.03977	0.00124614	-7.74651	1.18e-10	GO:0006355	basic helix-loop-helix family protein
CUUC81340	-5.27765	1.04e-06	-8.48676	1.47e-14
CUUC81383	-2.37305	1.01e-05	-2.55702	1.24e-06	GO:0005789	cytochrome p450 reductase
CUUC81514	4.39673	0.00106945	3.21782	0.016716
CUUC81519	-2.0486	0.00367578	-2.16412	0.00605555
CUUC81520	4.06298	0.00175454	3.26586	0.00392651	GO:0016021	cation h+ exchanger 20 isoform 1
CUUC81521	4.72546	0.000163821	2.55862	0.0377453	GO:0016021	cation h+ exchanger 20 isoform 1
CUUC81608	-4.43498	1.03e-08	-5.99788	2.48e-13
CUUC81640	-3.27082	0.00491301	-4.9539	5.71e-05
CUUC81641	-3.68281	0.00213552	-4.57695	6.15e-05
CUUC81642	-2.94324	0.0117693	-3.9519	0.000809095
CUUC81680	3.22143	0.000124729	5.20907	1.86e-25	GO:0046872	peroxidase 2-like
CUUC81692	-5.66873	2.96e-47	-5.16425	1.55e-46
CUUC81737	-5.56096	1.41e-06	-2.61804	0.0252288	GO:0006355	dehydration-responsive element-binding protein 3-like
CUUC81787	3.08873	0.00640639	3.55683	0.00110008
CUUC81826	-2.84845	0.0217999	-6.26909	3.18e-08
CUUC81877	2.17325	0.0056837	1.73835	0.0319738	GO:0050616	cytochrome p450
CUUC81889	3.57932	0.010937	2.98698	0.027811
CUUC81993	-2.50114	0.00394167	-2.94106	0.000962284	GO:0009813	chalcone isomerase
CUUC82029	3.1994	0.00700217	3.10014	0.004416
CUUC82038	3.86906	0.00268141	2.49499	0.0247537
CUUC82039	2.69142	4.03e-08	4.04601	8.94e-12
CUUC82051	-4.19376	0.00215999	-4.55821	0.000656498	GO:0052623	adenylate isopentenyltransferase chloroplastic-like
CUUC82080	-3.22089	2.11e-09	-4.98855	1.58e-15	GO:0010200	vq motif-containing protein
CUUC82081	-3.10856	0.0441114	-3.28172	0.0304345
CUUC82082	-4.56269	5.14e-06	-4.32947	2.46e-06
CUUC82124	2.18871	0.0093902	2.24728	0.000576512	GO:0005488	wall-associated receptor kinase-like 20-like
CUUC82172	-3.99331	0.0020465	-3.93163	0.00253499
CUUC82173	-2.43712	0.0204685	-3.39195	0.00280649
CUUC82196	3.37557	0.00731744	6.4807	1.11e-11	GO:0006979	peroxidase 52
CUUC82198	4.37879	1.05e-05	5.19544	1.93e-09
CUUC82235	2.70405	0.0482192	3.10199	0.0179963
CUUC82240	3.62503	0.0091956	2.53136	0.0359806
CUUC82301	-3.18593	0.0236701	-6.51187	3.69e-08
CUUC82304	-3.52156	0.00902653	-6.71982	9.46e-09
[truncated: 956 more rows]

## Sheet: DEGsNATvsSINHarvest
Table S3. DEGs in fruit stored for 14 days at 4ºC compared to fruit stored at 20 ºC which are specific of Natura fruit (SpecificDEGsNatura Sheet). DEGs in fruit stored for 14 days at 4ºC compared to fruit stored at 20 ºC which are specific of Sinatra fruit (SpecificDEGsSinatra Sheet). DEGs in fruit stored for 14 days at 4ºC compared to fruit stored at 20 ºC and that are common to Sinatra and Natu…										TFs in gray
ID	FC	padj	GO	Annotation
CUUC100054	-2.01217	1.93e-06
CUUC100114	2.51033	0.0399	GO:0008152	omega-hydroxypalmitate o-feruloyl transferase-like
CUUC100357	-1.84018	0.00058	GO:0005829	nitrate reductase
CUUC100358	1.9436	0.0321	GO:0044424	omega-hydroxypalmitate o-feruloyl transferase-like
CUUC100394	1.50771	0.0475	GO:0016747	3-ketoacyl- synthase 10-like
CUUC100445	-2.45706	5.05e-06	GO:0017148	ocs element-binding
CUUC100479	-2.20122	0.0268
CUUC100492	1.77813	3.75e-05	GO:0005840	50s ribosomal protein chloroplastic-like
CUUC100521	-4.74621	2.31e-05
CUUC100524	-2.0292	0.0172
CUUC100613	1.95256	9.78e-07	GO:0016021	chlorophyll a-b binding protein chloroplastic-like
CUUC100893	-2.39505	2.31e-06
CUUC100894	-2.03365	0.00217
CUUC100905	1.56023	3.01e-07	GO:0046872	chlorophyll a-b binding protein chloroplastic-like
CUUC100961	-1.64673	0.00269	GO:0010431	probable mitochondrial chaperone bcs1-b-like
CUUC101062	4.44314	1.21e-30
CUUC101192	1.88773	2.59e-08
CUUC101194	1.73838	0.0122	GO:0003735	50s ribosomal protein l30-like
CUUC101219	2.14418	0.048
CUUC101223	1.58881	0.0161	GO:0015385	cation h(+) antiporter 20-like
CUUC101404	2.37063	3.11e-20	GO:0009506	at2g10940-like protein
CUUC101607	1.74242	0.00391
CUUC101711	1.82992	0.0275	GO:0016746	o-acyltransferase wsd1-like
CUUC101724	-1.53314	0.00717	GO:0016874	u-box domain-containing protein 4-like
CUUC101773	-2.38809	0.00949
CUUC101833	1.53639	0.00245	GO:0016192	coiled-coil domain-containing protein 124-like
CUUC102003	-1.66358	6.91e-07	GO:0010431	mitochondrial chaperone bcs1
CUUC102004	-1.59335	2.84e-05
CUUC102005	-1.75391	0.0176
CUUC102098	-1.65636	0.0208
CUUC102126	1.78911	8.85e-06	GO:0055114	aldolase-type tim barrel family protein isoform 1
CUUC102160	2.22035	0.00158	GO:0020037	cytochrome p450
CUUC102182	-1.50448	0.00313
CUUC102186	1.7208	4.66e-07
CUUC102187	-3.66526	0.00127
CUUC102254	-2.13251	0.00761	GO:1901362	cinnamoyl- reductase 1-like
CUUC102437	-2.2004	0.000216	GO:2001141	uncharacterized loc101215184
CUUC102472	-1.55457	0.0173	GO:0009505	exordium like 2
CUUC102690	1.53341	0.00617	GO:0005986	fructose- - cytosolic-like
CUUC102798	-1.63344	0.0102
CUUC102809	1.77875	0.0161	GO:0006457	heat shock protein 90
CUUC102821	-1.83965	0.00392	GO:0006355	ethylene-responsive transcription factor 1b-like
CUUC103524	4.12754	6.09e-06
CUUC103529	-1.71519	0.0132
CUUC103562	1.65476	2.21e-06	GO:0005576	subtilisin-like protease-like
CUUC103572	1.84068	0.00328
CUUC103721	2.80079	1.16e-10	GO:0009536	threonine dehydratase chloroplastic-like
CUUC104006	2.1084	0.00966
CUUC104413	-2.37682	0.00019	GO:0015238	mate efflux family protein 7-like
CUUC104864	1.87781	0.0189	GO:0008194	udp-glycosyltransferase 82a1-like
CUUC104865	2.02238	0.00271	GO:0042545	probable pectinesterase pectinesterase inhibitor 34-like
CUUC104944	-2.20952	0.00629	GO:0016491	peroxidase 2-like
CUUC105329	3.29118	0.000636
CUUC105387	-1.64166	1.15e-07	GO:0031408	lipoxygenase choloroplastic-like
CUUC105494	-2.57865	0.00198
CUUC105496	-1.83735	0.0475	GO:0005097	gtpase-activating protein gyp7-like
CUUC105586	1.68909	0.00058
CUUC105877	2.05722	6.61e-10	GO:0006950	kda class i heat shock
CUUC105878	2.46976	8.4e-13	GO:0006950	kda class i heat shock
CUUC105879	2.62429	1.44e-11	GO:0006950	kda class i heat shock
CUUC106168	-1.52249	0.000537	GO:0004568	acidic endochitinase-like
CUUC106224	-1.73384	0.00246
CUUC106233	1.64547	5.6e-12
CUUC106247	1.79105	0.0139	GO:0005829	thiamine thiazole chloroplastic-like
CUUC106286	1.79884	2.3e-07	GO:0006457	heat shock protein binding
CUUC106395	1.87795	0.000854	GO:0009927	histidine-containing phosphotransfer protein 1-like
CUUC106524	-2.74444	1.33e-08
CUUC106577	-2.44291	0.00407
CUUC106690	-1.99055	0.0156	GO:0043565	probable wrky transcription factor 21-like
CUUC106705	2.11643	0.0192	GO:1901599	plant disease resistance response partial
CUUC106778	-1.57465	1.18e-07	GO:0005856	elmo domain-containing protein a-like
CUUC106801	-1.77486	0.0373	GO:0071704	limonoid udp-glucosyltransferase
CUUC106909	-1.57214	0.00126
CUUC107235	-2.28918	0.00213	GO:2001141	uncharacterized loc101215184
CUUC107251	-2.01915	0.000165	GO:0005856	cop1-interactive protein 1
CUUC107264	-2.91712	0.00222	GO:0006355	scarecrow-like protein 4-like
CUUC107265	-2.25836	0.0415	GO:0006355	scarecrow-like protein 4-like
CUUC107341	-2.18582	0.0496
CUUC107388	2.74284	0.000448	GO:0003677	ethylene-responsive transcription factor win1-like
CUUC107494	-2.17994	0.0177
CUUC107934	-1.63996	0.0127
CUUC108051	-1.57801	0.00155	GO:0006468	cysteine-rich receptor-like protein kinase 29-like
CUUC108086	1.5546	0.00176
CUUC108531	-1.67343	0.00555
CUUC108696	-3.65235	1.19e-05
CUUC108727	1.67094	0.00442	GO:0046777	uncharacterized loc100266405
CUUC108786	4.15694	1.9e-11
CUUC108850	-1.59129	0.00522	GO:0016310	receptor-like protein kinase hsl1-like
CUUC109448	-2.48108	0.000167
CUUC109449	-2.35714	0.0102
CUUC109496	3.67293	4.16e-08
CUUC109498	3.99622	6.95e-06
CUUC109503	1.80975	0.00471	GO:0006417	auxin-responsive protein
CUUC109509	-1.74167	0.00197
CUUC109963	3.29744	1.88e-08	GO:0006633	protein eceriferum 1-like
CUUC109984	2.73255	1.32e-09	GO:0016787	gdsl esterase lipase exl3-like
CUUC110073	-1.80445	0.0285	GO:0035335	probable tyrosine-protein phosphatase at1g05000-like
CUUC110074	-1.86408	0.00434	GO:0035335	probable tyrosine-protein phosphatase at1g05000-like
CUUC110200	3.19431	4.75e-05	GO:0042545	pectinesterase 2-like
CUUC110269	-1.89419	0.0399
CUUC110480	1.61953	0.00949	GO:0006633	3-ketoacyl- synthase 11-like
CUUC110483	1.9636	1.96e-05	GO:0048868	3-ketoacyl- synthase 6-like
CUUC110488	2.32067	0.000479	GO:0006355	agamous-like mads-box protein agl8 homolog
CUUC110746	-2.48685	0.0106
CUUC110824	-1.5384	0.0169	GO:0008152	nudix hydrolase mitochondrial-like
CUUC110903	-2.04235	0.0246	GO:0020037	cytochrome p450 85a-like
CUUC110927	3.2883	0.00258
CUUC111187	2.3508	0.00392	GO:0008152	stachyose synthase-like
CUUC111851	-2.97515	0.00235
CUUC111945	1.62411	0.0231
CUUC112096	1.67124	2.48e-08	GO:0009523	membrane family protein
CUUC112139	-3.39018	0.00657	GO:0044464	septum-promoting gtp-binding protein 1-like
CUUC112232	3.72989	1.21e-07	GO:0071704	ap2 erf and b3 domain-containing transcription factor
CUUC112322	1.85616	0.0283	GO:0005739	PREDICTED: uncharacterized protein LOC101221174
CUUC112345	-1.76919	0.0161
CUUC112347	-2.43912	1.15e-05	GO:0032504	probable galacturonosyltransferase-like 1-like
CUUC112422	2.31392	0.0433	GO:0008152	benzyl alcohol o-benzoyltransferase-like
CUUC112451	1.54122	0.00119
CUUC112512	-1.53951	0.0139	GO:0004619	2,3-bisphosphoglycerate-dependent phosphoglycerate mutase
CUUC112632	1.50084	0.000279
CUUC112934	1.82227	4.5e-07
CUUC113223	-1.67586	0.00092
CUUC113518	-1.78712	0.00391
CUUC113563	-2.21651	0.0149
CUUC113634	-1.51969	0.000482	GO:0050790	cell wall vacuolar inhibitor of fructosidase 2-like
CUUC113660	2.25578	0.0065
CUUC113815	2.34539	1.61e-05	GO:0009055	blue copper
CUUC114409	-2.37165	0.0236
CUUC114804	-1.66273	0.00387
CUUC114878	-1.62779	0.015
CUUC114898	-1.97303	0.00317
CUUC114953	1.70436	0.0224	GO:0016021	potassium channel
CUUC115169	1.69585	0.000942	GO:0005886	suppressor protein srp40-like
CUUC115559	-1.5301	0.0177
CUUC116271	-3.42332	0.0031	GO:0009501	granule-bound starch synthase ii
CUUC116272	2.35618	9.9e-08	GO:0009501	granule-bound starch synthase ii
CUUC116595	-2.05397	4.83e-07	GO:0050660	alternative nad h dehydrogenase mitochondrial-like
CUUC116645	-2.10616	0.016
CUUC116682	-1.5841	0.000131	GO:0008553	atpase plasma membrane-type-like
CUUC116949	-1.83964	0.00246	GO:0043231	phosphate transporter pho1 homolog 3-like
CUUC117019	4.33483	6.88e-08
CUUC117195	1.75333	0.0106
CUUC117658	-1.77666	0.0349
CUUC117808	-1.76901	0.0131	GO:0042221	uro-adherence factor a
CUUC117877	1.8454	0.00367	GO:0016036	histidine kinase 4-like
CUUC117878	3.21646	0.00355
CUUC117959	1.58547	0.015	GO:0006952	mlp-like protein 423-like
CUUC118075	2.65381	0.000289	GO:0016762	probable xyloglucan endotransglucosylase hydrolase protein 28-like
CUUC118196	-2.25153	0.0308
CUUC118275	-1.55129	0.049
CUUC118376	-2.27989	1.72e-05
CUUC118440	-2.31161	0.0139
CUUC118532	-2.76149	1.63e-05
CUUC118604	-5.2439	3.1e-27	GO:0005737	3 -n-debenzoyl-2 -deoxytaxol n-benzoyltransferase-like
CUUC118664	-1.75589	0.00187	GO:0016310	cysteine-rich receptor-like protein kinase 2-like
CUUC118760	4.48186	6.81e-05
CUUC118862	1.76672	2.67e-07	GO:0033772	flavonoid 3 -monooxygenase-like
CUUC118987	-2.37227	1.56e-05
CUUC119480	1.5144	1.61e-09	GO:0048578	protein gigantea-like
CUUC119541	-1.94247	0.000646
CUUC119678	-1.5437	8.48e-08	GO:0005886	plac8 family protein
CUUC119776	2.6351	1.05e-05	GO:0010112	cytochrome p450 71b37-like
CUUC120029	-1.61122	0.0138
CUUC120084	-1.65897	0.000433	GO:0005737	sterile alpha motif domain-containing protein
CUUC120197	-1.72129	0.00731
CUUC120226	1.68665	0.0233
CUUC120324	-2.10197	0.0474
CUUC120351	-2.13964	0.00393
CUUC120482	3.38359	1.91e-07	GO:0005509	low quality protein: annexin d3-like
CUUC120518	2.06812	2.37e-06	GO:0008152	salicylate o-methyltransferase-like
CUUC120549	2.61227	1.21e-07	GO:0005634	serine-rich protein
CUUC120555	-1.98689	0.0254
CUUC120630	-4.05065	2.39e-09
CUUC120644	1.82873	6.95e-06
CUUC120740	3.70386	0.0012
CUUC121283	-1.61084	0.0172
CUUC121613	1.90988	0.0254
CUUC121786	-1.92834	0.00339
CUUC121832	3.30747	0.000671
CUUC121944	-1.80523	0.0141
CUUC122298	-3.26521	8.01e-08
CUUC123147	2.33194	0.000268	GO:0032502	plant-specific domain tigr01589 family protein
CUUC123360	1.73062	0.0308
CUUC123545	1.95927	6.67e-07
CUUC124402	3.5003	8.97e-05
CUUC125509	-3.37764	0.00725
CUUC128599	2.30134	0.018
CUUC130452	-2.48328	0.0161
CUUC131104	1.68268	0.0272
CUUC60394	1.90118	0.000199
CUUC60396	2.53684	0.0048	GO:0015671	plastid division protein pdv2-like
CUUC60540	2.84649	0.000246
CUUC60629	-1.97695	0.00158	GO:0055114	cinnamate 4-hydroxylase
CUUC60630	1.7318	0.0263
CUUC60631	2.12473	0.00757	GO:0005576	alpha-expansin 5
CUUC60648	2.34578	0.000314	GO:0006457	hsp22
CUUC60679	-1.97453	0.0231
CUUC60689	1.7424	1.97e-12	GO:0003723	dead-box atp-dependent rna helicase chloroplastic-like
CUUC60759	-3.42915	0.00245	GO:0005634	dna-binding protein escarola-like
CUUC60848	-1.93449	1.16e-06	GO:0006355	homeobox protein knotted-1-like 2-like
CUUC60902	-2.4688	0.000318	GO:0003700	basic helix-loop-helix family protein
CUUC60907	-2.04796	0.036	GO:0020037	flavonoid 3 -monooxygenase-like
CUUC60976	1.68236	0.000114	GO:0016630	short-chain dehydrogenase tic chloroplastic-like
CUUC60996	-2.67273	9.67e-06	GO:0008152	peroxyureidoacrylate ureidoacrylate amidohydrolase -like
CUUC61059	1.53924	1.26e-05	GO:0046777	uncharacterized loc101210548
CUUC61212	-2.02045	0.000544
CUUC61288	2.26859	0.0065	GO:0009061	at3g10020 t22k18_16
CUUC61313	-1.68911	0.0412	GO:0016301	cysteine-rich receptor-like protein kinase 29-like
CUUC61330	-2.22731	0.00302	GO:0047213	udp-glycosyltransferase 85a2-like
CUUC61439	1.51087	0.00484	GO:0006979	actin-depolymerizing factor 1-like
CUUC61454	2.68656	3.64e-11	GO:0050832	protein lurp-one-related 15-like
CUUC61556	1.83496	1.64e-10	GO:0015693	magnesium transporter mrs2- chloroplastic-like
CUUC61807	1.75285	7.41e-12	GO:0006624	vacuolar-processing enzyme-like
CUUC61840	1.74978	0.015
CUUC61954	2.70732	1.41e-07	GO:0055085	sugar transporter erd6-like 6-like
CUUC61994	1.59146	1.49e-22	GO:0008152	ripening-related protein
CUUC62039	-1.50523	0.00683	GO:0006855	protein transparent testa 12-like
CUUC62050	-1.67877	0.00722	GO:0016174	nadph oxidase
CUUC62056	1.93648	0.00943	GO:0046872	peroxidase 4-like
CUUC62058	-1.77794	7.24e-07	GO:0016787	abhydrolase domain-containing protein fam108c1-like
CUUC62103	1.99136	0.00718	GO:0005516	transcription factor tga1
CUUC62117	1.56428	0.0204	GO:0010143	bahd acyltransferase dcr-like
CUUC62278	-1.55945	2.84e-05
CUUC62355	2.52564	2.08e-07	GO:0004497	probable indole-3-pyruvate monooxygenase yucca10-like
CUUC62490	1.54083	0.0295	GO:0008236	cucumisin-like
CUUC62495	-2.19	0.00539	GO:0016021	leucine-rich repeat transmembrane protein kinase
CUUC62678	-1.92944	0.00695	GO:0044710	linoleate 13s-lipoxygenase 2- chloroplastic-like
CUUC62851	-1.82429	0.0184	GO:0046872	calcium-transporting atpase plasma membrane-type-like
CUUC63127	-2.45737	0.008	GO:0005737	calmodulin binding
CUUC63133	2.05361	3.48e-06
CUUC63271	1.90274	0.0224	GO:0006633	palmitoyl-monogalactosyldiacylglycerol delta-7 chloroplastic-like
CUUC63310	-1.58356	1.32e-10
CUUC63379	5.08132	6.64e-08
CUUC63484	-2.27304	2.54e-05	GO:0046872	protein binding
CUUC63540	1.62382	0.0441
CUUC63563	1.52886	1.95e-05	GO:0015996	chlorophyllase- chloroplastic-like
CUUC63605	2.85807	0.00222	GO:0005506	cytochrome p450 86a2-like
CUUC63711	-1.79571	2.1e-08	GO:0005886	nodulation receptor kinase-like
CUUC64038	-1.76731	0.00358
CUUC64112	1.73253	4.03e-07	GO:0051287	hydroxypyruvate reductase
CUUC64151	1.97719	0.000324
CUUC64191	-2.59051	0.0107
CUUC64211	-1.9002	0.000156
CUUC64392	1.65215	0.00522	GO:0017151	dead-box atp-dependent rna helicase 1-like
CUUC64621	-2.05159	0.0128
CUUC64795	1.57662	2.37e-06
CUUC65174	-1.60486	5.69e-06	GO:0046686	uro-adherence factor a
CUUC65219	-1.76124	0.000404
CUUC65315	-1.78644	0.0209	GO:0046855	type i inositol- -trisphosphate 5-phosphatase cvp2-like
CUUC65413	-2.17051	1.87e-07
CUUC65431	-4.71708	2.88e-08
CUUC65549	-2.94259	0.00038	GO:0005488	copia-like polyprotein
CUUC65577	-1.74076	1.05e-05
CUUC65839	-1.93215	0.0092
CUUC65979	-2.45317	4.75e-05	GO:0046872	gag-pol identical
CUUC66346	-1.93017	0.0355	GO:0000166	atp-dependent zinc metalloprotease -like
CUUC66347	-1.99042	0.00586	GO:0006952	at3g50930 f18b3_210
CUUC66580	-1.90856	0.041
CUUC66847	1.62789	0.0373
CUUC67096	-1.53882	0.0167
CUUC69564	2.44936	0.0381
CUUC69748	-1.65408	0.0309	GO:0020037	cytochrome p450
CUUC70435	-1.7789	0.00888
CUUC71138	-2.01175	0.015
CUUC71618	-1.72363	0.00728
CUUC74121	-2.10711	0.00827
CUUC74248	1.57772	0.0111
CUUC74279	-2.28037	0.000109	GO:0046872	cucumber peeling cupredoxin-like
CUUC74306	1.69376	7.86e-07	GO:0046983	bhlh transcription factor
CUUC74436	3.10279	1.36e-07
CUUC74437	-2.46847	0.000109
CUUC74468	-2.04118	0.0039
CUUC74500	2.34312	3.75e-05
CUUC74522	5.30837	3.11e-07	GO:0051607	ribosome inactivating partial
CUUC74565	1.74018	4.15e-10
CUUC74593	2.85981	1.38e-06
CUUC74714	2.24441	0.00107
CUUC74903	-1.67381	0.00445
CUUC74927	2.7276	6.39e-05
CUUC75002	1.6361	0.000108	GO:0009941	uncharacterized loc101205259
CUUC75122	1.59748	0.027
CUUC75374	-2.23017	0.0197
CUUC75474	-1.80838	0.0472
CUUC75557	1.64616	0.011
CUUC76593	-3.0194	0.0152
CUUC76811	1.87586	6.89e-10	GO:0020037	peroxidase 73-like
CUUC76867	2.224	0.00949
CUUC76901	1.79903	1.24e-12	GO:0006950	indole-3-acetic acid-induced protein arg2-like
CUUC76980	-2.13541	0.0406
CUUC77158	2.30653	6.89e-10	GO:0009941	calvin cycle protein cp12- chloroplastic-like
CUUC77693	1.90915	0.037	GO:0009941	allene oxide cyclase chloroplastic-like
CUUC77954	-1.87092	0.00599	GO:0008152	probable galactinol--sucrose galactosyltransferase 1-like
CUUC78181	1.67691	0.0451
CUUC78757	2.99722	0.0105
CUUC79019	-1.54897	0.0252	GO:0009628	zinc finger protein zat10-like
CUUC79143	-2.94518	0.0106	GO:0005783	hypothetical protein CICLE_v10017623mg
CUUC79180	3.00974	0.0156
CUUC79247	-2.2099	0.011
CUUC79277	3.59434	1.15e-05
CUUC79729	-2.30709	0.0377	GO:0006629	fatty acid desaturase 3
CUUC79916	-1.82325	8.09e-06
CUUC82305	2.0463	0.0039	GO:0046872	cytochrome p450 81d1-like
CUUC82782	-2.97325	0.00169	GO:0000278	g-protein coupled receptor 1-like
CUUC82925	2.68339	0.000111
CUUC83319	3.87737	2.3e-05	GO:0008289	lipid binding
CUUC83343	-2.36734	8.96e-07	GO:0016740	uncharacterized acetyltransferase at3g50280-like
CUUC83671	4.24393	1.1e-08
CUUC84300	1.70812	4.96e-07
CUUC84324	2.6694	5.06e-15
CUUC84359	-2.11349	0.0456
CUUC84367	-1.8122	0.00181
CUUC84815	-1.74605	0.0426
CUUC84870	1.5183	0.0136
CUUC84952	-1.777	0.000112	GO:0006099	isocitrate lyase
CUUC85400	-1.59211	0.00299
CUUC85555	2.48325	3.01e-05	GO:0020037	peroxidase 64
CUUC85565	1.86749	0.0319
CUUC85566	2.40026	0.00442
CUUC85568	1.82412	0.0456	GO:0009941	atp binding
CUUC85618	-2.0461	0.021	GO:0016491	probable calcium-binding protein cml41-like
CUUC85969	1.60545	0.00049	GO:0019013	u3 small nucleolar ribonucleoprotein protein imp3-like
CUUC86392	-2.21237	0.000214	GO:0005576	snakin-2
CUUC86450	1.54179	4.98e-07
CUUC86610	-1.69587	0.0143	GO:0052689	probable carboxylesterase 6-like
CUUC86631	1.64839	3.73e-06	GO:0016036	cbl-interacting serine threonine-protein kinase 23-like
CUUC86633	-2.18633	0.0444	GO:0000166	mitogen-activated protein kinase kinase kinase 3-like
CUUC86668	-2.9798	9.87e-06
CUUC86677	2.902	3.28e-05	GO:0044424	heat shock protein binding
CUUC86694	2.52862	0.000189
CUUC86695	2.51112	0.00522
CUUC86774	-1.79856	4.94e-06	GO:0048856	gpi-anchored protein
CUUC86816	-1.8396	1.34e-06	GO:0006099	isocitrate lyase
CUUC86817	-1.68076	0.00123	GO:0006099	isocitrate lyase
CUUC87033	2.17496	0.000133	GO:0031347	dna double-strand break repair rad50 atpase-like
CUUC87069	1.56038	7.33e-05
CUUC87190	-1.91424	0.00518	GO:0045893	homeobox-leucine zipper protein athb-6-like
CUUC87260	1.72181	0.0004	GO:0032259	gamma-tocopherol methyltransferase
CUUC87327	1.90984	0.00584
CUUC87651	1.63239	4.13e-06
CUUC87654	-3.41433	0.000527	GO:0006355	nac domain-containing protein 2-like
CUUC87698	1.66875	0.0497	GO:0005802	integral membrane yip1 family protein
CUUC88055	-1.68108	0.00872	GO:0030001	pollen-specific leucine-rich repeat extensin-like protein 1-like
CUUC88064	1.52551	1.33e-06	GO:0005773	universal stress protein
CUUC88256	-1.96696	0.00976
CUUC88264	-1.68413	0.00224
CUUC88285	2.03186	0.008	GO:0009987	auxin-responsive protein iaa29-like
CUUC88552	1.66345	0.000198
CUUC88882	3.43961	6.07e-10	GO:0009506	lipid binding
CUUC89123	1.50804	0.0295
CUUC89145	2.29807	0.0103
CUUC89148	-2.51279	3.75e-06	GO:0005777	acetyltransferase at1g77540-like
CUUC89269	-2.67677	0.00747
CUUC89510	1.71206	0.00932	GO:0009878	uncharacterized partial
CUUC89540	-2.63434	4.75e-05
CUUC89542	-2.42435	0.000594	GO:0046686	isoflavone reductase homolog
CUUC89670	1.79123	0.0415
CUUC89750	1.8093	0.0396	GO:0046686	small heat shock chloroplastic-like
CUUC89765	6.60509	1.24e-12
CUUC89807	2.31983	0.00926
CUUC89848	1.60722	0.0213
CUUC89903	-1.88047	0.0349	GO:0016779	translation initiation factor eif-2b subunit epsilon-like
CUUC89973	-2.31439	0.0411	GO:0042742	probable wrky transcription factor 51-like
CUUC89994	2.13563	0.00657
CUUC90165	1.91752	5.14e-05	GO:0006457	kda heat shock peroxisomal-like
CUUC90222	1.62143	0.0269	GO:0005576	gdsl esterase lipase
CUUC90223	1.68965	0.00116	GO:0006629	gdsl esterase lipase at2g04570-like
CUUC90224	1.8311	0.013	GO:0006629	gdsl esterase lipase at2g04570-like
CUUC90225	2.07308	0.00657	GO:0005576	gdsl esterase lipase
CUUC90313	-1.51565	0.00147	GO:0050896	calcineurin b-like protein 7-like
CUUC90386	-3.82907	0.0015	GO:0016772	tetratricopeptide repeat domain-containing protein
CUUC90409	7.35481	1.8e-12
CUUC90410	-1.97663	1.21e-26
CUUC90510	2.6628	1.54e-06	GO:0048578	gigantea-5
CUUC90522	-2.59478	0.000218	GO:0005622	cral-trio domain-containing
CUUC90666	2.17979	2.69e-05
CUUC90686	2.75564	0.000121	GO:0006952	disease resistance response protein 206-like
CUUC90833	1.97238	1.62e-05	GO:0009941	ribonuclease uk114-like
CUUC90897	-1.82095	0.00452	GO:0006355	probable wrky transcription factor 75-like
CUUC90952	2.61792	6.1e-06
CUUC90956	1.54868	0.00392	GO:0006355	dof zinc finger
CUUC90994	1.66147	0.0247	GO:0050281	aminotransferase 2
CUUC91002	5.63019	8.01e-08
CUUC91064	-1.65272	0.0165	GO:0005507	glutamine synthetase
CUUC91198	1.99391	1.03e-05
CUUC91199	1.633	1.61e-06	GO:0045893	dehydration-responsive element-binding protein 3-like
CUUC91209	1.95542	0.00457
CUUC91242	2.09	0.00991
CUUC91301	1.6492	1e-07	GO:0005737	protein mother of ft and tf 1-like
CUUC91320	-1.7232	0.0132	GO:0046872	mitochondrial alternative oxidase 2a
CUUC91371	-1.60491	0.0135	GO:0030170	methionine gamma-lyase-like
CUUC91416	-1.75711	4.79e-05
CUUC91434	1.8747	0.000351
CUUC91482	1.93597	0.00036	GO:0005634	camp-regulated phosphoprotein 19-related protein isoform 1
CUUC91573	1.70462	0.0225
CUUC91666	1.60418	0.000597	GO:0005488	mads-box protein svp-like
CUUC91678	2.17342	0.000167	GO:0010598	nad h-quinone oxidoreductase subunit chloroplastic-like
CUUC91698	1.80477	0.00274
CUUC91787	4.42063	8.93e-05
CUUC91788	-1.94855	0.047
CUUC91894	1.53636	0.00137	GO:0031348	bax inhibitor 1
CUUC92115	2.61138	0.00293	GO:0071732	Uncharacterized protein TCM_030662
CUUC92152	1.71485	1.1e-19
CUUC92381	-2.04959	0.00154
CUUC92500	-1.73394	0.00159	GO:0005507	l-ascorbate oxidase-like
CUUC92529	-1.52365	0.0373	GO:0016740	probable long-chain-alcohol o-fatty-acyltransferase 5-like
CUUC92543	3.04952	0.00127
CUUC92544	3.07024	5.74e-05
CUUC92564	3.65032	1.39e-39	GO:0005737	cen-like protein 1-like
CUUC92582	2.43455	0.0215	GO:0005886	heat shock 70 kda
CUUC92606	1.99265	4.37e-06
CUUC92715	1.53395	0.00537
CUUC92801	2.40957	3.08e-05	GO:0005737	ascorbate peroxidase
CUUC92835	2.04108	2.78e-05	GO:0009750	gibberellin-regulated protein
CUUC93174	-2.50907	0.0149
CUUC93183	-1.80227	0.00172	GO:0009987	wrky transcription factor
CUUC93196	-2.29559	0.0167
CUUC93386	2.50663	3.56e-08	GO:0004553	xyloglucan endotransglycosylase
CUUC93400	1.64115	0.000338	GO:0016020	uncharacterized membrane protein yol092w-like
CUUC93441	-2.64738	2.84e-05	GO:0005634	transcription factor hb29-like
CUUC93467	2.78427	2.58e-14	GO:0006979	phenylcoumaran benzylic ether reductase
CUUC93496	-2.22038	9.36e-08
CUUC93538	1.81103	6.82e-06
CUUC93539	2.01711	8.31e-06	GO:0009055	pinus taeda anonymous locus cl4575contig1_06 genomic sequence
CUUC93813	-1.80779	0.0283
CUUC93852	-1.54788	0.000527
CUUC93901	-3.55154	0.000138
CUUC93987	-2.19992	0.0477	GO:0016740	probable histone-lysine n-methyltransferase atxr3-like
CUUC94020	2.27268	0.00325
CUUC94207	2.57566	0.000222	GO:0006810	lipid transfer protein
CUUC94208	2.00967	0.000324	GO:0006810	non-specific lipid-transfer protein 3-like isoform 1
CUUC94356	-3.57197	8.02e-06	GO:0005488	transcription activator glk1-like
CUUC94358	-2.5468	0.0228	GO:0005488	transcription activator glk1-like
CUUC94419	-1.86164	0.013
CUUC94822	2.63455	2.82e-08
CUUC94833	-2.00498	0.049
CUUC94838	-1.508	0.000368	GO:0006598	glutamate dehydrogenase 2
CUUC94961	1.81323	0.000658
CUUC94978	1.50788	0.0316	GO:0019288	PREDICTED: uncharacterized protein LOC101210554
CUUC95103	-1.54423	0.000768	GO:0006629	fad2- partial
CUUC95104	-1.93061	6.68e-11	GO:0006629	fatty acid desaturase
CUUC95143	2.31867	9.03e-05
CUUC95155	-1.82573	0.0165	GO:0004683	pinus taeda anonymous locus 0_5117_01 genomic sequence
CUUC95308	2.87381	0.00211	GO:0046872	cytochrome p450 81d1-like
CUUC95309	2.43543	0.0267	GO:0046872	cytochrome p450 81d1-like
CUUC95419	3.13401	7.31e-05	GO:0006629	gdsl esterase lipase at5g33370-like
CUUC95451	1.81866	0.00289	GO:0009535	uncharacterized loc101216249
CUUC95630	1.6481	0.00202
CUUC95632	-1.81801	0.0341
CUUC95633	3.08434	0.00106
CUUC95662	1.84489	0.00294	GO:0009535	nad -binding rossmann-fold superfamily protein
CUUC95710	2.26798	2.96e-08	GO:0005634	polyamine-modulated factor 1-binding protein 1
CUUC95783	-3.45738	0.00274
CUUC95930	-2.11103	4.74e-06	GO:0006355	probable wrky transcription factor 40-like
CUUC95996	-1.55484	0.00518	GO:0005576	basic form of pathogenesis-related protein 1-like
CUUC96122	2.11038	0.00412	GO:0005576	gdsl esterase lipase at3g48460-like
CUUC96209	3.51085	1.83e-08	GO:0008270	nadp-dependent alkenal double bond reductase p1-like
CUUC96305	1.71921	2.69e-05	GO:0009535	domain family
CUUC96327	2.14787	1.02e-06	GO:0005829	chp-rich zinc finger protein
CUUC96333	-1.89024	0.0154	GO:0006355	transcription factor bhlh130-like
CUUC96362	-2.16242	0.00186
CUUC96613	-2.59171	0.000684
CUUC96644	1.87962	0.000361	GO:0008152	salicylate o-methyltransferase-like
CUUC96697	-3.36994	3.04e-08	GO:0010540	cbl-interacting serine threonine-protein kinase 6-like
CUUC96717	1.63783	0.0124	GO:0006457	peptidyl-prolyl cis-trans isomerase fkbp17- chloroplastic-like
CUUC96798	-1.67019	0.0008
CUUC96799	-1.58861	0.000403
CUUC96929	-2.23559	0.00289	GO:0017111	atp-dependent zinc metalloprotease -like
CUUC96938	1.63919	0.0115	GO:0016772	serine threonine-protein kinase wnk1-like
CUUC96967	1.68334	0.000744	GO:0006355	nac transcription factor 25-like
CUUC96990	-1.65064	1.86e-06	GO:0016021	receptor-like protein kinase 5-like
CUUC96994	2.29972	0.000254	GO:0006950	small heat shock chloroplastic-like
CUUC97415	-2.20837	0.0151
CUUC97532	-1.79295	0.00524
CUUC97569	1.81759	0.000353
CUUC97671	-3.00683	9.51e-09	GO:0016491	peroxidase 2-like
CUUC97799	-2.2412	0.0254	GO:0004715	l-type lectin-domain containing receptor kinase -like
CUUC97801	-2.78608	0.0022	GO:0030246	l-type lectin-domain containing receptor kinase -like
CUUC97830	2.90829	0.00163
CUUC97868	1.58795	0.0153	GO:0019375	spx domain-containing protein 1-like
CUUC97998	-2.90996	0.015	GO:0000224	peptide-n4-(n-acetyl-beta-glucosaminyl)asparagine amidase a-like
CUUC98052	1.69189	0.0254	GO:0016021	aquaporin nip2-1-like
CUUC98075	1.61539	0.0354	GO:0046983	transcription factor bhlh93-like
CUUC98117	-2.10416	0.000602
CUUC98219	1.82669	5.76e-07
CUUC98258	2.78272	9.78e-08	GO:0016747	3-ketoacyl- synthase 21-like
CUUC98259	2.49202	2.24e-06	GO:0016747	3-ketoacyl- synthase 21-like
CUUC98382	4.39716	5.78e-50	GO:0005618	hydroxyacyl-acp dehydrase
CUUC98419	-2.52681	1.27e-09	GO:0003677	probable wrky transcription factor 70-like
CUUC98467	1.72188	4.02e-13	GO:0016021	aquaporin nip2-1-like
CUUC98476	1.70566	0.000183
CUUC98858	-2.54933	0.000268
CUUC98927	1.50756	0.000221
CUUC98958	-2.90495	0.000251	GO:0048825	protein kinase pinoid 2-like
CUUC99184	1.9285	0.013	GO:0010207	uncharacterized loc101219803
CUUC99483	-1.65462	0.00792	GO:0044710	-mandelonitrile lyase 1-like
CUUC99523	3.12647	0.000237
CUUC99554	1.64801	0.0206
CUUC99686	-1.52279	0.00447	GO:0009987	auxin response factor 5-like
CUUC99696	-1.68967	1.69e-05	GO:0005488	transcription factor myb44-like
CUUC99761	-2.01382	0.00123	GO:0043565	wrky transcription factor 30
CUUC99762	-2.95079	0.00386
CUUC99763	-2.08933	0.000239
CUUC99927	1.6404	0.00141	GO:0005506	1-aminocyclopropane-1-carboxylate oxidase homolog 3-like
