# Supplementary material for: Transcriptomic changes in Cucurbita pepo fruit after cold storage: differential response between two cultivars contrasting in chilling sensitivity
Source: BMC Genomics. 2018 Feb 7;19:125. doi: 10.1186/s12864-018-4500-9 (PMC5804050; doi:10.1186/s12864-018-4500-9)
Supplement: Supplementary file 5 — Functional annotation (P value < 0.05 and FDR < 0.05) for differentially regulated genes in fresh harvest Natura respect to Sinatra fruit. (XLSX 14 kb) [file 12864_2018_4500_MOESM5_ESM.xlsx]

## Sheet: Up-regulated
Table S4: Functional annotation (P value < 0.05 and FDR < 0.05) for differentially regulated genes in fresh harvest Natura respect to Sinatra fruit.
Category	GO Term	ID	Fold change Natura	Annotation
Biological process	GO:0006979 Response to oxidative stress	CUUC93467	2.78427	Phenylcoumaran benzylic ether reductase
	FDR: 2,0E-2, P value: 2,7E-5	CUUC90510	2.6628	GIGANTEA-5
		CUUC119776	2.6351	Cytochrome P450 71b37-like
		CUUC92115	2.61138	Uncharacterized protein TCM_030662
		CUUC85555	2.48325	Peroxidase 64
		CUUC92801	2.40957	Ascorbate peroxidase
		CUUC111187	2.3508	Stachyose synthase-like
		CUUC60648	2.34578	HSP22
		CUUC61288	2.26859	At3g10020 t22k18_16
		CUUC62056	1.93648	Peroxidase 4-like
		CUUC90165	1.91752	kDa heat shock peroxisomal-like
		CUUC76811	1.87586	Peroxidase 73-like
		CUUC119480	1.5144	Protein GIGANTEA-like
		CUUC61439	1.51087	Actin-depolymerizing factor 1-like
Biological process	GO:0009409 Response to cold	CUUC98258	2.78272	3-ketoacyl-CoA synthase 21-like
	FDR: 3,0E-2, P value: 7,3E-5	CUUC90510	2.6628	GIGANTEA-5
		CUUC98259	2.49202	3-ketoacyl-CoA synthase 21-like
		CUUC77158	2.30653	Calvin cycle protein CP12- chloroplastic-like
		CUUC62103	1.99136	Transcription factor TGA1
		CUUC110483	1.9636	3-ketoacyl-CoA synthase 6-like
		CUUC77693	1.90915	Allene oxide cyclase chloroplastic-like
		CUUC106247	1.79105	Thiamine thiazole chloroplastic-like
		CUUC110480	1.61953	3-ketoacyl-CoA synthase 11-like
		CUUC90956	1.54868	Dof zinc finger
		CUUC91894	1.53636	Bax inhibitor 1
		CUUC100394	1.50771	3-ketoacyl-CoA synthase 10-like
		CUUC119480	1.5144	Protein GIGANTEA-like
Biological process	GO:0006633 Fatty acid biosynthetic process	CUUC98382	4.39716	3-hydroxyacyl-ACP-dehydratase
	FDR: 3,5E-2, P value: 8,9E-5	CUUC109963	3.29744	Protein ECERIFERUM 1-like
		CUUC98258	2.78272	3-ketoacyl-CoA synthase 21-like
		CUUC98259	2.49202	3-ketoacyl-CoA synthase 21-like
		CUUC110483	1.9636	3-ketoacyl-CoA synthase 6-like
		CUUC63271	1.90274	Palmitoyl-monogalactosyldiacylglycerol delta-7 chloroplastic-like
		CUUC110480	1.61953	3-ketoacyl-CoA synthase 11-like
		CUUC100394	1.50771	3-ketoacyl-CoA synthase 10-like
Biological process	GO:0010378 Temperature compensation of the circadian clock	CUUC90510	2.6628	GIGANTEA-5
	FDR: 2,0E-2, P value: 3,8E-5	CUUC119480	1.5144	Protein GIGANTEA-like
Cellular component	GO:0009535 Chloroplast thylakoid membrane	CUUC101404	2.37063	At2g10940-like protein
	FDR: 1,3E-2, P value: 5,2E-6	CUUC91678	2.17342	NADH-quinone oxidoreductase subunit chloroplastic-like
		CUUC100613	1.95256	Chlorophyll a-b binding protein chloroplastic-like
		CUUC77693	1.90915	Allene oxide cyclase chloroplastic-like
		CUUC95662	1.84489	NAD-binding rossmann-fold superfamily protein
		CUUC95451	1.81866	Uncharacterized LOC101216249
		CUUC96305	1.71921	Domain family
		CUUC108727	1.67094	Uncharacterized LOC100266405
		CUUC112096	1.67124	Membrane family protein
		CUUC96717	1.63783	Peptidyl-prolyl cis-trans isomerase fkbp17- chloroplastic-like
		CUUC100905	1.56023	Chlorophyll a-b binding protein chloroplastic-like
		CUUC61059	1.53924	Uncharacterized LOC101210548

## Sheet: Down-regulated
Table S4: Functional annotation (P value < 0.05 and FDR < 0.05) for differentially regulated genes in fresh harvested Natura respect Sinatra fruit.
Category	GO Term	ID	Fold change Natura	Annotation
Biological process	GO:0006097 Glyoxylate cycle	CUUC86816	-1.8396	Isocitrate lyase
	FDR: 3,6E-2, P value: 5,1E-5	CUUC84952	-1.777	Isocitrate lyase
		CUUC86817	-1.68076	Isocitrate lyase
Biological process	GO:0046487 Glyoxylate metabolic process	CUUC86816	-1.8396	Isocitrate lyase
	FDR: 4,2E-2, P value: 7,5E-5	CUUC84952	-1.777	Isocitrate lyase
		CUUC86817	-1.68076	Isocitrate lyase
Molecular function	GO:0004451 Isocitrate lyase activity	CUUC86816	-1.8396	Isocitrate lyase
	FDR: 9,0E-3, P value: 1,1E-6	CUUC84952	-1.777	Isocitrate lyase
		CUUC86817	-1.68076	Isocitrate lyase
