# Supplementary material for: Transcriptomic changes in Cucurbita pepo fruit after cold storage: differential response between two cultivars contrasting in chilling sensitivity
Source: BMC Genomics. 2018 Feb 7;19:125. doi: 10.1186/s12864-018-4500-9 (PMC5804050; doi:10.1186/s12864-018-4500-9)
Supplement: Supplementary file 6 — Functional annotation (P value < 0.05 and FDR < 0.05) for differentially regulated genes specific of Natura fruit stored 14 days at 4ºC. (XLSX 61 kb) [file 12864_2018_4500_MOESM6_ESM.xlsx]

## Sheet: Up-regulated
Table S5: Functional annotation (P value < 0.05 and FDR < 0.05) for differentially regulated genes specific of Natura fruit stored 14 days at 4ºC.
Category	GO Term	ID	Fold change	Annotation
Biological process	GO:0010038 Response to metal ion	CUUC97743	8.1359	Transcription factor MYB76-like
	FDR: 9,3E-4, P value: 1,5E-5	CUUC111871	3.54421	Glyceraldehyde-3-phosphate dehydrogenase
		CUUC104231	3.3623	Pyruvate kinase cytosolic isozyme-like
		CUUC61495	3.32378	Catalase
		CUUC92331	3.27578	HSP70 protein
		CUUC112296	3.11459	MACPF domain-containing protein CAD1-like
		CUUC104913	2.79954	Succinyl-CoA ligase
		CUUC65762	2.77888	Presequence protease chloroplastic mitochondrial-like
		CUUC73922	2.717	Serine acetyltransferase mitochondrial-like
		CUUC106849	2.70664	Proteasome subunit alpha type-5-like
		CUUC118056	2.44128	Photosystem II stability assembly factor chloroplastic-like
		CUUC96144	2.41773	20S proteasome subunit PBA1
		CUUC94906	2.31696	14-3-3-like protein
		CUUC94907	2.28518	14-3-3-like protein
		CUUC91403	2.26426	Phosphoglycerate kinase
		CUUC77598	2.24473	Nicotianamine synthase-like
		CUUC96902	2.16337	Serine acetyltransferase mitochondrial-like
		CUUC74553	2.15566	Copper chaperone
		CUUC95351	2.15024	Fructokinase
		CUUC61806	2.09807	Proteasome subunit beta type-3-A-like
		CUUC87336	2.09775	Adenylate kinase B-like
		CUUC60764	2.08333	Monodehydroascorbate reductase
		CUUC92562	2.06955	SKP1-like protein
		CUUC118770	2.03756	Alanine aminotransferase mitochondrial-like
		CUUC116844	2.03587	Cell division cycle protein 48 homolog
		CUUC98026	2.01338	Formate--tetrahydrofolate ligase-like
		CUUC97639	1.97167	NADH-cytochrome b5 reductase-like protein
		CUUC96145	1.95687	20S proteasome subunit PBA1
		CUUC108103	1.92754	Proteasome subunit alpha type-6-like
		CUUC96147	1.89653	20S proteasome subunit PBA1
		CUUC100799	1.89174	Proteasome subunit beta type-4-like
		CUUC90066	1.89056	Fiber protein Fb15
		CUUC106848	1.87331	Proteasome subunit alpha type-5-like
		CUUC86548	1.86148	Heat stable protein 1
		CUUC61959	1.86076	Cinnamoyl-CoA reductase
		CUUC94158	1.83195	Protein disulfide-isomerase-like
		CUUC64805	1.81698	Pinus taeda anonymous locus cl212contig1_02 genomic sequence
		CUUC60855	1.81148	20S proteasome beta subunit PBB2
		CUUC114894	1.80502	26S proteasome regulatory subunit 4 homolog A-like
		CUUC94909	1.79329	14-3-3 protein
		CUUC98615	1.78898	Malate dehydrogenase
		CUUC99843	1.77654	Transaldolase family protein
		CUUC105152	1.76542	Bisphosphoglycerate-independent phosphoglycerate mutase-like
		CUUC88106	1.74107	Probable aspartyl aminopeptidase-like
		CUUC101383	1.73095	3-oxoacyl-[acyl-carrier-protein] reductase FabG
		CUUC63415	1.72248	Superoxide dismutase
		CUUC94265	1.71311	Actin-depolymerizing factor 2-like
		CUUC108437	1.70807	26S proteasome non-ATPase regulatory subunit
		CUUC96068	1.7037	Bifunctional nitrilase nitrile hydratase NIT4B-like
		CUUC94026	1.6966	Glycogen phosphorylase 1-like
		CUUC105859	1.68793	Protein Roh1
		CUUC94908	1.66263	14-3-3 protein
		CUUC65543	1.65624	NADPH-dependent thioredoxin reductase 3-like
		CUUC61958	1.65098	OAS-TL4 cysteine synthase
		CUUC87712	1.64817	SKP1-like protein
		CUUC60856	1.6341	20S proteasome beta subunit PBB2
		CUUC99221	1.62947	Ras-related protein RABA1f-like
		CUUC116842	1.62075	Cell division cycle protein 48 homolog
		CUUC96146	1.61855	Proteasome subunit beta type-6-like
		CUUC62126	1.60869	Probable nucleoredoxin 1-like
		CUUC111254	1.5792	14-3-3-like protein
		CUUC109813	1.56088	Dihydrolipoyl dehydrogenase mitochondrial-like
		CUUC109072	1.55886	GTP-binding nuclear protein Ran-3-like
		CUUC108451	1.556	Peroxisomal acyl-coenzyme A oxidase 1
		CUUC88097	1.54647	Prefoldin subunit 6-like
		CUUC107116	1.53825	Transcription factor MYB1R1-like
		CUUC105421	1.52016	Pyruvate kinase
		CUUC110803	1.51255	Citrate synthase
		CUUC81706	1.50591	Mitochondrial pyruvate carrier 1-like isoform 1
Biological process	GO:0009651 Response to salt stress	CUUC97743	8.1359	Transcription factor MYB76-like
	FDR: 1,0E-4, P value: 1,3E-6	CUUC74629	4.41088	CASP-like protein RCOM_1206790-like
		CUUC83235	3.23568	Calcium-transporting ATPase plasma membrane-type-like
		CUUC76811	2.92573	Peroxidase 73-like
		CUUC83570	2.79868	Calcineurin B-like protein-interacting protein kinase
		CUUC101701	2.59888	ATP synthase subunit delta mitochondrial-like
		CUUC107903	2.57819	Peptide transporter PTR3-A-like
		CUUC100625	2.56833	L-lactate dehydrogenase A-like
		CUUC90133	2.44486	Zinc finger AN1 domain-containing stress-associated protein 12-like
		CUUC96144	2.41773	20S proteasome subunit PBA1
		CUUC100627	2.40614	L-lactate dehydrogenase A-like
		CUUC62570	2.38315	Pyridoxal kinase
		CUUC74553	2.15566	Copper chaperone
		CUUC61806	2.09807	Proteasome subunit beta type-3-A-like
		CUUC60764	2.08333	Monodehydroascorbate reductase
		CUUC101048	2.00374	Vesicle-associated membrane protein 726-like
		CUUC97639	1.97167	NADH-cytochrome b5 reductase-like protein
		CUUC111088	1.96118	26S proteasome non-ATPase regulatory subunit 4-like
		CUUC96145	1.95687	20S proteasome subunit PBA1
		CUUC120457	1.94116	Cyanate hydratase
		CUUC106021	1.92789	BTB/POZ and TAZ domain-containing protein 4-like
		CUUC106774	1.91726	Glycogen synthase kinase-3
		CUUC96147	1.89653	20S proteasome subunit PBA1
		CUUC100799	1.89174	Proteasome subunit beta type-4-like
		CUUC65264	1.88975	Long chain acyl-CoA synthetase peroxisomal-like
		CUUC101699	1.88781	ATP synthase subunit delta mitochondrial-like
		CUUC105414	1.87096	Ras-related protein RABF2b-like
		CUUC105134	1.86929	DELLA protein GAIP
		CUUC86548	1.86148	Heat stable protein 1
		CUUC111087	1.86118	26S proteasome non-ATPase regulatory subunit 4-like
		CUUC94158	1.83195	Protein disulfide-isomerase-like
		CUUC64805	1.81698	Pinus taeda anonymous locus cl212contig1_02 genomic sequence
		CUUC60855	1.81148	20S proteasome beta subunit PBB2
		CUUC104160	1.79428	HNH endonuclease
		CUUC98615	1.78898	Malate dehydrogenase
		CUUC106722	1.77189	26S proteasome non-ATPase regulatory subunit 14-like
		CUUC60945	1.73201	Avirulence-responsive family protein
		CUUC99576	1.73183	EID1-like F-box protein 3-like
		CUUC109916	1.7306	6-phosphogluconate dehydrogenase family protein isoform 1
		CUUC101373	1.72879	AMMECR1 family protein
		CUUC106507	1.72436	Aldehyde dehydrogenase family 7 member B4-like
		CUUC63415	1.72248	Superoxide dismutase
		CUUC120196	1.70848	V-type proton ATPase catalytic subunit A-like
		CUUC114394	1.64969	NADH dehydrogenase
		CUUC60856	1.6341	20S proteasome beta subunit PBB2
		CUUC96146	1.61855	Proteasome subunit beta type-6-like
		CUUC111090	1.59904	26S proteasome non-ATPase regulatory subunit 4-like
		CUUC74694	1.57362	Stress-induced hydrophobic peptide
		CUUC109072	1.55886	GTP-binding nuclear protein Ran-3-like
		CUUC88097	1.54647	Prefoldin subunit 6-like
		CUUC101700	1.54018	ATP synthase subunit delta mitochondrial-like
		CUUC107116	1.53825	Transcription factor MYB1R1-like
		CUUC100025	1.51834	Cyclase family protein
Biological process	GO:0009266 Response to temperature stimulus	CUUC74629	4.41088	CASP-like protein RCOM_1206790-like
	FDR: 6,5E-3, P value: 1,3E-4	CUUC114014	3.41297	Heat stress transcription factor C-1-like
		CUUC61495	3.32378	Catalase
		CUUC92331	3.27578	HSP70 protein
		CUUC112296	3.11459	MACPF domain-containing protein CAD1-like
		CUUC82832	2.99154	Seed maturation protein LEA 4
		CUUC72976	2.85525	Probable LRR receptor-like protein kinase At1g51890-like
		CUUC73922	2.717	Serine acetyltransferase mitochondrial-like
		CUUC117427	2.71255	Glyceraldehyde-3-phosphate dehydrogenase chloroplastic-like
		CUUC112546	2.4505	Protease 2-like
		CUUC90133	2.44486	Zinc finger AN1 domain-containing stress-associated protein 12-like
		CUUC64482	2.43752	Germin-like protein 5-1-like
		CUUC77369	2.43231	Zeaxanthin epoxidase
		CUUC91520	2.42888	Acyl carrier protein
		CUUC96144	2.41773	20S proteasome subunit PBA1
		CUUC104245	2.40651	Carbonic anhydrase
		CUUC111898	2.32341	Fructose-1,6-bisphosphatase chloroplastic-like
		CUUC104592	2.31129	Ribulose-phosphate 3-epimerase chloroplastic-like
		CUUC104593	2.27698	Ribulose-phosphate 3-epimerase chloroplastic-like
		CUUC91403	2.26426	Phosphoglycerate kinase
		CUUC96902	2.16337	Serine acetyltransferase mitochondrial-like
		CUUC62669	2.01124	Phosphoribulokinase chloroplastic-like
		CUUC100699	1.99278	Peptide methionine sulfoxide reductase chloroplastic-like
		CUUC97639	1.97167	NADH-cytochrome b5 reductase-like protein
		CUUC111088	1.96118	26S proteasome non-ATPase regulatory subunit 4-like
		CUUC96145	1.95687	20S proteasome subunit PBA1
		CUUC103418	1.94681	Cysteine inhibitor 1
		CUUC106021	1.92789	BTB/POZ and TAZ domain-containing protein 4-like
		CUUC77011	1.92074	15.4 Kda class V heat shock protein
		CUUC96147	1.89653	20S proteasome subunit PBA1
		CUUC90388	1.87632	Bax inhibitor 1
		CUUC105414	1.87096	Ras-related protein RABF2b-like
		CUUC86548	1.86148	Heat stable protein 1
		CUUC111087	1.86118	26S proteasome non-ATPase regulatory subunit 4-like
		CUUC61959	1.86076	Cinnamoyl-CoA reductase
		CUUC110408	1.84466	Fructose-1,6-bisphosphatase chloroplastic-like
		CUUC102980	1.83794	L-galactose-1-phosphate phosphatase
		CUUC74534	1.82665	Universal stress protein A-like
		CUUC95367	1.82555	Calvin cycle protein CP12-chloroplastic-like
		CUUC114894	1.80502	26S proteasome regulatory subunit 4 homolog A-like
		CUUC104160	1.79428	HNH endonuclease
		CUUC74548	1.792	Cysteine proteinase inhibitor
		CUUC105152	1.76542	Bisphosphoglycerate-independent phosphoglycerate mutase-like
		CUUC99576	1.73183	EID1-like F-box protein 3-like
		CUUC65607	1.69176	Protein vernalization insensitive 3-like
		CUUC105859	1.68793	Protein Roh1
		CUUC111090	1.59904	26S proteasome non-ATPase regulatory subunit 4-like
		CUUC107944	1.59776	Malate dehydrogenase chloroplastic-like
		CUUC98463	1.5781	Ras-related protein RAB11c-like
		CUUC74694	1.57362	Stress-induced hydrophobic peptide
Biological process	GO:0042742 Defense response to bacterium	CUUC74629	4.41088	CASP-like protein RCOM_1206790-like
	FDR: 1,6E-3, P value: 2,8E-5	CUUC111871	3.54421	Glyceraldehyde-3-phosphate dehydrogenase
		CUUC83235	3.23568	Calcium-transporting ATPase plasma membrane-type-like
		CUUC112296	3.11459	MACPF domain-containing protein CAD1-like
		CUUC102126	2.96622	Aldolase-type TIM barrel family protein isoform 1
		CUUC60699	2.88557	Indole-3-glycerol phosphate chloroplastic-like
		CUUC107903	2.57819	Peptide transporter PTR3-A-like
		CUUC104245	2.40651	Carbonic anhydrase
		CUUC102127	2.35653	Aldolase-type TIM barrel family protein isoform 1
		CUUC104592	2.31129	Ribulose-phosphate 3-epimerase chloroplastic-like
		CUUC67036	2.28148	RING-H2 finger protein ATL2-like
		CUUC104593	2.27698	Ribulose-phosphate 3-epimerase chloroplastic-like
		CUUC103195	2.12513	Arginase
		CUUC62669	2.01124	Phosphoribulokinase chloroplastic-like
		CUUC111377	1.99178	Sedoheptulose-1,7-bisphosphatase chloroplastic-like
		CUUC62721	1.91887	E3 ubiquitin-protein ligase BAH1-like
		CUUC86548	1.86148	Heat stable protein 1
		CUUC64805	1.81698	Pinus taeda anonymous locus cl212contig1_02 genomic sequence
		CUUC63415	1.72248	Superoxide dismutase
		CUUC99725	1.71373	50S ribosomal protein chloroplastic-like
		CUUC94265	1.71311	Actin-depolymerizing factor 2-like
		CUUC99636	1.65993	Probable WRKY transcription factor 48-like
		CUUC115999	1.65026	Zinc finger CCCH domain-containing protein 40-like
		CUUC61739	1.60656	Pyruvate dehydrogenase E1 component subunit mitochondrial-like
		CUUC84781	1.56366	ATP synthase subunit b chloroplastic-like
		CUUC94677	1.5409	Cytochrome b6-f complex iron-sulfur chloroplastic-like
		CUUC94809	1.53855	Probable 6-phosphogluconolactonase chloroplastic-like
		CUUC60604	1.52661	Ribosome-recycling factor chloroplastic-like
Biological process	GO:0006096 Glycolysis	CUUC111871	3.54421	Glyceraldehyde-3-phosphate dehydrogenase
	FDR: 3,5E-5, P value: 4,1E-7	CUUC104231	3.3623	Pyruvate kinase cytosolic isozyme-like
		CUUC99946	2.81733	Pyruvate kinase cytosolic isozyme-like
		CUUC100625	2.56833	L-lactate dehydrogenase A-like
		CUUC100627	2.40614	L-lactate dehydrogenase A-like
		CUUC90216	2.39073	3-phosphoglycerate kinase partial
		CUUC91403	2.26426	Phosphoglycerate kinase
		CUUC61806	2.09807	Proteasome subunit beta type-3-A-like
		CUUC97639	1.97167	NADH-cytochrome b5 reductase-like protein
		CUUC96145	1.95687	20S proteasome subunit PBA1
		CUUC96147	1.89653	20S proteasome subunit PBA1
		CUUC90066	1.89056	Fiber protein Fb15
		CUUC86548	1.86148	Heat stable protein 1
		CUUC65061	1.81857	6-phosphofructokinase 3-like
		CUUC60855	1.81148	20S proteasome beta subunit PBB2
		CUUC114894	1.80502	26S proteasome regulatory subunit 4 homolog A-like
		CUUC105152	1.76542	Bisphosphoglycerate-independent phosphoglycerate mutase-like
		CUUC60856	1.6341	20S proteasome beta subunit PBB2
		CUUC88097	1.54647	Prefoldin subunit 6-like
		CUUC105421	1.52016	Pyruvate kinase
		CUUC81706	1.50591	Mitochondrial pyruvate carrier 1-like isoform 1
Biological process	GO:0051788 Response to misfolded protein	CUUC63633	2.94126	Aspartate aminotransferase 3
	FDR: 4,3E-8, P value: 2,9E-10	CUUC96144	2.41773	20S proteasome subunit PBA1
		CUUC102694	2.39075	Transmembrane protein 208-like
		CUUC61806	2.09807	Proteasome subunit beta type-3-A-like
		CUUC61601	2.03208	26S protease regulatory subunit 6B homolog
		CUUC97886	2.01572	NADH dehydrogenase
		CUUC111088	1.96118	26S proteasome non-ATPase regulatory subunit 4-like
		CUUC96145	1.95687	20S proteasome subunit PBA1
		CUUC117914	1.91551	ABC transporter D family member 1
		CUUC96147	1.89653	20S proteasome subunit PBA1
		CUUC90066	1.89056	Fiber protein Fb15
		CUUC111087	1.86118	26S proteasome non-ATPase regulatory subunit 4-like
		CUUC97884	1.83727	NADH dehydrogenase
		CUUC60855	1.81148	20S proteasome beta subunit PBB2
		CUUC114894	1.80502	26S proteasome regulatory subunit 4 homolog A-like
		CUUC60637	1.76551	Uncharacterized LOC101209235
		CUUC93768	1.63676	Peroxisome biogenesis protein 12-like
		CUUC60856	1.6341	20S proteasome beta subunit PBB2
		CUUC89352	1.63205	3-ketoacyl-CoA thiolase
		CUUC111090	1.59904	26S proteasome non-ATPase regulatory subunit 4-like
Biological process	GO:0006635 Fatty acid beta-oxidation	CUUC61495	3.32378	Catalase
	FDR: 4,4E-5, P value: 5,5E-7	CUUC112296	3.11459	MACPF domain-containing protein CAD1-like
		CUUC63633	2.94126	Aspartate aminotransferase 3
		CUUC96144	2.41773	20S proteasome subunit PBA1
		CUUC61806	2.09807	Proteasome subunit beta type-3-A-like
		CUUC61601	2.03208	26S protease regulatory subunit 6B homolog
		CUUC96145	1.95687	20S proteasome subunit PBA1
		CUUC117914	1.91551	ABC transporter D family member 1
		CUUC96147	1.89653	20S proteasome subunit PBA1
		CUUC94098	1.87875	PREDICTED: uncharacterized protein LOC101218800
		CUUC60855	1.81148	20S proteasome beta subunit PBB2
		CUUC93768	1.63676	Peroxisome biogenesis protein 12-like
		CUUC60856	1.6341	20S proteasome beta subunit PBB2
		CUUC89352	1.63205	3-ketoacyl-CoA thiolase
		CUUC101107	1.61637	Protein peroxin-4-like
		CUUC76779	1.58955	Non-specific lipid-transfer protein
		CUUC108451	1.556	Peroxisomal acyl-coenzyme A oxidase 1
Biological process	GO:0080129 Proteasome core complex assembly	CUUC61601	2.03208	26S protease regulatory subunit 6B homolog
	FDR: 1,6E-7, P value: 1,2E-9	CUUC63633	2.94126	Aspartate aminotransferase 3
		CUUC96144	2.41773	20S proteasome subunit PBA1
		CUUC102694	2.39075	Transmembrane protein 208-like
		CUUC61806	2.09807	Proteasome subunit beta type-3-A-like
		CUUC97886	2.01572	NADH dehydrogenase
		CUUC96145	1.95687	20S proteasome subunit PBA1
		CUUC117914	1.91551	ABC transporter D family member 1
		CUUC96147	1.89653	20S proteasome subunit PBA1
		CUUC90066	1.89056	Fiber protein Fb15
		CUUC97884	1.83727	NADH dehydrogenase
		CUUC60855	1.81148	20S proteasome beta subunit PBB2
		CUUC60637	1.76551	Uncharacterized LOC101209235
		CUUC93768	1.63676	Peroxisome biogenesis protein 12-like
		CUUC60856	1.6341	20S proteasome beta subunit PBB2
		CUUC89352	1.63205	3-ketoacyl-CoA thiolase
Biological process	GO:0019252 Starch biosynthetic process	CUUC95534	2.74414	PsbQ-like protein chloroplastic-like
	FDR: 3,7E-4, P value: 5,3E-6	CUUC96220	2.56741	Proteasome maturation factor UPM1 family protein
		CUUC112646	2.5258	Sec-independent protein translocase protein chloroplastic-like
		CUUC91403	2.26426	Phosphoglycerate kinase
		CUUC86931	2.25336	Phosphoglucan phosphatase chloroplastic-like
		CUUC91680	2.20486	Cytochrome c biogenesis protein chloroplastic-like
		CUUC100091	2.09213	ATP-dependent Clp protease proteolytic subunit 5
		CUUC111377	1.99178	Sedoheptulose-1,7-bisphosphatase chloroplastic-like
		CUUC90579	1.98265	Uncharacterized LOC101218484
		CUUC117325	1.94293	Elongation factor chloroplastic-like
		CUUC89694	1.89679	Zeaxanthin epoxidase
		CUUC84593	1.70767	At1g22630 F12K8_2
		CUUC105555	1.66455	At3g51510 F26O13_150
		CUUC65543	1.65624	NADPH-dependent thioredoxin reductase 3-like
		CUUC117326	1.64081	Elongation factor chloroplastic-like
		CUUC93844	1.50034	Carbon catabolite repressor protein 4 homolog 3-like
Biological process	GO:0006098 Pentose-phosphate shunt	CUUC95534	2.74414	PsbQ-like protein chloroplastic-like
	FDR: 1,4E-3, P value: 2,4E-5	CUUC112998	2.4327	Probable anion transporter chloroplastic-like
		CUUC104592	2.31129	Ribulose-phosphate 3-epimerase chloroplastic-like
		CUUC104593	2.27698	Ribulose-phosphate 3-epimerase chloroplastic-like
		CUUC96344	2.24322	Xylose isomerase-like
		CUUC116517	2.13235	ATP-dependent zinc metalloprotease chloroplastic-like
		CUUC117325	1.94293	Elongation factor chloroplastic-like
		CUUC89694	1.89679	Zeaxanthin epoxidase
		CUUC97938	1.80365	At3g61870 F21F14_40
		CUUC99843	1.77654	Transaldolase family protein
		CUUC92509	1.76193	At5g08050 F13G24_250
		CUUC102184	1.73149	Ribulose-phosphate 3-cytoplasmic isoform-like
		CUUC109916	1.7306	6-phosphogluconate dehydrogenase family protein isoform 1
		CUUC84593	1.70767	At1g22630 F12K8_2
		CUUC117326	1.64081	Elongation factor chloroplastic-like
		CUUC94809	1.53855	Probable 6-phosphogluconolactonase chloroplastic-like
Biological process	GO:0043161 Proteasomal ubiquitin-dependent protein catabolic process	CUUC63633	2.94126	Aspartate aminotransferase 3
	FDR: 6,6E-6, P value: 7,1E-8	CUUC96144	2.41773	20S proteasome subunit PBA1
		CUUC61806	2.09807	Proteasome subunit beta type-3-A-like
		CUUC61601	2.03208	26S protease regulatory subunit 6B homolog
		CUUC111088	1.96118	26S proteasome non-ATPase regulatory subunit 4-like
		CUUC96145	1.95687	20S proteasome subunit PBA1
		CUUC117914	1.91551	ABC transporter D family member 1
		CUUC96147	1.89653	20S proteasome subunit PBA1
		CUUC111087	1.86118	26S proteasome non-ATPase regulatory subunit 4-like
		CUUC60855	1.81148	20S proteasome beta subunit PBB2
		CUUC114894	1.80502	26S proteasome regulatory subunit 4 homolog A-like
		CUUC93768	1.63676	Peroxisome biogenesis protein 12-like
		CUUC60856	1.6341	20S proteasome beta subunit PBB2
		CUUC89352	1.63205	3-ketoacyl-CoA thiolase
		CUUC111090	1.59904	26S proteasome non-ATPase regulatory subunit 4-like
Biological process	GO:0009407 Toxin catabolic process	CUUC114014	3.41297	Heat stress transcription factor C-1-like
	FDR: 1,4E-3, P value: 2,4E-5	CUUC63633	2.94126	Aspartate aminotransferase 3
		CUUC90133	2.44486	Zinc finger AN1 domain-containing stress-associated protein 12-like
		CUUC96144	2.41773	20S proteasome subunit PBA1
		CUUC61806	2.09807	Proteasome subunit beta type-3-A-like
		CUUC61601	2.03208	26S protease regulatory subunit 6B homolog
		CUUC96145	1.95687	20S proteasome subunit PBA1
		CUUC117914	1.91551	ABC transporter D family member 1
		CUUC96147	1.89653	20S proteasome subunit PBA1
		CUUC105414	1.87096	Ras-related protein RABF2b-like
		CUUC60855	1.81148	20S proteasome beta subunit PBB2
		CUUC93768	1.63676	Peroxisome biogenesis protein 12-like
		CUUC60856	1.6341	20S proteasome beta subunit PBB2
		CUUC89352	1.63205	3-ketoacyl-CoA thiolase
		CUUC102550	1.51917	Ribosomal RNA small subunit methyltransferase I-like
Biological process	GO:0009853 Photorespiration	CUUC62014	2.89322	D-glycerate 3-kinase chloroplastic-like
	FDR: 1,5E-4, P value: 2,1E-6	CUUC102694	2.39075	Transmembrane protein 208-like
		CUUC64828	2.04462	ATP synthase subunit mitochondrial-like
		CUUC61601	2.03208	26S protease regulatory subunit 6B homolog
		CUUC97886	2.01572	NADH dehydrogenase
		CUUC90066	1.89056	Fiber protein Fb15
		CUUC97884	1.83727	NADH dehydrogenase
		CUUC60855	1.81148	20S proteasome beta subunit PBB2
		CUUC64827	1.79021	ATP synthase subunit mitochondrial-like
		CUUC60637	1.76551	Uncharacterized LOC101209235
		CUUC91354	1.71603	NADH dehydrogenase
		CUUC60856	1.6341	20S proteasome beta subunit PBB2
		CUUC107599	1.57512	NADH dehydrogenase
		CUUC120485	1.56146	NADH dehydrogenase
		CUUC86479	1.51345	ac012654_15est gb
Biological process	GO:0000023 Maltose metabolic process	CUUC95534	2.74414	PsbQ-like protein chloroplastic-like
	FDR: 1,7E-4, P value: 2,3E-6	CUUC96220	2.56741	Proteasome maturation factor UPM1 family protein
		CUUC112646	2.5258	Sec-independent protein translocase protein chloroplastic-like
		CUUC91403	2.26426	Phosphoglycerate kinase
		CUUC86931	2.25336	Phosphoglucan phosphatase chloroplastic-like
		CUUC91680	2.20486	Cytochrome c biogenesis protein chloroplastic-like
		CUUC100091	2.09213	ATP-dependent Clp protease proteolytic subunit 5
		CUUC90579	1.98265	Uncharacterized LOC101218484
		CUUC117325	1.94293	Elongation factor chloroplastic-like
		CUUC89694	1.89679	Zeaxanthin epoxidase
		CUUC84593	1.70767	At1g22630 F12K8_2
		CUUC105555	1.66455	At3g51510 F26O13_150
		CUUC117326	1.64081	Elongation factor chloroplastic-like
		CUUC93844	1.50034	Carbon catabolite repressor protein 4 homolog 3-like
Biological process	GO:0022900 Electron transport chain	CUUC95534	2.74414	PsbQ-like protein chloroplastic-like
	FDR: 1,7E-2, P value: 4,1E-4	CUUC92173	2.43896	Cytochrome c oxidase subunit 5c-3
		CUUC111898	2.32341	Fructose-1,6-bisphosphatase chloroplastic-like
		CUUC98534	2.2552	Cytochrome b-c1 complex subunit 7-2-like
		CUUC116517	2.13235	ATP-dependent zinc metalloprotease chloroplastic-like
		CUUC90904	2.09715	Thylakoid membrane phosphoprotein 14 chloroplastic-like
		CUUC97886	2.01572	NADH dehydrogenase
		CUUC108103	1.92754	Proteasome subunit alpha type-6-like
		CUUC110408	1.84466	Fructose-1,6-bisphosphatase chloroplastic-like
		CUUC97884	1.83727	NADH dehydrogenase
		CUUC92509	1.76193	At5g08050 F13G24_250
		CUUC83026	1.73634	PGR5-like protein chloroplastic-like
		CUUC91354	1.71603	NADH dehydrogenase
		CUUC111114	1.52905	Succinate dehydrogenase
Biological process	GO:0015992 Proton transport	CUUC97506	4.45815	One-helix protein
	FDR: 2,8E-2, P value: 7,1E-4	CUUC101701	2.59888	ATP synthase subunit delta mitochondrial-like
		CUUC64828	2.04462	ATP synthase subunit mitochondrial-like
		CUUC61601	2.03208	26S protease regulatory subunit 6B homolog
		CUUC90416	1.88862	V-type proton ATPase subunit F-like
		CUUC101699	1.88781	ATP synthase subunit delta mitochondrial-like
		CUUC64827	1.79021	ATP synthase subunit mitochondrial-like
		CUUC86100	1.7685	Probable peptide nitrate transporter At5g62680-like
		CUUC97313	1.72464	V-type proton ATPase subunit G1
		CUUC120196	1.70848	V-type proton ATPase catalytic subunit A-like
		CUUC92665	1.65205	Af361619_1 At2g35260
		CUUC99433	1.56564	Pyrophosphate-energized membrane proton pump 3-like
		CUUC84781	1.56366	ATP synthase subunit b chloroplastic-like
		CUUC101700	1.54018	ATP synthase subunit delta mitochondrial-like
Biological process	GO:0009735 Response to cytokinin stimulus	CUUC111731	6.49375	Zinc finger protein 6-like
	FDR: 2,5E-2, P value: 6,2E-4	CUUC127119	3.12191	NAC domain-containing protein 7-like
		CUUC63633	2.94126	Aspartate aminotransferase 3
		CUUC79890	2.3654	ABC transporter B family member 4-like
		CUUC98127	2.11399	F-box protein
		CUUC61601	2.03208	26S protease regulatory subunit 6b homolog
		CUUC111088	1.96118	26S proteasome non-ATPase regulatory subunit 4-like
		CUUC111087	1.86118	26S proteasome non-ATPase regulatory subunit 4-like
		CUUC102144	1.84469	Phosphoglycerate mutase-like protein
		CUUC74608	1.64828	Non-symbiotic hemoglobin 2
		CUUC111090	1.59904	26S proteasome non-ATPase regulatory subunit 4-like
		CUUC93835	1.50597	Probable complex I intermediate-associated protein 30-like
Biological process	GO:0007031 Peroxisome organization	CUUC61495	3.32378	Catalase
	FDR: 2,7E-2, P value: 6,9E-4	CUUC90593	1.97343	Mitochondria fission 1 protein
		CUUC76881	1.94237	Mitochondria fission 1 protein
		CUUC117914	1.91551	ABC transporter D family member 1
		CUUC89351	1.87935	3-ketoacyl-CoA thiolase
		CUUC94098	1.87875	PREDICTED: uncharacterized protein LOC101218800
		CUUC93768	1.63676	Peroxisome biogenesis protein 12-like
		CUUC89352	1.63205	3-ketoacyl-CoA thiolase
		CUUC89353	1.63076	3-ketoacyl-CoA thiolase peroxisomal-like
		CUUC101107	1.61637	Protein peroxin-4-like
		CUUC76779	1.58955	Non-specific lipid-transfer protein
Biological process	GO:0042744 Hydrogen peroxide catabolic process	CUUC61495	3.32378	Catalase
	FDR: 2,9E-2, P value: 7,5E-4	CUUC65762	2.77888	Presequence protease chloroplastic mitochondrial-like
		CUUC99140	1.87953	Iron-sulfur assembly protein chloroplastic-like
		CUUC99139	1.85718	Iron-sulfur assembly protein chloroplastic-like
		CUUC106379	1.85585	Peroxidase 2-like
		CUUC65543	1.65624	NADPH-dependent thioredoxin reductase 3-like
		CUUC109813	1.56088	Dihydrolipoyl dehydrogenase mitochondrial-like
Biological process	GO:0015718 Monocarboxylic acid transport	CUUC92983	5.31008	Phosphoenolpyruvate phosphate translocator chloroplastic-like
	FDR: 3,9E-2, P value: 1,0E-3	CUUC74432	2.12893	Uncharacterized amino-acid permease -like
		CUUC98619	1.72822	Glucose-6-phosphate phosphate translocator chloroplastic-like
		CUUC117685	1.68207	Organic cation carnitine transporter 7-like
		CUUC113577	1.57302	Glucose-6-phosphate phosphate translocator chloroplastic-like
		CUUC81706	1.50591	Mitochondrial pyruvate carrier 1-like isoform 1
Biological process	GO:0019253 Reductive pentose-phosphate cycle	CUUC117427	2.71255	Glyceraldehyde-3-phosphate dehydrogenase chloroplastic-like
	FDR: 3,6E-3, P value: 6,7E-5	CUUC111898	2.32341	Fructose-1,6-bisphosphatase chloroplastic-like
		CUUC104592	2.31129	Ribulose-phosphate 3-epimerase chloroplastic-like
		CUUC104593	2.27698	Ribulose-phosphate 3-epimerase chloroplastic-like
		CUUC111377	1.99178	Sedoheptulose-1,7-bisphosphatase chloroplastic-like
Biological process	GO:0042938 Dipeptide transport	CUUC89268	2.70247	Peptide transporter PTR2-like
	FDR: 4,5E-2, P value: 1,3E-3	CUUC89270	2.65801	Peptide transporter PTR2-like
		CUUC107903	2.57819	Peptide transporter PTR3-A-like
		CUUC89271	2.48935	Peptide transporter 1
Biological process	GO:0030388 Fructose 1,6-bisphosphate metabolic process	CUUC111898	2.32341	Fructose-1,6-bisphosphatase chloroplastic-like
	FDR: 2,3E-2, P value: 5,6E-4	CUUC110408	1.84466	Fructose-1,6-bisphosphatase chloroplastic-like
		CUUC102689	1.71069	Fructose-1,6-bisphosphatase cytosolic-like
Biological process	GO:0072529 Pyrimidine-containing compound catabolic process	CUUC61246	2.0751	Cytidine deaminase
	FDR: 3,6E-2, P value: 9,6E-4	CUUC100489	1.67631	Uridine nucleosidase 1-like
		CUUC109054	2.1737	NAD-dependent dihydropyrimidine dehydrogenase subunit-like
Biological process	GO:0055089 Fatty acid homeostasis	CUUC62712	1.59529	Abhydrolase domain-containing protein 4-like
	FDR: 3,6E-2, P value: 9,7E-4	CUUC62711	1.59409	Abhydrolase domain-containing protein 4-like
Molecular function	GO:0004298 Threonine-type endopeptidase activity	CUUC106849	2.70664	Proteasome subunit alpha type-5-like
	FDR: 7,5E-17, P value: 8,6E-20	CUUC104189	2.63453	Proteasome subunit beta type
		CUUC107343	2.44414	Proteasome subunit beta type-1-like
		CUUC96144	2.41773	20S proteasome subunit PBA1
		CUUC61806	2.09807	Proteasome subunit beta type-3-A-like
		CUUC87123	2.07295	Proteasome subunit alpha type-7-like
		CUUC96145	1.95687	20S proteasome subunit PBA1
		CUUC108103	1.92754	Proteasome subunit alpha type-6-like
		CUUC99753	1.90338	Proteasome subunit beta type
		CUUC96147	1.89653	20S proteasome subunit PBA1
		CUUC100799	1.89174	Proteasome subunit beta type-4-like
		CUUC65468	1.87844	Proteasome subunit alpha type-6-like
		CUUC106848	1.87331	Proteasome subunit alpha type-5-like
		CUUC96309	1.86414	Proteasome subunit beta type-7-b-like
		CUUC60855	1.81148	20S proteasome beta subunit PBB2
		CUUC101416	1.73046	Proteasome subunit alpha type-7-like
		CUUC60856	1.6341	20S proteasome beta subunit PBB2
		CUUC96146	1.61855	Proteasome subunit beta type-6-like
Molecular function	GO:0016765 Transferase activity, transferring alkyl or aryl (other than methyl) groups	CUUC100350	2.79655	Probable glutathione S-transferase-like
	FDR: 2,5E-2, P value: 6,2E-4	CUUC111307	2.54201	Solanesyl diphosphate synthase 1-like
		CUUC111305	2.35589	Solanesyl diphosphate synthase 1-like
		CUUC77598	2.24473	Nicotianamine synthase-like
		CUUC111308	2.07652	Solanesyl diphosphate synthase 1-like
		CUUC62287	2.05903	Microsomal glutathione S-transferase 3-like
		CUUC100351	1.95524	Glutathione S-transferase
		CUUC63443	1.84225	Slutathione S-transferase T1-like
		CUUC87513	1.78082	Phospho-2-dehydro-3-deoxyheptonate aldolase chloroplastic-like
		CUUC101031	1.74238	3-deoxy-D-arabino-heptulosonate 7-phosphate synthase
		CUUC61958	1.65098	OAS-TL4 cysteine synthase
		CUUC93845	1.56019	Cystathionine gamma synthase
Molecular function	GO:0019904 Protein domain specific binding	CUUC107743	3.88837	14-3-3-like protein GF14 iota-like
	FDR: 1,3E-7, P value: 9,8E-10	CUUC107745	2.34112	14-3-3-like protein GF14 iota-like
		CUUC94906	2.31696	14-3-3-like protein
		CUUC109376	2.30919	14-3-3 protein
		CUUC94907	2.28518	14-3-3-like protein
		CUUC90320	1.80335	14-3-3-like partial protein
		CUUC94909	1.79329	14-3-3 protein
		CUUC94908	1.66263	14-3-3 protein
		CUUC111254	1.5792	14-3-3-like protein
Molecular function	GO:0008568 Microtubule-severing ATPase activity	CUUC112709	2.38708	26S protease regulatory subunit 8 homolog A-like
	FDR: 1,4E-2, P value: 3,2E-4	CUUC111194	2.29599	26S protease regulatory subunit 6A homolog A-like
		CUUC64458	2.21652	26S protease regulatory subunit S10B homolog B-like
		CUUC116844	2.03587	Cell division cycle protein 48 homolog
		CUUC61601	2.03208	26S protease regulatory subunit 6B homolog
		CUUC109245	1.70658	ATPase family AAA domain-containing protein 3-like
		CUUC116842	1.62075	Cell division cycle protein 48 homolog
		CUUC95336	1.59524	ATP-dependent zinc metalloprotease FTSH mitochondrial-like
Molecular function	GO:0046961 Proton-transporting ATPase activity, rotational mechanism	CUUC101701	2.59888	ATP synthase subunit delta mitochondrial-like
	FDR: 1,2E-2, P value: 2,8E-4	CUUC64828	2.04462	ATP synthase subunit mitochondrial-like
		CUUC101699	1.88781	ATP synthase subunit delta mitochondrial-like
		CUUC90416	1.88862	V-type proton ATPase subunit F-like
		CUUC64827	1.79021	ATP synthase subunit mitochondrial-like
		CUUC120196	1.70848	V-type proton ATPase catalytic subunit A-like
		CUUC101700	1.54018	ATP synthase subunit delta mitochondrial-like
Molecular function	GO:0046933 Proton-transporting ATP synthase activity, rotational mechanism	CUUC101701	2.59888	ATP synthase subunit delta mitochondrial-like
	FDR: 2,1E-3, P value: 3,8E-5	CUUC64828	2.04462	ATP synthase subunit mitochondrial-like
		CUUC101699	1.88781	ATP synthase subunit delta mitochondrial-like
		CUUC97313	1.72464	V-type proton ATPase subunit G1
		CUUC64827	1.79021	ATP synthase subunit mitochondrial-like
		CUUC101700	1.54018	ATP synthase subunit delta mitochondrial-like
Molecular function	GO:0008308 Voltage-gated anion channel activity	CUUC112156	2.40513	Chloride channel protein CLC-C
	FDR: 8,4E-3, P value: 1,8E-4	CUUC98008	2.07361	Mitochondrial outer membrane protein porin 2-like
		CUUC108031	1.96799	Mitochondrial outer membrane protein porin of 36 kda-like
		CUUC116716	1.55293	Outer envelope pore protein chloroplastic-like
		CUUC98007	1.51023	Mitochondrial outer membrane protein porin 2-like
Molecular function	GO:0004750 Ribulose-phosphate 3-epimerase activity	CUUC111898	2.32341	Fructose-1,6-bisphosphatase chloroplastic-like
	FDR: 6,0E-3, P value: 1,2E-4	CUUC111377	1.99178	Sedoheptulose-1,7-bisphosphatase chloroplastic-like
		CUUC110408	1.84466	Fructose-1,6-bisphosphatase chloroplastic-like
		CUUC102689	1.71069	Fructose-1,6-bisphosphatase cytosolic-like
Molecular function	GO:0042132 Fructose 1,6-bisphosphate 1-phosphatase activity	CUUC111898	2.32341	Fructose-1,6-bisphosphatase chloroplastic-like
	FDR: 8,2E-3, P value: 1,7E-4	CUUC111377	1.99178	Sedoheptulose-1,7-bisphosphatase chloroplastic-like
		CUUC110408	1.84466	Fructose-1,6-bisphosphatase chloroplastic-like
		CUUC102689	1.71069	Fructose-1,6-bisphosphatase cytosolic-like
Molecular function	GO:0015198 Oligopeptide transporter activity	CUUC89268	2.70247	Peptide transporter PTR2-like
	FDR: 4,5E-2, P value: 1,3E-3	CUUC89270	2.65801	Peptide transporter PTR2-like
		CUUC107903	2.57819	Peptide transporter PTR3-A-like
		CUUC89271	2.48935	Peptide transporter 1
Molecular function	GO:0009916 Alternative oxidase activity	CUUC91321	2.13557	Mitochondrial alternative oxidase 2a
	FDR: 4,5E-2, P value: 1,3E-3	CUUC91320	1.93515	Mitochondrial alternative oxidase 2a
		CUUC91319	1.53192	Mitochondrial AOX2
Molecular function	GO:0004623 Phospholipase A2 activity	CUUC104592	2.31129	Ribulose-phosphate 3-epimerase chloroplastic-like
	FDR: 5,3E-3, P value: 1,0E-4	CUUC104593	2.27698	Ribulose-phosphate 3-epimerase chloroplastic-like
		CUUC102184	1.73149	Ribulose-phosphate 3-cytoplasmic isoform-like
Molecular function	GO:0004623 High affinity oligopeptide transporter activity	CUUC89268	2.70247	Peptide transporter PTR2-like
	FDR: 1,3E-2, P value: 2,9E-4	CUUC89270	2.65801	Peptide transporter PTR2-like
		CUUC89271	2.48935	Peptide transporter 1
Cellular component	GO:0005829 Cytosol	CUUC111731	6.49375	Zinc finger protein 6-like
	FDR: 4,4E-8, P value: 3,1E-10	CUUC104948	5.24768	40S ribosomal protein S19-3-like
		CUUC85905	4.13005	Cytokinin riboside 5 -monophosphate phosphoribohydrolase log7-like
		CUUC92133	3.81645	Pyruvate decarboxylase
		CUUC93968	3.71745	Inositol-tetrakisphosphate 1-kinase 1-like
		CUUC96062	3.61273	Adenylyl cyclase-associated protein
		CUUC104231	3.3623	Pyruvate kinase cytosolic isozyme-like
		CUUC61495	3.32378	Catalase
		CUUC92331	3.27578	HSP70 protein
		CUUC112296	3.11459	MACPF domain-containing protein CAD1-like
		CUUC91245	3.10005	Desiccation protectant protein LEA 14 homolog
		CUUC85906	3.00905	Cytokinin riboside 5 -monophosphate phosphoribohydrolase log7-like
		CUUC102126	2.96622	Aldolase-type TIM barrel family protein isoform 1
		CUUC63633	2.94126	Aspartate aminotransferase 3
		CUUC95421	2.87576	Peroxidase 63-like
		CUUC95378	2.8615	Universal stress protein family protein
		CUUC119478	2.83084	Conserved oligomeric golgi complex subunit 7-like
		CUUC99946	2.81733	Pyruvate kinase cytosolic isozyme-like
		CUUC106420	2.78079	Beta-amylase chloroplastic-like
		CUUC109536	2.7577	Thioredoxin h
		CUUC99153	2.72995	60S acidic ribosomal protein P1
		CUUC106849	2.70664	Proteasome subunit alpha type-5-like
		CUUC106418	2.63471	Beta-amylase chloroplastic-like
		CUUC104189	2.63453	Proteasome subunit beta type
		CUUC114146	2.6154	Conserved oligomeric golgi complex subunit 4-like
		CUUC96808	2.60043	60S ribosomal protein L10-like
		CUUC117083	2.58992	60S ribosomal protein L14-2-like
		CUUC100625	2.56833	L-lactate dehydrogenase A-like
		CUUC111307	2.54201	Solanesyl diphosphate synthase 1-like
		CUUC114255	2.53079	26S protease regulatory subunit 7-like
		CUUC99640	2.51803	Probable 26S proteasome non-ATPase regulatory subunit 3-like
		CUUC112546	2.4505	Protease 2-like
		CUUC96144	2.41773	20S proteasome subunit PBA1
		CUUC104245	2.40651	Carbonic anhydrase
		CUUC100627	2.40614	L-lactate dehydrogenase A-like
		CUUC112709	2.38708	26S protease regulatory subunit 8 homolog A-like
		CUUC62570	2.38315	Pyridoxal kinase
		CUUC102127	2.35653	Aldolase-type TIM barrel family protein isoform 1
		CUUC94906	2.31696	14-3-3-like protein
		CUUC109376	2.30919	14-3-3 protein
		CUUC111194	2.29599	26S protease regulatory subunit 6A homolog A-like
		CUUC94907	2.28518	14-3-3-like protein
		CUUC115732	2.27596	OTU domain-containing protein 6B-like
		CUUC85226	2.27523	Ribosomal protein S9
		CUUC91403	2.26426	Phosphoglycerate kinase
		CUUC64458	2.21652	26S protease regulatory subunit S10B homolog B-like
		CUUC80050	2.18285	Hydroxyacylglutathione hydrolase cytoplasmic-like
		CUUC110080	2.17063	Probable 26S proteasome non-ATPase regulatory subunit 7-like
		CUUC95351	2.15024	Fructokinase
		CUUC110389	2.13524	TOM1-like protein 2-like
		CUUC61806	2.09807	Proteasome subunit beta type-3-A-like
		CUUC100368	2.08991	GTP-binding protein YPTM2-like
		CUUC60764	2.08333	Monodehydroascorbate reductase
		CUUC61246	2.0751	Cytidine deaminase
		CUUC87123	2.07295	Proteasome subunit alpha type-7-like
		CUUC92562	2.06955	SKP1-like protein
		CUUC98269	2.05857	Cytokinin riboside 5 -monophosphate phosphoribohydrolase log1-like
		CUUC118770	2.03756	Alanine aminotransferase mitochondrial-like
		CUUC116844	2.03587	Cell division cycle protein 48 homolog
		CUUC61601	2.03208	26S protease regulatory subunit 6B homolog
		CUUC98026	2.01338	Formate--tetrahydrofolate ligase-like
		CUUC119065	1.99776	Uncharacterized loc101213590
		CUUC100699	1.99278	Peptide methionine sulfoxide reductase chloroplastic-like
		CUUC97572	1.96273	Exosome complex component RRP43-like
		CUUC111088	1.96118	26S proteasome non-ATPase regulatory subunit 4-like
		CUUC96145	1.95687	20S proteasome subunit PBA1
		CUUC103418	1.94681	Cysteine inhibitor 1
		CUUC74578	1.94371	Deoxyuridine 5 -triphosphate nucleotidohydrolase-like
		CUUC120457	1.94116	Cyanate hydratase
		CUUC108103	1.92754	Proteasome subunit alpha type-6-like
		CUUC106774	1.91726	Glycogen synthase kinase-3
		CUUC87523	1.90578	Ras-related protein RABD2A-like
		CUUC99753	1.90338	Proteasome subunit beta type
		CUUC96147	1.89653	20S proteasome subunit PBA1
		CUUC100799	1.89174	Proteasome subunit beta type-4-like
		CUUC110387	1.88595	TOM1-like protein 2-like
		CUUC65468	1.87844	Proteasome subunit alpha type-6-like
		CUUC106848	1.87331	Proteasome subunit alpha type-5-like
		CUUC106354	1.86175	Coatomer subunit gamma-like
		CUUC86548	1.86148	Heat stable protein 1
		CUUC111087	1.86118	26S proteasome non-ATPase regulatory subunit 4-like
		CUUC62200	1.84724	Probable 26S proteasome non-ATPase regulatory subunit 6-like
		CUUC102144	1.84469	Phosphoglycerate mutase-like protein
		CUUC102980	1.83794	L-galactose-1-phosphate phosphatase
		CUUC60741	1.83067	E3 ubiquitin-protein ligase AIP2-like isoform 1
		CUUC65061	1.81857	6-phosphofructokinase 3-like
		CUUC114894	1.80502	26S proteasome regulatory subunit 4 homolog A-like
		CUUC90320	1.80335	14-3-3-like partial protein
		CUUC94909	1.79329	14-3-3 protein
		CUUC74548	1.792	Cysteine proteinase inhibitor
		CUUC98615	1.78898	Malate dehydrogenase
		CUUC106722	1.77189	26S proteasome non-ATPase regulatory subunit 14-like
		CUUC105711	1.76645	26S proteasome non-ATPase regulatory subunit 12-like
		CUUC105152	1.76542	Bisphosphoglycerate-independent phosphoglycerate mutase-like
		CUUC88106	1.74107	Probable aspartyl aminopeptidase-like
		CUUC91988	1.73734	Quinone oxidoreductase-like protein 2 homolog
		CUUC111971	1.73452	Transcription elongation factor B polypeptide 1-like
		CUUC93608	1.73398	Cytochrome C-2
		CUUC60945	1.73201	Avirulence-responsive family protein
		CUUC102184	1.73149	Ribulose-phosphate 3-cytoplasmic isoform-like
		CUUC109916	1.7306	6-phosphogluconate dehydrogenase family protein isoform 1
		CUUC101416	1.73046	Proteasome subunit alpha type-7-like
		CUUC101373	1.72879	AMMECR1 family protein
		CUUC100265	1.72469	Stem-specific protein TSJT1-like
		CUUC97313	1.72464	V-type proton ATPase subunit G1
		CUUC106507	1.72436	Aldehyde dehydrogenase family 7 member B4-like
		CUUC94265	1.71311	Actin-depolymerizing factor 2-like
		CUUC102689	1.71069	Fructose-1,6-bisphosphatase cytosolic-like
		CUUC108437	1.70807	26S proteasome non-ATPase regulatory subunit
		CUUC96068	1.7037	Bifunctional nitrilase nitrile hydratase NIT4B-like
		CUUC60971	1.70215	Pantoate--beta-alanine ligase-like
		CUUC98639	1.69813	Probable cinnamyl alcohol dehydrogenase 1-like
		CUUC94056	1.69086	Ubiquitin fusion degradation protein 1 homolog
		CUUC100489	1.67631	Uridine nucleosidase 1-like
		CUUC94908	1.66263	14-3-3 protein
		CUUC87712	1.64817	SKP1-like protein
		CUUC89352	1.63205	3-ketoacyl-CoA thiolase
		CUUC99221	1.62947	Ras-related protein RABA1f-like
		CUUC116842	1.62075	Cell division cycle protein 48 homolog
		CUUC96146	1.61855	Proteasome subunit beta type-6-like
		CUUC61478	1.60958	bifunctional epoxide hydrolase 2-like
		CUUC62126	1.60869	Probable nucleoredoxin 1-like
		CUUC111090	1.59904	26S proteasome non-ATPase regulatory subunit 4-like
		CUUC98575	1.58326	40s ribosomal protein s25-2-like
		CUUC111254	1.5792	14-3-3-like protein
		CUUC98463	1.5781	Ras-related protein RAB11c-like
		CUUC119479	1.56816	Conserved oligomeric golgi complex subunit 7-like
		CUUC109072	1.55886	GTP-binding nuclear protein Ran-3-like
		CUUC88097	1.54647	Prefoldin subunit 6-like
		CUUC63187	1.54606	26S protease regulatory subunit 6A homolog A-like
		CUUC100771	1.5372	Xylulose kinase-like
		CUUC110388	1.5305	TOM1-like protein 2-like
		CUUC105421	1.52016	Pyruvate kinase
		CUUC102402	1.51635	Binding protein
		CUUC92623	1.50729	Peptidyl-prolyl cis-trans isomerase-like 1-like
		CUUC93203	1.50664	Small nuclear ribonucleoprotein E-like
		CUUC97114	1.50599	TVP38 TMEM64 family membrane protein slr0305-like
		CUUC101306	1.50417	GTP-binding protein YPTM2-like
		CUUC120511	1.50413	Dolichyl-diphosphooligosaccharide--protein glycosyltransferase subunit 4A-like
Cellular component	GO:0009570 Chloroplast stroma	CUUC105309	3.91296	Clp protease-related protein chloroplastic-like
	FDR: 6,7E-10, P value: 2,8E-12	CUUC124798	3.61086	Ycf2 protein
		CUUC61495	3.32378	Catalase
		CUUC102126	2.96622	Aldolase-type TIM barrel family protein isoform 1
		CUUC62014	2.89322	D-glycerate 3-kinase chloroplastic-like
		CUUC65762	2.77888	Presequence protease chloroplastic mitochondrial-like
		CUUC111307	2.54201	Solanesyl diphosphate synthase 1-like
		CUUC118056	2.44128	Photosystem II stability assembly factor chloroplastic-like
		CUUC104245	2.40651	Carbonic anhydrase
		CUUC100705	2.38138	50S ribosomal protein L27
		CUUC102127	2.35653	Aldolase-type TIM barrel family protein isoform 1
		CUUC111305	2.35589	Solanesyl diphosphate synthase 1-like
		CUUC90730	2.34126	Uncharacterized oxidoreductase chloroplastic-like
		CUUC111898	2.32341	Fructose-1,6-bisphosphatase chloroplastic-like
		CUUC94906	2.31696	14-3-3-like protein
		CUUC104592	2.31129	Ribulose-phosphate 3-epimerase chloroplastic-like
		CUUC94907	2.28518	14-3-3-like protein
		CUUC104593	2.27698	Ribulose-phosphate 3-epimerase chloroplastic-like
		CUUC85226	2.27523	Ribosomal protein S9
		CUUC91403	2.26426	Phosphoglycerate kinase
		CUUC94254	2.21901	50S ribosomal protein chloroplastic-like
		CUUC107558	2.21022	PREDICTED: uncharacterized protein LOC101214493
		CUUC109054	2.1737	NAD-dependent dihydropyrimidine dehydrogenase subunit-like
		CUUC102589	2.17114	Probable adenylate kinase chloroplastic-like
		CUUC103837	2.14788	RAF2 rubisco accumulation factor chloroplastic precursor
		CUUC94977	2.13225	Protease complex subunit 3
		CUUC100091	2.09213	ATP-dependent Clp protease proteolytic subunit 5
		CUUC60764	2.08333	Monodehydroascorbate reductase
		CUUC62669	2.01124	Phosphoribulokinase chloroplastic-like
		CUUC100699	1.99278	Peptide methionine sulfoxide reductase chloroplastic-like
		CUUC111377	1.99178	Sedoheptulose-1,7-bisphosphatase chloroplastic-like
		CUUC98821	1.94748	Chaperone protein chloroplastic-like
		CUUC117325	1.94293	Elongation factor chloroplastic-like
		CUUC89084	1.92824	Uncharacterized methyltransferase chloroplastic-like
		CUUC108103	1.92754	Proteasome subunit alpha type-6-like
		CUUC89694	1.89679	Zeaxanthin epoxidase
		CUUC99140	1.87953	Iron-sulfur assembly protein chloroplastic-like
		CUUC99139	1.85718	Iron-sulfur assembly protein chloroplastic-like
		CUUC110408	1.84466	Fructose-1,6-bisphosphatase chloroplastic-like
		CUUC64805	1.81698	Pinus taeda anonymous locus cl212contig1_02 genomic sequence
		CUUC94909	1.79329	14-3-3 protein
		CUUC98615	1.78898	Malate dehydrogenase
		CUUC99843	1.77654	Transaldolase family protein
		CUUC101330	1.77293	50S ribosomal protein chloroplastic-like
		CUUC86378	1.73367	Nuclear pore complex protein Nup214
		CUUC109916	1.7306	6-phosphogluconate dehydrogenase family protein isoform 1
		CUUC99725	1.71373	50S ribosomal protein chloroplastic-like
		CUUC105859	1.68793	Protein Roh1
		CUUC85821	1.67854	30S ribosomal protein chloroplastic-like
		CUUC102516	1.67031	50S ribosomal protein chloroplastic-like
		CUUC94908	1.66263	14-3-3 protein
		CUUC95650	1.66029	Monothiol glutaredoxin- chloroplastic-like
		CUUC65543	1.65624	NADPH-dependent thioredoxin reductase 3-like
		CUUC61958	1.65098	OAS-TL4 cysteine synthase
		CUUC113767	1.65003	50S ribosomal protein chloroplastic-like
		CUUC117326	1.64081	Elongation factor chloroplastic-like
		CUUC62320	1.612	PREDICTED: uncharacterized protein LOC101219545
		CUUC60689	1.58502	Dead-box ATP-dependent RNA helicase chloroplastic-like
		CUUC111254	1.5792	14-3-3-like protein
		CUUC93845	1.56019	Cystathionine gamma synthase
		CUUC99568	1.5531	Ornithine carbamoyltransferase chloroplastic-like
		CUUC105310	1.54708	Clp protease-related protein chloroplastic-like
		CUUC94809	1.53855	Probable 6-phosphogluconolactonase chloroplastic-like
		CUUC60604	1.52661	Ribosome-recycling factor chloroplastic-like
		CUUC89793	1.52148	30S ribosomal protein chloroplastic-like
		CUUC102402	1.51635	Binding protein
Cellular component	GO:0009941 Chloroplast envelope	CUUC92983	5.31008	Phosphoenolpyruvate phosphate translocator chloroplastic-like
	FDR: 8,9E-10, P value: 4,0E-12	CUUC105309	3.91296	Clp protease-related protein chloroplastic-like
		CUUC120095	3.80837	Chaperone protein chloroplastic-like
		CUUC61495	3.32378	Catalase
		CUUC92331	3.27578	HSP70 protein
		CUUC108687	3.25433	Uncharacterized Loc101208760
		CUUC65762	2.77888	Presequence protease chloroplastic mitochondrial-like
		CUUC117427	2.71255	Glyceraldehyde-3-phosphate dehydrogenase chloroplastic-like
		CUUC96808	2.60043	60S ribosomal protein L10-like
		CUUC96220	2.56741	Proteasome maturation factor UPM1 family protein
		CUUC95662	2.55519	NAD -binding rossmann-fold superfamily protein
		CUUC113242	2.51683	Mitochondrial chaperone BCS1
		CUUC118056	2.44128	Photosystem II stability assembly factor chloroplastic-like
		CUUC112998	2.4327	Probable anion transporter chloroplastic-like
		CUUC77369	2.43231	Zeaxanthin epoxidase
		CUUC104245	2.40651	Carbonic anhydrase
		CUUC100705	2.38138	50S ribosomal protein L27
		CUUC61222	2.36639	Mitochondrial substrate carrier family protein
		CUUC90730	2.34126	Uncharacterized oxidoreductase chloroplastic-like
		CUUC104592	2.31129	Ribulose-phosphate 3-epimerase chloroplastic-like
		CUUC91296	2.28453	NAD -binding rossmann-fold superfamily protein
		CUUC104593	2.27698	Ribulose-phosphate 3-epimerase chloroplastic-like
		CUUC85226	2.27523	Ribosomal protein S9
		CUUC91403	2.26426	Phosphoglycerate kinase
		CUUC94254	2.21901	50S ribosomal protein chloroplastic-like
		CUUC74553	2.15566	Copper chaperone
		CUUC116517	2.13235	ATP-dependent zinc metalloprotease chloroplastic-like
		CUUC94977	2.13225	Protease complex subunit 3
		CUUC100091	2.09213	ATP-dependent Clp protease proteolytic subunit 5
		CUUC120096	2.0738	Chaperone protein chloroplastic-like
		CUUC91356	2.05712	Outer envelope pore protein chloroplastic-like
		CUUC62669	2.01124	Phosphoribulokinase chloroplastic-like
		CUUC111377	1.99178	Sedoheptulose-1,7-bisphosphatase chloroplastic-like
		CUUC98821	1.94748	Chaperone protein chloroplastic-like
		CUUC117325	1.94293	Elongation factor chloroplastic-like
		CUUC108103	1.92754	Proteasome subunit alpha type-6-like
		CUUC97938	1.80365	At3g61870 F21F14_40
		CUUC101863	1.78569	Uncharacterized Loc101206784
		CUUC101330	1.77293	50S ribosomal protein chloroplastic-like
		CUUC101330	1.77293	50S ribosomal protein chloroplastic-like
		CUUC108693	1.74726	Hypothetical protein VITISV_015143
		CUUC86378	1.73367	Nuclear pore complex protein Nup214
		CUUC99725	1.71373	50S ribosomal protein chloroplastic-like
		CUUC120196	1.70848	V-type proton ATPase catalytic subunit A-like
		CUUC61113	1.70559	Protease 4-like
		CUUC99472	1.67791	Protein thylakoid chloroplastic-like
		CUUC102516	1.67031	50S ribosomal protein chloroplastic-like
		CUUC61524	1.66902	Protein TIC chloroplastic-like
		CUUC95650	1.66029	Monothiol glutaredoxin- chloroplastic-like
		CUUC114801	1.6579	Solute carrier family 40 member chloroplastic-like
		CUUC100275	1.65536	FAD NAD-binding oxidoreductase family protein
		CUUC112997	1.65233	Probable anion transporter chloroplastic-like
		CUUC61958	1.65098	OAS-TL4 cysteine synthase
		CUUC113767	1.65003	50S ribosomal protein chloroplastic-like
		CUUC117326	1.64081	Elongation factor chloroplastic-like
		CUUC107944	1.59776	Malate dehydrogenase chloroplastic-like
		CUUC60689	1.58502	Dead-box ATP-dependent RNA helicase chloroplastic-like
		CUUC108581	1.56419	Dicarboxylate transporter chloroplastic-like
		CUUC84781	1.56366	ATP synthase subunit b chloroplastic-like
		CUUC60975	1.55617	Short-chain dehydrogenase TIC chloroplastic-like
		CUUC116716	1.55293	Outer envelope pore protein chloroplastic-like
		CUUC105310	1.54708	Clp protease-related protein chloroplastic-like
		CUUC94677	1.5409	Cytochrome b6-f complex iron-sulfur chloroplastic-like
		CUUC92175	1.53908	Uncharacterized Loc101206859
		CUUC89793	1.52148	30S ribosomal protein chloroplastic-like
Cellular component	GO:0048046 Apoplast	CUUC104860	5.05143	Subtilisin-like protease-like
	FDR: 4,2E-6, P value: 4,3E-8	CUUC61495	3.32378	Catalase
		CUUC92331	3.27578	HSP70 protein
		CUUC91245	3.10005	Desiccation protectant protein LEA 14 homolog
		CUUC102126	2.96622	Aldolase-type TIM barrel family protein isoform 1
		CUUC65762	2.77888	Presequence protease chloroplastic mitochondrial-like
		CUUC117427	2.71255	Glyceraldehyde-3-phosphate dehydrogenase chloroplastic-like
		CUUC104189	2.63453	Proteasome subunit beta type
		CUUC101403	2.42861	At2g10940-like protein
		CUUC104245	2.40651	Carbonic anhydrase
		CUUC113850	2.36327	PREDICTED: uncharacterized protein LOC101212374 isoform 1
		CUUC102127	2.35653	Aldolase-type TIM barrel family protein isoform 1
		CUUC111898	2.32341	Fructose-1,6-bisphosphatase chloroplastic-like
		CUUC94906	2.31696	14-3-3-like protein
		CUUC104592	2.31129	Ribulose-phosphate 3-epimerase chloroplastic-like
		CUUC94907	2.28518	14-3-3-like protein
		CUUC104593	2.27698	Ribulose-phosphate 3-epimerase chloroplastic-like
		CUUC91403	2.26426	Phosphoglycerate kinase
		CUUC113849	2.17809	Subunit 7 of mitochondrial complex II
		CUUC74553	2.15566	Copper chaperone
		CUUC60764	2.08333	Monodehydroascorbate reductase
		CUUC98026	2.01338	Formate--tetrahydrofolate ligase-like
		CUUC62669	2.01124	Phosphoribulokinase chloroplastic-like
		CUUC111377	1.99178	Sedoheptulose-1,7-bisphosphatase chloroplastic-like
		CUUC117325	1.94293	Elongation factor chloroplastic-like
		CUUC99753	1.90338	Proteasome subunit beta type
		CUUC110408	1.84466	Fructose-1,6-bisphosphatase chloroplastic-like
		CUUC64805	1.81698	Pinus taeda anonymous locus cl212contig1_02 genomic sequence
		CUUC94909	1.79329	14-3-3 protein
		CUUC98615	1.78898	Malate dehydrogenase
		CUUC105152	1.76542	Bisphosphoglycerate-independent phosphoglycerate mutase-like
		CUUC120196	1.70848	V-type proton ATPase catalytic subunit A-like
		CUUC96068	1.7037	Bifunctional nitrilase nitrile hydratase NIT4B-like
		CUUC94908	1.66263	14-3-3 protein
		CUUC61958	1.65098	OAS-TL4 cysteine synthase
		CUUC117326	1.64081	Elongation factor chloroplastic-like
		CUUC61739	1.60656	Pyruvate dehydrogenase E1 component subunit mitochondrial-like
		CUUC107944	1.59776	Malate dehydrogenase chloroplastic-like
		CUUC111254	1.5792	14-3-3-like protein
		CUUC109813	1.56088	Dihydrolipoyl dehydrogenase mitochondrial-like
		CUUC109072	1.55886	GTP-binding nuclear protein Ran-3-like
Cellular component	GO:0009535 Chloroplast thylakoid membrane	CUUC97506	4.45815	One-helix protein
	FDR: 4,8E-7, P value: 4,2E-9	CUUC120095	3.80837	Chaperone protein chloroplastic-like
		CUUC108687	3.25433	Uncharacterized Loc101208760
		CUUC95534	2.74414	PsbQ-like protein chloroplastic-like
		CUUC117427	2.71255	Glyceraldehyde-3-phosphate dehydrogenase chloroplastic-like
		CUUC96220	2.56741	Proteasome maturation factor UPM1 family protein
		CUUC95662	2.55519	NAD -binding rossmann-fold superfamily protein
		CUUC112646	2.5258	Sec-independent protein translocase protein chloroplastic-like
		CUUC61383	2.49852	Threonine endopeptidase
		CUUC101403	2.42861	At2g10940-like protein
		CUUC104245	2.40651	Carbonic anhydrase
		CUUC90730	2.34126	Uncharacterized oxidoreductase chloroplastic-like
		CUUC104592	2.31129	Ribulose-phosphate 3-epimerase chloroplastic-like
		CUUC91296	2.28453	NAD -binding rossmann-fold superfamily protein
		CUUC104593	2.27698	Ribulose-phosphate 3-epimerase chloroplastic-like
		CUUC60601	2.16457	Uncharacterized partial prtein
		CUUC116517	2.13235	ATP-dependent zinc metalloprotease chloroplastic-like
		CUUC90904	2.09715	Thylakoid membrane phosphoprotein 14 chloroplastic-like
		CUUC120096	2.0738	Chaperone protein chloroplastic-like
		CUUC62669	2.01124	Phosphoribulokinase chloroplastic-like
		CUUC89694	1.89679	Zeaxanthin epoxidase
		CUUC65468	1.87844	Proteasome subunit alpha type-6-like
		CUUC96717	1.78408	Peptidyl-prolyl cis-trans isomerase FKBP17- chloroplastic-like
		CUUC101330	1.77293	50S ribosomal protein chloroplastic-like
		CUUC120132	1.76763	Low quality protein: uncharacterized Loc101210164
		CUUC92509	1.76193	At5g08050 F13G24_250
		CUUC108693	1.74726	Hypothetical protein VITISV_015143
		CUUC99725	1.71373	50S ribosomal protein chloroplastic-like
		CUUC85821	1.67854	30S ribosomal protein chloroplastic-like
		CUUC99472	1.67791	Protein thylakoid chloroplastic-like
		CUUC105555	1.66455	At3g51510 F26O13_150
		CUUC113767	1.65003	50S ribosomal protein chloroplastic-like
		CUUC95336	1.59524	ATP-dependent zinc metalloprotease FTSH mitochondrial-like
		CUUC84781	1.56366	ATP synthase subunit b chloroplastic-like
		CUUC94677	1.5409	Cytochrome b6-f complex iron-sulfur chloroplastic-like
		CUUC92175	1.53908	Uncharacterized Loc101206859
Cellular component	GO:0005777 Peroxisome	CUUC61495	3.32378	Catalase
	FDR: 8,2E-4, P value: 1,3E-5	CUUC63633	2.94126	Aspartate aminotransferase 3
		CUUC76917	2.56387	Urate oxidase
		CUUC60764	2.08333	Monodehydroascorbate reductase
		CUUC114043	2.0383	Copper methylamine oxidase-like
		CUUC108430	2.02994	F-box kelch-repeat protein SKIP11-like
		CUUC117914	1.91551	ABC transporter D family member 1
		CUUC91988	1.73734	Quinone oxidoreductase-like protein 2 homolog
		CUUC101383	1.73095	3-oxoacyl-[acyl-carrier-protein] reductase FabG
		CUUC109916	1.7306	6-phosphogluconate dehydrogenase family protein isoform 1
		CUUC93768	1.63676	Peroxisome biogenesis protein 12-like
		CUUC89352	1.63205	3-ketoacyl-CoA thiolase
		CUUC62763	1.6277	Acyl-coenzyme A thioesterase 13-like
		CUUC61478	1.60958	Bifunctional epoxide hydrolase 2-like
		CUUC76779	1.58955	Non-specific lipid-transfer
		CUUC108451	1.556	Peroxisomal acyl-coenzyme A oxidase 1
		CUUC86816	1.55021	Isocitrate lyase
		CUUC94809	1.53855	Probable 6-phosphogluconolactonase chloroplastic-like
		CUUC111381	1.51313	Glutathione reductase
Cellular component	GO:0010319 Stromule	CUUC107944	1.59776	Malate dehydrogenase chloroplastic-like
	FDR: 3,9E-4, P value: 5,7E-6	CUUC61495	3.32378	Catalase
		CUUC117427	2.71255	Glyceraldehyde-3-phosphate dehydrogenase chloroplastic-like
		CUUC104245	2.40651	Carbonic anhydrase
		CUUC111898	2.32341	Fructose-1,6-bisphosphatase chloroplastic-like
		CUUC104592	2.31129	Ribulose-phosphate 3-epimerase chloroplastic-like
		CUUC104593	2.27698	Ribulose-phosphate 3-epimerase chloroplastic-like
		CUUC91403	2.26426	Phosphoglycerate kinase
		CUUC62669	2.01124	Phosphoribulokinase chloroplastic-like
		CUUC110408	1.84466	Fructose-1,6-bisphosphatase chloroplastic-like
		CUUC105859	1.68793	Protein Roh1
		CUUC99472	1.67791	Protein thylakoid chloroplastic-like
		CUUC107944	1.59776	Malate dehydrogenase chloroplastic-like
Cellular component	GO:0005747 Mitochondrial respiratory chain complex I	CUUC97886	2.01572	NADH dehydrogenase
	FDR: 6,2E-3, P value: 1,2E-4	CUUC65975	1.96354	Uncharacterized protein TCM_010653
		CUUC105224	1.94495	Gamma carbonic anhydrase mitochondrial-like
		CUUC97884	1.83727	NADH dehydrogenase
		CUUC60637	1.76551	Uncharacterized LOC101209235
		CUUC91354	1.71603	NADH dehydrogenase
		CUUC114394	1.64969	NADH dehydrogenase
		CUUC98809	1.60241	NADH dehydrogenase
		CUUC107599	1.57512	NADH dehydrogenase
		CUUC120485	1.56146	NADH dehydrogenase
		CUUC109813	1.56088	Dihydrolipoyl dehydrogenase mitochondrial-like
Cellular component	GO:0009705 Plant-type vacuole membrane	CUUC61495	3.32378	Catalase
	FDR: 1,6E-2, P value: 3,7E-4	CUUC83235	3.23568	Calcium-transporting ATPase plasma membrane-type-like
		CUUC89268	2.70247	Peptide transporter PTR2-like
		CUUC89270	2.65801	Peptide transporter PTR2-like
		CUUC89271	2.48935	Peptide transporter 1
		CUUC112156	2.40513	Chloride channel protein CLC-C
		CUUC89149	2.38282	PREDICTED: uncharacterized protein LOC101202820
		CUUC96173	1.79917	Vacuolar protein sorting-associated protein 11 homolog
		CUUC89150	1.71544	PREDICTED: uncharacterized protein LOC101202820
		CUUC101181	1.62058	D-xylose-proton symporter-like 2-like
Cellular component	GO:0019773 Proteasome core complex, alpha-subunit complex	CUUC106849	2.70664	Proteasome subunit alpha type-5-like
	FDR: 9,8E-5, P value: 1,3E-6	CUUC87123	2.07295	Proteasome subunit alpha type-7-like
		CUUC108103	1.92754	Proteasome subunit alpha type-6-like
		CUUC65468	1.87844	Proteasome subunit alpha type-6-like
		CUUC106848	1.87331	Proteasome subunit alpha type-5-like
		CUUC101416	1.73046	Proteasome subunit alpha type-7-like
Cellular component	GO:0019773 Proteasome regulatory particle, base subcomplex	CUUC114255	2.53079	26S protease regulatory subunit 7-like
	FDR: 9,8E-5, P value: 1,3E-6	CUUC61601	2.03208	26S protease regulatory subunit 6B homolog
		CUUC111088	1.96118	26S proteasome non-ATPase regulatory subunit 4-like
		CUUC111087	1.86118	26S proteasome non-ATPase regulatory subunit 4-like
		CUUC111090	1.59904	26S proteasome non-ATPase regulatory subunit 4-like
Cellular component	GO:0000275 Mitochondrial proton-transporting ATP synthase complex, catalytic core F(1)	CUUC101701	2.59888	ATP synthase subunit delta mitochondrial-like
	FDR: 4,3E-4, P value: 6,4E-6	CUUC64828	2.04462	ATP synthase subunit mitochondrial-like
		CUUC101699	1.88781	ATP synthase subunit delta mitochondrial-like
		CUUC64827	1.79021	ATP synthase subunit mitochondrial-like
		CUUC101700	1.54018	ATP synthase subunit delta mitochondrial-like

## Sheet: Down-regulated
Table S5: Functional annotation (P value < 0.05 and FDR < 0.05) for differentially regulated genes specific of Natura fruit stored 14 days at 4ºC.
Category	GO Term	ID	Fold change	Annotation
Biological process	GO:0010073 Meristem maintenance	CUUC63842	-1.51239	Protein fizzy-related 2-like
	FDR: 3,3E-2, P value: 1,3E-5	CUUC91966	-1.59063	Protein oberon 2-like
		CUUC90548	-1.70185	Uncharacterized Loc101207080
		CUUC104317	-1.70946	Protein tornado 1-like
		CUUC86019	-1.72475	Subtilisin-like protease-like
		CUUC95588	-1.755	Protein-tyrosine sulfotransferase-like
		CUUC102122	-1.83933	Dedicator of cytokinesis protein 11-like
		CUUC105547	-1.86344	WW domain-containing oxidoreductase-like
		CUUC92545	-1.86621	Floral homeotic protein APETALA 2-like
		CUUC110415	-2.05327	Probable inactive receptor kinase At2g26730-like
		CUUC107974	-2.09365	Zinc finger protein nutcracker-like
		CUUC110049	-2.15104	Transcription factor LHW-like
		CUUC110413	-2.31657	Probable inactive receptor kinase At2g26730-like
		CUUC64177	-2.40171	Protein strubbelig-receptor family 8-like
		CUUC84184	-2.6759	Probable inactive receptor kinase At2g26730-like
		CUUC62081	-2.71151	Leucine-rich repeat receptor-like serine threonine-protein kinase BAM3-like
		CUUC63347	-2.72887	Leucine-rich repeat receptor-like serine threonine-protein kinase BAM1-like
		CUUC64849	-2.75393	Tetratricopeptide repeat protein 27 homolog
		CUUC103995	-3.32459	Leucine-rich repeat receptor-like serine threonine-protein kinase BAM1-like
		CUUC114435	-3.4042	Homeobox-leucine zipper protein revoluta-like
		CUUC64400	-3.58751	L-ascorbate oxidase homolog
Cellular component	GO:0071944 Cell periphery	CUUC118776	-1.50055	Xanthine uracil permease family protein
	FDR: 3,3E-2, P value: 9,6E-6	CUUC112576	-1.50922	Heat shock protein
		CUUC110975	-1.51295	Probable UDP-n-acetylglucosamine pyrophosphorylase-like
		CUUC91011	-1.51298	Tryptophan synthase beta chain chloroplastic-like
		CUUC89755	-1.51539	Aspartyl protease family protein
		CUUC94509	-1.53013	UDP-glucuronic acid decarboxylase 1-like
		CUUC102460	-1.53957	Vesicle-associated membrane protein 713-like
		CUUC94287	-1.55181	ATPase family AAA domain-containing protein 1-A-like
		CUUC87073	-1.55433	Alpha-glucan-protein synthase
		CUUC112745	-1.57383	Serine threonine-protein kinase OXI1-like
		CUUC105387	-1.57973	Lipoxygenase choloroplastic-like
		CUUC104866	-1.58215	Mannan endo-beta-mannosidase 7-like
		CUUC63097	-1.58926	Auxin transporter-like protein 2-like
		CUUC108337	-1.60077	Calcium-transporting ATPase plasma membrane-type-like
		CUUC98601	-1.60434	Probable mitochondrial saccharopine dehydrogenase-like oxidoreductase At5g39410-like
		CUUC109411	-1.60879	FAD NAD-binding oxidoreductase family protein
		CUUC119979	-1.61445	Ribulose bisphosphate carboxylase oxygenase activase chloroplastic-like
		CUUC103128	-1.61698	Spermidine synthase
		CUUC107195	-1.61837	Homocysteine S-methyltransferase 3
		CUUC115849	-1.62423	Membrane associated protein
		CUUC65534	-1.63303	Protein phosphatase 2c and cyclic nucleotide-binding kinase domain-containing
		CUUC86850	-1.63413	G-protein coupled receptor 1-like
		CUUC92481	-1.65053	Kinase-like protein TMKL1-like
		CUUC109921	-1.65158	Glucan endo-beta-glucosidase 14-like
		CUUC65632	-1.66104	Aspartic proteinase-like protein 1-like
		CUUC110042	-1.67538	Inter-alpha-trypsin inhibitor heavy chain-related
		CUUC110451	-1.67567	Endonuclease exonuclease phosphatase domain-containing protein
		CUUC62431	-1.67857	Dihydrodipicolinate reductase chloroplastic-like
		CUUC94508	-1.7083	UDP-glucuronic acid decarboxylase 1-like
		CUUC111750	-1.71598	Receptor-like protein kinase HSL1-like
		CUUC92136	-1.71643	1,2-dihydroxy-3-keto-5-methylthiopentene dioxygenase 2-like
		CUUC117080	-1.71669	PREDICTED: uncharacterized protein LOC101206256
		CUUC118891	-1.71836	Phosphate transporter PHO1 homolog 9-like
		CUUC100914	-1.72233	Peptidyl-prolyl cis-trans isomerase FKBP65-like
		CUUC86019	-1.72475	Subtilisin-like protease-like
		CUUC63328	-1.72524	Callose synthase 8-like
		CUUC65917	-1.73412	Cyclin-related family protein
		CUUC116481	-1.74911	Long chain acyl-CoA synthetase 4-like
		CUUC61214	-1.75496	DnaJ protein homolog
		CUUC63064	-1.77031	Beta-amyrin 11-oxidase
		CUUC92582	-1.77442	Heat shock 70 kda
		CUUC86309	-1.79047	Glycine-rich RNA-binding protein BLT801-like
		CUUC113691	-1.80319	Probable serine threonine-protein kinase At1g54610-like
		CUUC112182	-1.8087	Temperature-induced lipocalin
		CUUC118352	-1.81029	Probable exocyst complex component 4-like
		CUUC119830	-1.81283	Ethylene-insensitive protein 2-like
		CUUC117137	-1.8193	Beta-galactosidase
		CUUC119855	-1.82027	Lipid phosphate phosphatase chloroplastic-like
		CUUC87232	-1.82586	Pathogenesis-related thaumatin-like protein
		CUUC117285	-1.82692	Serine threonine-protein kinase KIPK-like
		CUUC102122	-1.83933	Dedicator of cytokinesis protein 11-like
		CUUC86161	-1.85561	ABC transporter G family member 28-like
		CUUC102474	-1.86978	P-loop containing nucleoside triphosphate hydrolases superfamily protein
		CUUC102476	-1.87374	P-loop containing nucleoside triphosphate hydrolases superfamily protein
		CUUC101571	-1.87884	Ubiquitin-conjugating enzyme E2-17 kda-like
		CUUC115816	-1.88527	Phosphatidylinositol-4-phosphate 5-kinase
		CUUC100689	-1.89145	Nucleosome assembly protein 1-like 1-like
		CUUC112376	-1.90338	Nucleobase-ascorbate transporter 3-like
		CUUC98134	-1.90533	60S ribosomal protein L5-like
		CUUC113571	-1.91769	Microtubule-associated protein 70-2-like
		CUUC91584	-1.92146	Xyloglucan endotransglycosylase-related protein XTR-7
		CUUC102314	-1.93162	DUF21 domain-containing protein At2g14520-like
		CUUC81517	-1.94587	Protein phosphatase 2c and cyclic nucleotide-binding kinase domain-containing
		CUUC89862	-1.94594	60S ribosomal protein L26-1-like
		CUUC65435	-1.95987	Serine threonine-protein phosphatase BSL1-like
		CUUC97319	-1.96174	Translation elongation factor-1 alpha
		CUUC112383	-1.96469	Protein kinase G11A-like
		CUUC61134	-1.96918	Exocyst complex component 7-like
		CUUC63394	-1.98311	Protein RRP5 homolog
		CUUC119469	-1.99583	Calcium-dependent protein
		CUUC98135	-2.00808	60S ribosomal protein L5-like
		CUUC102168	-2.0142	Dehydroascorbate reductase
		CUUC118938	-2.0191	Protein phosphatase 2c and cyclic nucleotide-binding kinase domain-containing
		CUUC109430	-2.02866	Probable serine threonine-protein kinase At1g54610-like
		CUUC117718	-2.04198	Signal peptide peptidase-like 2-like
		CUUC110415	-2.05327	Probable inactive receptor kinase At2g26730-like
		CUUC96802	-2.05467	Phosphoglycolate phosphatase-like
		CUUC101532	-2.07139	Receptor-like protein kinase HSL1-like
		CUUC65828	-2.08265	ABC transporter Bb family member 1-like
		CUUC104912	-2.08846	Succinyl-CoA ligase
		CUUC91071	-2.09791	Glutamine synthetase
		CUUC103454	-2.10024	GTP-binding protein
		CUUC100037	-2.13561	Fiber protein FB34
		CUUC106987	-2.16633	Elongation factor 1-alpha-like
		CUUC96595	-2.18327	Cysteine-rich repeat secretory protein 3-like
		CUUC114579	-2.18952	Elongation factor mitochondrial-like
		CUUC117193	-2.21548	Alpha-l-arabinofuranosidase 1-like
		CUUC63420	-2.23082	Uncharacterized membrane protein At3g27390-like
		CUUC87468	-2.2362	Probable leucine-rich repeat receptor-like protein kinase At1g68400-like
		CUUC119241	-2.26554	Probable LRR receptor-like serine threonine-protein kinase At1g56130-like
		CUUC117381	-2.26628	Potassium transporter 11-like
		CUUC102570	-2.28169	Auxin-induced protein PCNT115-like
		CUUC111235	-2.29462	CDPK-related protein kinase
		CUUC63652	-2.30549	Zinc finger protein constans-like 9-like
		CUUC110361	-2.30554	Glycine-rich protein 2B-like
		CUUC116347	-2.31166	Alpha-expansin 6
		CUUC110413	-2.31657	Probable inactive receptor kinase At2g26730-like
		CUUC63613	-2.34194	Probable LRR receptor-like serine threonine-protein kinase At2g16250-like
		CUUC63060	-2.35345	Probable peptide transporter At1g52190-like
		CUUC91908	-2.38752	Tubulin beta-5 chain
		CUUC115848	-2.39798	Vesicle-associated protein 4-2-like
		CUUC64177	-2.40171	Protein strubbelig-receptor family 8-like
		CUUC118573	-2.42121	Calcium-dependent protein kinase 19
		CUUC114739	-2.42185	Subtilisin-like protease-like
		CUUC113109	-2.42434	Serine threonine-protein kinase At5g01020-like
		CUUC86308	-2.4272	Glycine-rich RNA binding protein
		CUUC84684	-2.43117	Remorin
		CUUC100495	-2.44954	DnaJ protein homolog
		CUUC108984	-2.45868	Shaggy-related protein kinase zeta-like
		CUUC115067	-2.48146	Rop guanine nucleotide exchange factor 1-like
		CUUC72836	-2.50717	ABC transporter G family member 24-like
		CUUC89653	-2.5358	Serine threonine-protein kinase At5g01020-like
		CUUC96030	-2.58134	Rac-like GTP-binding protein 7-like
		CUUC79940	-2.59468	U-box domain-containing protein 35-like
		CUUC84184	-2.6759	Probable inactive receptor kinase At2g26730-like
		CUUC112472	-2.67752	Probable inositol transporter 2-like
		CUUC64736	-2.69238	Carotenoid cleavage dioxygenase 1
		CUUC90884	-2.70656	Zinc finger CCCH domain-containing protein 49-like
		CUUC60770	-2.72786	UDP-glucuronic acid decarboxylase 1-like
		CUUC63347	-2.72887	Leucine-rich repeat receptor-like serine threonine-protein kinase BAM1-like
		CUUC97879	-2.73496	Peptidyl-prolyl cis-trans isomerase 1-like
		CUUC103471	-2.75908	Calcium-dependent lipid-binding domain-containing protein
		CUUC65489	-2.7617	Probable inactive receptor kinase At4g23740-like
		CUUC74309	-2.78342	Probable receptor protein kinase TMK1-like
		CUUC104169	-2.80946	Protein TRANSPARENT TESTA 12-like
		CUUC110250	-2.81712	Probable aquaporin NIP5-1-like
		CUUC91072	-2.82832	Glutamine synthetase
		CUUC90883	-2.87455	CCCH-type zinc finger protein
		CUUC114670	-2.96762	Probable receptor-like protein kinase At5g56460-like
		CUUC74622	-2.98893	calcium-dependent protein kinase 13-like
		CUUC100456	-2.99176	BTB/POZ domain-containing protein NPY2-like
		CUUC106284	-2.99378	Anthranilate phosphoribosyltransferase-like protein
		CUUC65689	-3.00729	Serine/threonine-protein kinase
		CUUC81802	-3.02363	Probable inactive leucine-rich repeat receptor-like protein kinase At1g66830-like
		CUUC107114	-3.11219	Protein BONZAI 3-like
		CUUC65389	-3.16429	CTL-like protein ddb_g0274487-like
		CUUC97110	-3.18063	(S)-coclaurine N-methyltransferase
		CUUC99574	-3.19532	Expansin alpha
		CUUC62742	-3.2181	Probable xyloglucan endotransglucosylase hydrolase protein 33-like
		CUUC108448	-3.24233	Phloem filament protein
		CUUC105716	-3.25802	RAB6-interacting golgin-like
		CUUC115085	-3.27744	Probable receptor-like protein kinase At1g30570-like
		CUUC114232	-3.28923	Probable receptor protein kinase TMK1-like
		CUUC103995	-3.32459	Leucine-rich repeat receptor-like serine threonine-protein kinase BAM1-like
		CUUC89528	-3.3861	Cyclic nucleotide-gated ion channel 1-like
		CUUC87830	-3.44884	Receptor-like protein kinase HSL1-like
		CUUC89841	-3.4586	Heavy metal transport detoxification domain-containing protein
		CUUC109049	-3.46354	Anaphase-promoting complex subunit CDC20-like
		CUUC93936	-3.47067	Rac-like GTP-binding protein 7-like
		CUUC63905	-3.4778	Blue copper
		CUUC90885	-3.4931	Zinc finger CCCH domain-containing protein 49-like
		CUUC116218	-3.5021	Brassinosteroid receptor
		CUUC85903	-3.51729	PREDICTED: uncharacterized protein LOC101212899
		CUUC105068	-3.51755	DUF21 domain-containing protein At2g14520-like
		CUUC100895	-3.55616	Non-specific lipid-transfer protein At5g64080-like
		CUUC94951	-3.58059	Auxin transporter protein 1
		CUUC64400	-3.58751	L-ascorbate oxidase homolog
		CUUC94462	-3.60652	Proton-dependent oligopeptide transport family protein
		CUUC96918	-3.64758	Potassium channel KAT3-like
		CUUC61811	-3.67267	Patellin-4-like
		CUUC113114	-3.76025	Leucine-rich repeat receptor-like serine threonine-protein kinase At2g14440-like isoform 2
		CUUC68433	-3.77135	Uncharacterized Loc101220278
		CUUC92805	-3.77215	Peroxidase 72-like
		CUUC116345	-3.78846	Expansin a1
		CUUC112956	-3.79815	Pectin methylesterase
		CUUC62930	-3.81196	Probable leucine-rich repeat receptor-like protein kinase At1g35710-like
		CUUC63807	-3.85257	Inflorescence meristem receptor-like kinase 2 isoform 1
		CUUC112052	-3.96694	Uncharacterized GPI-anchored protein At4g28100-like
		CUUC112053	-4.42444	Uncharacterized GPI-anchored protein At4g28100-like
		CUUC112051	-4.70292	Uncharacterized GPI-anchored protein At4g28100-like
		CUUC81093	-4.80219	Probable xyloglucan endotransglucosylase hydrolase protein 23-like
		CUUC95145	-5.3038	Aspartic proteinase nepenthesin-2-like
		CUUC86392	-5.90565	Snakin-2
