# Supplementary material for: Transcriptomic changes in Cucurbita pepo fruit after cold storage: differential response between two cultivars contrasting in chilling sensitivity
Source: BMC Genomics. 2018 Feb 7;19:125. doi: 10.1186/s12864-018-4500-9 (PMC5804050; doi:10.1186/s12864-018-4500-9)
Supplement: Supplementary file 9 — Functional annotation (P value < 0.05 and FDR < 0.05) for differentially regulated genes specific of Sinatra fruit stored 14 days at 4ºC. (XLSX 81 kb) [file 12864_2018_4500_MOESM9_ESM.xlsx]

## Sheet: Down-regulated
Table S6: Functional annotation (P value<0.05 and FDR<0.05) for differentially regulated genes specific of Sinatra fruit stored 14 days at 4ºC.
Category	GO Term	ID	Fold change	Annotation
Biological process	GO:0009611 Response to wounding	CUUC83031	-1.51265	Serine threonine-protein kinase OXI1-like
	FDR: 5,3E-13, P value: 6,8E-16	CUUC62784	-1.52349	Mitogen-activated protein kinase kinase 2-like
		CUUC97497	-1.53487	CBL-interacting serine threonine-protein kinase 11-like
		CUUC100379	-1.54198	Big MAP kinase
		CUUC94693	-1.54567	Senescence-associated protein
		CUUC93314	-1.55437	Mitogen-activated protein kinase kinase 2-like
		CUUC62115	-1.57535	BTB/POZ and TAZ domain-containing protein 1-like
		CUUC98778	-1.64267	Monogalactosyldiacylglycerol chloroplastic-like
		CUUC87512	-1.71034	Phospho-2-dehydro-3-deoxyheptonate aldolase chloroplastic-like
		CUUC106020	-1.74912	BTB/POZ and TAZ domain-containing protein 4-like
		CUUC61194	-1.88428	IAA-amino acid hydrolase ILR1-like 4-like
		CUUC113532	-1.88669	G-type lectin S-receptor-like serine threonine-protein kinase B120-like
		CUUC117225	-1.89611	Syntaxin 121 family protein
		CUUC119332	-1.91825	Cellular apoptosis susceptibility protein importin-alpha re-isoform 1
		CUUC94628	-1.94898	Stress enhanced protein 1
		CUUC91902	-1.95924	Eukaryotic translation initiation factor 5A
		CUUC118571	-1.99374	Calcium-dependent protein kinase 7-like
		CUUC82499	-2.02303	Zinc finger protein ZAT10-like
		CUUC105273	-2.09287	Actin family protein
		CUUC64132	-2.10222	Cell wall invertase
		CUUC94295	-2.18112	Protein binding
		CUUC63196	-2.27484	Phosphatidylcholine transfer
		CUUC96406	-2.33617	IAA-amino acid hydrolase ILR1-like 4-like
		CUUC110480	-2.34722	3-ketoacyl-CoA synthase 11-like
		CUUC105115	-2.39325	Actin family protein isoform 1
		CUUC65976	-2.4884	Glutaredoxin-C9-like
		CUUC111022	-2.59429	NAC domain-containing protein 2-like
		CUUC61378	-2.61234	Mitogen-activated protein kinase 3
		CUUC60423	-2.62921	Serine threonine-protein kinase OXI1-like
		CUUC85010	-2.67697	G-type lectin S-receptor-like serine threonine-protein kinase
		CUUC108787	-2.70553	Phytosulfokine receptor 1-like
		CUUC107501	-2.73205	BTB/POZ and TAZ domain-containing protein 1-like
		CUUC82861	-2.95517	Hypothetical protein PRUPE_ppb021781mg
		CUUC106787	-3.14741	4-coumarate-ligase-like 5-like
		CUUC111023	-3.18112	NAC domain-containing protein 2-like
		CUUC62677	-3.21983	Cytochrome P450 94A2-like
		CUUC104596	-3.2574	Phospho-2-dehydro-3-deoxyheptonate aldolase chloroplastic-like
		CUUC97396	-3.27258	Transcription factor MYC2-like
		CUUC64618	-3.31823	Transmembrane protein 53-like
		CUUC60972	-3.41633	Ribonuclease t2
		CUUC112673	-3.45001	Probable protein phosphatase 2c 25-like
		CUUC90180	-3.52735	Probable CRR4-associated factor 1 homolog 11-like
		CUUC107502	-3.76546	BTB/POZ and TAZ domain-containing protein 1-like
		CUUC95110	-4.00427	Probable CRR4-associated factor 1 homolog 11-like
		CUUC97393	-4.11633	Transcription factor MYC2-like
		CUUC62049	-4.23019	Respiratory burst oxidase homolog protein C-like
		CUUC106212	-4.49956	Respiratory burst oxidase C family protein
		CUUC83073	-4.58746	Desiccation protectant protein LEA14 homolog
		CUUC65863	-5.16578	Calmodulin-like protein
		CUUC81420	-5.65799	NADPH oxidase
		CUUC81853	-5.747	At1g09070 f7g19_6
		CUUC132701	-6.61896	Cytochrome P450 94A2-like
		CUUC81222	-6.67673	Cytochrome P450 94A1-like
Biological process	GO:0010200 Response to chitin	CUUC82433	-1.50051	Probable calcium-binding protein CML16-like
	FDR: 7,3E-12, P value: 1,3E-14	CUUC62141	-1.52517	U-box domain-containing protein 16-like
		CUUC74446	-1.61688	E3 ubiquitin-protein ligase RHA1B-like
		CUUC107827	-1.68089	Rubber elongation factor
		CUUC106020	-1.74912	BTB/POZ and TAZ domain-containing protein 4-like
		CUUC113532	-1.88669	G-type lectin S-receptor-like serine threonine-protein kinase B120-like
		CUUC117225	-1.89611	Syntaxin 121 family protein
		CUUC118571	-1.99374	Calcium-dependent protein kinase 7-like
		CUUC82499	-2.02303	Zinc finger protein ZAT10-like
		CUUC100239	-2.03296	Ethylene-responsive transcription factor 5-like
		CUUC113328	-2.19455	Protein kinase PTI1
		CUUC110074	-2.20173	Probable tyrosine-protein phosphatase Aat1g05000-like
		CUUC77861	-2.33335	PREDICTED: uncharacterized protein LOC101218317
		CUUC113597	-2.50899	Probable protein phosphatase 2c 63-like
		CUUC111022	-2.59429	NAC domain-containing protein 2-like
		CUUC61378	-2.61234	Mitogen-activated protein kinase 3
		CUUC60423	-2.62921	Serine threonine-protein kinase OXI1-like
		CUUC67060	-2.6711	Ethylene-responsive transcription factor ERF098-like
		CUUC85010	-2.67697	G-type lectin S-receptor-like serine threonine-protein kinase
		CUUC98190	-2.85953	Probable WRKY transcription factor 15-like
		CUUC82861	-2.95517	Hypothetical protein PRUPE_ppb021781mg
		CUUC60804	-3.03728	RING-H2 finger protein ATL2-like
		CUUC106787	-3.14741	4-coumarate-ligase-like 5-like
		CUUC97396	-3.27258	Transcription factor MYC2-like
		CUUC93369	-3.29764	Uncharacterized n-acetyltransferase P20-like
		CUUC64618	-3.31823	Transmembrane protein 53-like
		CUUC106611	-3.42743	U-box domain-containing protein 16-like
		CUUC98072	-3.45393	U-box domain-containing protein 27-like
		CUUC87384	-3.60031	NAC domain-containing protein 90-like
		CUUC111603	-3.60537	VQ motif-containing protein
		CUUC101660	-3.87099	WRKY transcription factor 11
		CUUC60795	-4.00045	Phosphatidylinositol:ceramide inositolphosphotransferase 2-like
		CUUC85491	-4.09581	Ethylene-responsive transcription factor 4-like
		CUUC97393	-4.11633	Transcription factor MYC2-like
		CUUC106838	-4.2181	Protein aspartic protease in guard cell 1-like
		CUUC80636	-4.34547	WRKY transcription factor 11
		CUUC76283	-4.77925	Serine threonine-protein kinase-like protein CCR4-like
		CUUC76282	-5.25537	Serine threonine-protein kinase-like protein CCR4-like
		CUUC81853	-5.747	At1g09070 f7g19_6
		CUUC77430	-5.82867	Endochitinase PR4-like
		CUUC132701	-6.61896	Cytochrome P450 94A2-like
Biological process	GO:0080167 Response to karrikin	CUUC63846	-1.5666	3-ketoacyl-CoA synthase 10-like
	FDR: 8,9E-6, P value: 4,4E-8	CUUC62294	-1.6046	Fructose-bisphosphate aldolase cytoplasmic isozyme-like
		CUUC91480	-1.66323	Glucose-6-phosphate phosphate translocator chloroplastic-like
		CUUC85968	-1.72678	3-hydroxyisobutyryl- hydrolase-like protein 5-like
		CUUC107201	-1.73453	Arogenate dehydratase prephenate dehydratase chloroplastic-like
		CUUC119686	-1.80882	Chlorophyll a-b binding protein chloroplastic-like
		CUUC78121	-2.02889	Ferredoxin-1 chloroplastic-like
		CUUC106108	-2.05753	Transferase family protein
		CUUC64132	-2.10222	Cell wall invertase
		CUUC93491	-2.2978	Photosystem II 22 kDa protein chloroplastic-like
		CUUC61646	-2.31433	Ammonium transporter 1 member 1-like
		CUUC62741	-2.36004	Heat shock protein 70
		CUUC103962	-2.44331	Ammonium transporter 1 member 1-like
		CUUC107950	-2.53026	Probable ribose-5-phosphate isomerase-like
		CUUC82239	-2.53211	Protein early flowering 4-like
		CUUC93374	-2.57266	NADP-specific glutamate
		CUUC91863	-2.62581	Calcium-binding protein PBP1-like
		CUUC107202	-2.7085	Arogenate dehydratase prephenate dehydratase chloroplastic-like
		CUUC86722	-2.83326	PID kinase
		CUUC93490	-2.85646	Photosystem II 22 kDa protein chloroplastic-like
		CUUC116003	-2.88915	Probable galactinol--sucrose galactosyltransferase 2-like
		CUUC105734	-2.91826	Glucose-6-phosphate phosphate translocator chloroplastic-like
		CUUC103922	-3.34104	Low quality protein: uncharacterized loc101207651
		CUUC92710	-3.40359	Nodulin family protein
		CUUC93790	-3.56783	Protein kinase PINOID-like
		CUUC93373	-3.69206	NADP-specific glutamate
		CUUC115552	-4.0205	At1g70420 f17o7_4
		CUUC113611	-4.28639	3-ketoacyl-CoA synthase 10-like
		CUUC120390	-4.90444	Phenylalanine ammonia-lyase-like
		CUUC106957	-4.9809	Trans-cinnamate 4-monooxygenase-like
		CUUC85017	-5.11146	Leucoanthocyanidin dioxygenase-like
		CUUC92711	-5.18921	Nodulin family protein
		CUUC67046	-6.80885	Leucoanthocyanidin dioxygenase-like
Biological process	GO:0009814 Defense response, incompatible interaction	CUUC62784	-1.52349	Mitogen-activated protein kinase kinase 2-like
	FDR: 3,8E-4, P value: 2,9E-6	CUUC105403	-1.53132	Cysteine and histidine-rich domain-containing protein rar1-like
		CUUC94693	-1.54567	Senescence-associated protein
		CUUC93314	-1.55437	Mitogen-activated protein kinase kinase 2-like
		CUUC63827	-1.57337	Ru large subunit-binding protein subunit chloroplastic-like
		CUUC77138	-1.59456	Alpha beta-hydrolases superfamily protein
		CUUC113014	-1.60951	Probable protein phosphatase 2c 10-like
		CUUC93622	-1.68662	Sugar carrier protein C-like
		CUUC87492	-1.69403	Acyl carrier protein chloroplastic-like
		CUUC102385	-1.80961	MAP kinase kinase 5
		CUUC96992	-1.81741	Phosphoserine aminotransferase
		CUUC61194	-1.88428	IAA-amino acid hydrolase ILR1-like 4-like
		CUUC117225	-1.89611	Syntaxin 121 family protein
		CUUC106808	-1.91798	Mediator of rna polymerase II transcription subunit 21-like
		CUUC105948	-1.94662	Glycerol-3-phosphate dehydrogenase
		CUUC118571	-1.99374	Calcium-dependent protein kinase 7-like
		CUUC61424	-2.09131	MAP kinase kinase 5
		CUUC61646	-2.31433	Ammonium transporter 1 member 1-like
		CUUC96406	-2.33617	IAA-amino acid hydrolase ILR1-like 4-like
		CUUC115515	-2.35474	U-box domain-containing protein 17-like
		CUUC101167	-2.40266	NAD -binding rossmann-fold-containing protein
		CUUC103962	-2.44331	Ammonium transporter 1 member 1-like
		CUUC102915	-2.4469	Carrier protein mitochondrial-like
		CUUC65976	-2.4884	Glutaredoxin-c9-like
		CUUC93860	-2.59726	Probable LRR receptor-like serine threonine-protein kinase At2g24230-like
		CUUC130405	-2.61158	Phospholipase D beta 1-like
		CUUC64422	-2.62253	U-box domain-containing protein 17-like
		CUUC61425	-2.67315	MAP kinase kinase 5
		CUUC104660	-2.87068	MLO-like protein 6-like
		CUUC60440	-2.94608	Glycerol-3-phosphate dehydrogenase
		CUUC117276	-3.08772	4-hydroxy-3-methylbut-2-en-1-yl diphosphate synthase
		CUUC108474	-3.20037	Nematode resistance HSPRO2-like
		CUUC75715	-3.67557	Receptor-like protein kinase HAIKU2-like
		CUUC62501	-3.67708	Nematode resistance HSPRO2-like
		CUUC92738	-4.56632	14 kDa proline-rich protein
		CUUC62500	-5.2678	Nematode resistance HSPRO2-like
		CUUC77538	-6.25828	ABC transporter G family member 36-like
		CUUC77537	-6.30582	ATP-binding cassette
Biological process	GO:0018298 Protein-chromophore linkage	CUUC111284	-1.5359	Photosystem I P700 apoprotein A2
	FDR: 5,3E-4, P value: 4,5E-6	CUUC86252	-1.5875	Chlorophyll a-b binding protein chloroplastic-like
		CUUC60818	-1.7336	Photosystem II CP43 chlorophyll apoprotein
		CUUC89887	-2.59256	F-box kelch-repeat protein At5g43190-like
		CUUC62307	-2.7249	Photosystem II CP47 protein
		CUUC111283	-2.82886	Photosystem I P700 apoprotein A2
		CUUC95818	-2.86261	Photosystem II CP43 chlorophyll apoprotein partial
		CUUC64405	-2.99106	Photosystem I P700 apoprotein A1
		CUUC106469	-3.07885	Chlorophyll a-b binding protein chloroplastic-like
		CUUC64403	-3.14606	Photosystem I P700 apoprotein A1
Biological process	GO:0009409 Response to cold	CUUC107134	-1.5068	PREDICTED: uncharacterized protein LOC101206988
	FDR: 6,5E-4, P value: 5,7E-6	CUUC94693	-1.54567	Senescence-associated protein
		CUUC63846	-1.5666	3-ketoacyl-CoA synthase 10-like
		CUUC63827	-1.57337	Ru large subunit-binding protein subunit chloroplastic-like
		CUUC62115	-1.57535	BTB/POZ and TAZ domain-containing protein 1-like
		CUUC101087	-1.66195	30S ribosomal protein chloroplastic-like
		CUUC91521	-1.68395	Acyl carrier protein
		CUUC87746	-1.69928	60S acidic ribosomal protein P2B-like
		CUUC90492	-1.72571	60S ribosomal protein L26-1-like
		CUUC62670	-1.7328	Glycine-rich RNA-binding protein
		CUUC106020	-1.74912	BTB/POZ and TAZ domain-containing protein 4-like
		CUUC91785	-1.765	29 kDa chloroplastic-like protein
		CUUC64425	-1.78462	Endoplasmin homolog
		CUUC94327	-1.80061	Glycine-rich RNA-binding protein mitochondrial-like
		CUUC101835	-1.82892	Probable calcium-binding protein CML13-like
		CUUC88138	-1.83091	20 kDa chloroplastic-like protein
		CUUC91513	-1.83267	Annexin D5-like
		CUUC98118	-1.859	Ribulose bisphosphate carboxylase
		CUUC90956	-1.87044	DOF zinc finger
		CUUC111899	-1.87821	Fructose-1,6-bisphosphatase chloroplastic-like
		CUUC117225	-1.89611	Syntaxin 121 family protein
		CUUC90405	-1.95468	Tonoplast intrinsic protein
		CUUC118571	-1.99374	Calcium-dependent protein kinase 7-like
		CUUC82499	-2.02303	Zinc finger protein ZAT10-like
		CUUC113898	-2.02959	Tubulin beta-1 chain-like
		CUUC106246	-2.15164	Thiazole biosynthetic enzyme
		CUUC114193	-2.2187	Methyltransferase PMT21
		CUUC100119	-2.23988	BAG family molecular chaperone regulator 7-like
		CUUC105537	-2.32129	Probable hexokinase-like 2
		CUUC60567	-2.33619	Calmodulin-like protein 3-like
		CUUC110480	-2.34722	3-ketoacyl-CoA synthase 11-like
		CUUC112125	-2.35178	Stromal 70 kDa heat shock-related chloroplastic-like
		CUUC60398	-2.37423	Elicitor-responsive protein
		CUUC91050	-2.39676	Phosphoglycerate kinase
		CUUC101167	-2.40266	NAD-binding rossmann-fold-containing protein
		CUUC65976	-2.4884	Glutaredoxin-C9-like
		CUUC103551	-2.52951	Cytochrome P450 77A3-like
		CUUC107501	-2.73205	BTB/POZ and TAZ domain-containing protein 1-like
		CUUC64649	-2.74338	Sulfite reductase
		CUUC80313	-2.7765	Probable calcium-binding protein CML25-like
		CUUC116246	-2.8647	Mitochondrial NAD-dependent malate dehydrogenase
		CUUC114191	-2.90465	Methyltransferase PMT20
		CUUC100082	-2.99021	Galactinol synthase 1-like
		CUUC118452	-2.99734	Probable calcium-binding protein CML27-like
		CUUC99275	-3.02425	Hexokinase-3-like
		CUUC61392	-3.07408	Probable pectinesterase pectinesterase inhibitor 7-like
		CUUC106558	-3.08753	Serine hydroxymethyltransferase mitochondrial-like
		CUUC118453	-3.20663	Probable calcium-binding protein CML23-like
		CUUC96972	-3.27733	3-ketoacyl-CoA synthase 12-like
		CUUC75576	-3.46285	Pectinesterase family protein
		CUUC88243	-3.46423	3-ketoacyl-CoA synthase 12-like
		CUUC96134	-3.53429	Catalase
		CUUC103550	-3.70016	Cytochrome P450 77A3-like
		CUUC107502	-3.76546	BTB/POZ and TAZ domain-containing protein 1-like
		CUUC64485	-3.94919	Omega-3 fatty acid desaturase
		CUUC113611	-4.28639	3-ketoacyl-CoA synthase 10-like
		CUUC111543	-4.93508	Cellulose synthase-like protein D3-like
		CUUC111546	-4.94479	Cellulose synthase-like protein D3-like
		CUUC92773	-6.33368	C-repeat binding factor
		CUUC90472	-6.33571	Brassinosteroid-regulated protein BRU1-like
Biological process	GO:0002679 Respiratory burst involved in defense response	CUUC105403	-1.53132	Cysteine and histidine-rich domain-containing protein rar1-like
	FDR: 8,4E-4, P value: 8,4E-6	CUUC113532	-1.88669	G-type lectin S-receptor-like serine threonine-protein kinase B120-like
		CUUC117225	-1.89611	Syntaxin 121 family protein
		CUUC85010	-2.67697	G-type lectin S-receptor-like serine threonine-protein kinase
		CUUC93369	-3.29764	Uncharacterized n-acetyltransferase P20-like
		CUUC98072	-3.45393	U-box domain-containing protein 27-like
		CUUC101660	-3.87099	WRKY transcription factor 11
		CUUC85491	-4.09581	Ethylene-responsive transcription factor 4-like
		CUUC80636	-4.34547	WRKY transcription factor 11
		CUUC77430	-5.82867	Endochitinase PR4-like
Biological process	GO:0006007 Glucose catabolic process	CUUC106260	-1.50692	Heavy metal transport/detoxification superfamily protein
	FDR: 1,0E-3, P value: 1,2E-5	CUUC118192	-1.54518	Xyloglucan galactosyltransferase katamari 1 homolog
		CUUC60936	-1.58081	Triosephosphate isomerase chloroplastic-like
		CUUC62294	-1.6046	Fructose-bisphosphate aldolase cytoplasmic isozyme-like
		CUUC100626	-1.64547	L-lactate dehydrogenase A-like
		CUUC111877	-1.6806	Glyceraldehyde-3-phosphate dehydrogenase
		CUUC113148	-1.74021	Pyrophosphate-fructose 6-phosphate 1-phosphotransferase subunit alpha-like
		CUUC61943	-1.79516	6,7-dimethyl-8-ribityllumazine synthase chloroplastic
		CUUC108885	-1.81919	24-methylenesterol c-methyltransferase 2-like
		CUUC98709	-1.84125	Peptidyl-prolyl cis-trans isomerase PIN1-like
		CUUC107515	-1.8661	Pyruvate kinase isozyme chloroplastic-like
		CUUC98963	-1.87482	Protein SEC13 homolog
		CUUC99796	-1.89865	Uncharacterized Loc101214026
		CUUC91537	-1.90609	Pyrophosphate-fructose 6-phosphate 1-phosphotransferase subunit beta-like
		CUUC90405	-1.95468	Tonoplast intrinsic protein
		CUUC105899	-1.9988	Small GTP-binding protein ARA3
		CUUC63099	-2.02332	Glutamate-1-semialdehyde-aminomutase
		CUUC78121	-2.02889	Ferredoxin-1 chloroplastic-like
		CUUC112861	-2.03979	Thylakoid lumenal kDa protein chloroplastic-like
		CUUC91405	-2.04174	Probable fructose-bisphosphate aldolase chloroplastic-like
		CUUC99850	-2.06097	Probable 6-phosphogluconolactonase chloroplastic-like
		CUUC108694	-2.12111	NADH dehydrogenase S
		CUUC103469	-2.13376	50S ribosomal protein chloroplastic-like
		CUUC110874	-2.19155	Glutamate-1-semialdehyde-aminomutase 2
		CUUC61325	-2.24501	Pyruvate dehydrogenase E1 component subunit alpha-like
		CUUC104248	-2.30518	Probable-trehalose-phosphate synthase
		CUUC105537	-2.32129	Probable hexokinase-like 2
		CUUC91050	-2.39676	Phosphoglycerate kinase
		CUUC117599	-2.44173	Photosystem I reaction center subunit N
		CUUC115179	-2.46555	T-complex protein 1 subunit delta-like
		CUUC107950	-2.53026	Probable ribose-5-phosphate isomerase-like
		CUUC76869	-2.62846	Photosystem I subunit o
		CUUC99849	-2.85818	Probable 6-phosphogluconolactonase chloroplastic-like
		CUUC116246	-2.8647	Mitochondrial NAD-dependent malate dehydrogenase
		CUUC96218	-2.98765	ER lumen protein retaining receptor family protein
		CUUC99275	-3.02425	Hexokinase-3-like
		CUUC91404	-3.1216	Fructose-bisphosphate aldolase 3
		CUUC111920	-3.35438	Probable ribose-5-phosphate isomerase-like
		CUUC93698	-3.47798	Probable fructose-bisphosphate aldolase chloroplastic-like
		CUUC118229	-3.67943	GDP-mannose dehydratase 2-like
		CUUC109915	-3.98721	6-phosphogluconate dehydrogenase family protein isoform 1
		CUUC102446	-4.181	Enolase chloroplastic-like
		CUUC92946	-4.78498	CDGSH iron-sulfur domain-containing protein 2-like
Biological process	GO:0009651 Response to salt stress	CUUC61417	-1.5041	Calcineurin B-like protein 4-like
	FDR: 1,8E-3, P value: 2,4E-5	CUUC93980	-1.51192	Calmodulin-like protein 8
		CUUC62115	-1.57535	BTB/POZ and TAZ domain-containing protein 1-like
		CUUC101047	-1.59062	Vesicle-associated membrane protein 726-like
		CUUC62294	-1.6046	Fructose-bisphosphate aldolase cytoplasmic isozyme-like
		CUUC94853	-1.61708	Phosphate carrier protein mitochondrial-like
		CUUC99129	-1.61933	Calcium-dependent protein kinase
		CUUC74569	-1.62593	Probable phospholipid hydroperoxide glutathione peroxidase mitochondrial-like
		CUUC100626	-1.64547	L-lactate dehydrogenase A-like
		CUUC113895	-1.66704	Tubulin beta-1 chain-like
		CUUC103243	-1.72125	Eukaryotic translation initiation factor 3 subunit I-like
		CUUC110378	-1.73689	NF-X1-type zinc finger protein NFXL1
		CUUC112968	-1.74873	Nascent polypeptide-associated complex subunit alpha-like
		CUUC106020	-1.74912	BTB/POZ and TAZ domain-containing protein 4-like
		CUUC109603	-1.75498	Transcription factor
		CUUC89649	-1.76049	Mitochondrial-processing peptidase subunit alpha-like 2
		CUUC64425	-1.78462	Endoplasmin homolog
		CUUC96697	-1.80874	CBL-interacting serine threonine-protein kinase 6-like
		CUUC91513	-1.83267	Annexin D5-like
		CUUC98709	-1.84125	Peptidyl-prolyl cis-trans isomerase PIN1-like
		CUUC98963	-1.87482	Protein SEC13 homolog
		CUUC117225	-1.89611	Syntaxin 121 family protein
		CUUC115756	-1.91178	Transketolase chloroplastic-like
		CUUC89650	-1.9316	Mitochondrial-processing peptidase subunit alpha-like
		CUUC90405	-1.95468	Tonoplast intrinsic protein
		CUUC82695	-1.97078	Probable pectinesterase pectinesterase inhibitor 34-like
		CUUC118571	-1.99374	Calcium-dependent protein kinase 7-like
		CUUC82499	-2.02303	Zinc finger protein ZAT10-like
		CUUC113898	-2.02959	Tubulin beta-1 chain-like
		CUUC98537	-2.07646	Soluble inorganic pyrophosphatase chloroplastic-like
		CUUC105273	-2.09287	Actin family protein
		CUUC99249	-2.11697	Chitinase-like protein 1-like
		CUUC112059	-2.16924	Probable cellulose synthase A catalytic subunit 1
		CUUC108983	-2.17186	Shaggy-related protein kinase zeta-like
		CUUC114193	-2.2187	Methyltransferase PMT21
		CUUC119749	-2.23622	Two-pore channel 1
		CUUC116417	-2.23977	At5g17920 mpi7_60
		CUUC116797	-2.29075	BTB/POZ and TAZ domain-containing protein 2-like
		CUUC105537	-2.32129	Probable hexokinase-like 2
		CUUC108986	-2.39035	Shaggy-related protein kinase
		CUUC105115	-2.39325	Actin family protein isoform 1
		CUUC61485	-2.44634	Ras-related protein RAB11D-like
		CUUC115179	-2.46555	T-complex protein 1 subunit delta-like
		CUUC65976	-2.4884	Glutaredoxin-C9-like
		CUUC111022	-2.59429	NAC domain-containing protein 2-like
		CUUC101692	-2.70509	Alpha-glucan-protein synthase
		CUUC118569	-2.71258	Calmodulin-domain protein kinase 7
		CUUC106092	-2.7183	Aquaporin PIP1 1
		CUUC107501	-2.73205	BTB/POZ and TAZ domain-containing protein 1-like
		CUUC64649	-2.74338	Sulfite reductase
		CUUC116246	-2.8647	Mitochondrial NAD-dependent malate dehydrogenase
		CUUC103918	-2.86474	Pollen-specific protein C13-like
		CUUC63340	-2.8766	Hydroquinone glucosyltransferase-like
		CUUC114191	-2.90465	Methyltransferase PMT20
		CUUC100082	-2.99021	Galactinol synthase 1-like
		CUUC99275	-3.02425	Hexokinase-3-like
		CUUC90765	-3.02996	Ca2+-binding protein 1
		CUUC91404	-3.1216	Fructose-bisphosphate aldolase 3
		CUUC88384	-3.24056	Chaperone protein HTPG family protein
		CUUC76864	-3.28018	Nitrilase-associated protein
		CUUC64618	-3.31823	Transmembrane protein 53-like
		CUUC71454	-3.37787	Sugar transport protein 13-like
		CUUC113327	-3.45921	Basic 7S globulin-like
		CUUC68885	-3.70006	Sugar transport protein 13-like
		CUUC71453	-3.70812	Sugar transport protein 13-like
		CUUC107502	-3.76546	BTB/POZ and TAZ domain-containing protein 1-like
		CUUC74561	-3.9612	Sugar transport protein 13-like
		CUUC104651	-3.96908	Transcription factor MYB1R1-like
		CUUC109915	-3.98721	6-phosphogluconate dehydrogenase family protein isoform 1
		CUUC63341	-4.07264	Hydroquinone glucosyltransferase-like
		CUUC81379	-4.37589	DELLA protein
		CUUC76840	-4.39097	At5g17920 mpi7_60
		CUUC109248	-4.44998	Vesicle-associated membrane protein 714-like
		CUUC107272	-4.61569	Probable histone-like
		CUUC89319	-4.63391	5-methyltetrahydropteroyltriglutamate-homocysteine methyltransferase-like
		CUUC100809	-5.20407	Alpha-glucan-protein synthase
		CUUC116416	-5.73311	5-methyltetrahydropteroyltriglutamate--homocysteine methyltransferase-like
Biological process	GO:0043069 Negative regulation of programmed cell death	CUUC94693	-1.54567	Senescence-associated protein
	FDR: 3,3E-3, P value: 5,7E-5	CUUC113532	-1.88669	G-type lectin S-receptor-like serine threonine-protein kinase B120-like
		CUUC117225	-1.89611	Syntaxin 121 family protein
		CUUC118571	-1.99374	Calcium-dependent protein kinase 7-like
		CUUC61646	-2.31433	Ammonium transporter 1 member 1-like
		CUUC99062	-2.37067	Amino acid permease
		CUUC103962	-2.44331	Ammonium transporter 1 member 1-like
		CUUC65976	-2.4884	Glutaredoxin-C9-like
		CUUC113597	-2.50899	Probable protein phosphatase 2c 63-like
		CUUC85010	-2.67697	G-type lectin S-receptor-like serine threonine-protein kinase
		CUUC117932	-2.71993	Callose synthase 12-like
		CUUC75715	-3.67557	Receptor-like protein kinase HAIKU2-like
		CUUC60795	-4.00045	Phosphatidylinositol:ceramide inositolphosphotransferase 2-like
		CUUC62049	-4.23019	Respiratory burst oxidase homolog protein C-like
		CUUC106212	-4.49956	Respiratory burst oxidase C family protein
		CUUC81420	-5.65799	NADPH oxidase
		CUUC81853	-5.747	At1g09070 f7g19_6
Biological process	GO:0009800 Cinnamic acid biosynthetic process	CUUC120391	-2.36409	Phenylalanine ammonia-lyase-like
	FDR: 3,5E-3, P value: 6,2E-5	CUUC110586	-3.88053	Phenylalanine ammonia-lyase-like
		CUUC120390	-4.90444	Phenylalanine ammonia-lyase-like
		CUUC100123	-5.81494	Phenylalanine ammonia- partial
		CUUC63041	-6.2009	Phenylalanine ammonia-lyase-like
		CUUC100122	-6.49432	Phenylalanine ammonia-lyase-like
Biological process	GO:0006782 Protoporphyrinogen IX biosynthetic process	CUUC98656	-1.8915	Glutamyl-tRNA reductase chloroplastic-like
	FDR: 5,5E-3, P value: 1,1E-4	CUUC63099	-2.02332	Glutamate-1-semialdehyde-aminomutase
		CUUC65810	-2.12327	Coproporphyrinogen-III oxidase chloroplastic-like
		CUUC110874	-2.19155	Glutamate-1-semialdehyde-aminomutase 2
		CUUC106308	-4.12176	Glutamyl-tRNA reductase chloroplastic-like
Molecular fuction	GO:0045548 Phenylalanine ammonia-lyase activity	CUUC120391	-2.36409	Phenylalanine ammonia-lyase-like
	FDR: 5,2E-3, P value: 9,9E-5	CUUC110586	-3.88053	Phenylalanine ammonia-lyase-like
		CUUC120390	-4.90444	Phenylalanine ammonia-lyase-like
		CUUC100123	-5.81494	Phenylalanine ammonia- partial
		CUUC63041	-6.2009	Phenylalanine ammonia-lyase-like
		CUUC100122	-6.49432	Phenylalanine ammonia-lyase-like
Biological process	GO:0098542 Defense response to other organism	CUUC62784	-1.52349	Mitogen-activated protein kinase kinase 2-like
	P value: 1,6E-3, FDR: 1,0E-2	CUUC105403	-1.53132	Cysteine and histidine-rich domain-containing protein RAR1-like
		CUUC94693	-1.54567	Senescence-associated protein
		CUUC112320	-1.54856	Actin-related protein 6
		CUUC93314	-1.55437	Mitogen-activated protein kinase kinase 2-like
		CUUC103715	-1.56602	DCD (development and cell death) domain protein
		CUUC95107	-1.56824	Protein kinase chloroplastic-like
		CUUC77138	-1.59456	Alpha beta-hydrolases superfamily protein
		CUUC113014	-1.60951	Probable protein phosphatase 2C 10-like
		CUUC64187	-1.65931	Flavanone 3-dioxygenase-like
		CUUC101087	-1.66195	30S ribosomal protein chloroplastic-like
		CUUC112641	-1.66238	Elicitor-responsive protein 1-like
		CUUC93622	-1.68662	Sugar carrier protein C-like
		CUUC92877	-1.69664	Cytochrome b5
		CUUC110693	-1.70839	Actin-depolymerizing factor 2-like
		CUUC87512	-1.71034	Phospho-2-dehydro-3-deoxyheptonate aldolase chloroplastic-like
		CUUC63877	-1.73604	Calreticulin-3-like isoform x1
		CUUC61194	-1.88428	IAA-amino acid hydrolase ILR1-like 4-like
		CUUC113532	-1.88669	G-type lectin S-receptor-like serine threonine-protein kinase B120-like
		CUUC116757	-1.89138	Oxygen-evolving enhancer protein chloroplastic-like
		CUUC117225	-1.89611	Syntaxin 121 family protein
		CUUC106808	-1.91798	Mediator of rna polymerase II transcription subunit 21-like
		CUUC62971	-1.92525	Aquaporin NIP1-2-like
		CUUC110403	-1.94018	Probable leucine-rich repeat receptor-like protein kinase At1g35710-like
		CUUC91902	-1.95924	Eukaryotic translation initiation factor 5A
		CUUC82695	-1.97078	Probable pectinesterase pectinesterase inhibitor 34-like
		CUUC116756	-1.98178	Oxygen-evolving enhancer protein chloroplastic-like
		CUUC118571	-1.99374	Calcium-dependent protein kinase 7-like
		CUUC78121	-2.02889	Ferredoxin-1 chloroplastic-like
		CUUC99850	-2.06097	Probable 6-phosphogluconolactonase chloroplastic-like
		CUUC98537	-2.07646	Soluble inorganic pyrophosphatase chloroplastic-like
		CUUC99724	-2.08481	50S ribosomal protein chloroplastic-like
		CUUC87223	-2.08608	Harpin binding protein 1
		CUUC91970	-2.10911	Protein oberon 2-like
		CUUC60754	-2.17368	Poly(U)-specific endoribonuclease-B-like
		CUUC61646	-2.31433	Ammonium transporter 1 member 1-like
		CUUC96406	-2.33617	IAA-amino acid hydrolase ILR1-like 4-like
		CUUC115515	-2.35474	U-box domain-containing protein 17-like
		CUUC99062	-2.37067	Amino acid permease
		CUUC103652	-2.3776	Peroxiredoxin-2E-1 chloroplastic-like
		CUUC101167	-2.40266	NAD-binding rossmann-fold-containing protein
		CUUC103962	-2.44331	Ammonium transporter 1 member 1-like
		CUUC65976	-2.4884	Glutaredoxin-C9-like
		CUUC113597	-2.50899	Probable protein phosphatase 2c 63-like
		CUUC93860	-2.59726	Probable LRR receptor-like serine threonine-protein kinase At2g24230-like
		CUUC130405	-2.61158	Phospholipase D beta 1-like
		CUUC61378	-2.61234	Mitogen-activated protein kinase 3
		CUUC64422	-2.62253	U-box domain-containing protein 17-like
		CUUC85010	-2.67697	G-type lectin S-receptor-like serine threonine-protein kinase
		CUUC108787	-2.70553	Phytosulfokine receptor 1-like
		CUUC117932	-2.71993	Callose synthase 12-like
		CUUC99849	-2.85818	Probable 6-phosphogluconolactonase chloroplastic-like
		CUUC93724	-2.86019	Palmitoyl-monogalactosyldiacylglycerol delta-7 chloroplastic-like
		CUUC116246	-2.8647	Mitochondrial NAD-dependent malate dehydrogenase
		CUUC104660	-2.87068	MLO-like protein 6-like
		CUUC117276	-3.08772	4-hydroxy-3-methylbut-2-en-1-yl diphosphate synthase
		CUUC108474	-3.20037	Nematode resistance HSPRO2-like
		CUUC97396	-3.27258	Transcription factor MYC2-like
		CUUC93369	-3.29764	Uncharacterized n-acetyltransferase P20-like
		CUUC64618	-3.31823	Transmembrane protein 53-like
		CUUC102207	-3.34165	Protein TIFY 6B-like
		CUUC112673	-3.45001	Probable protein phosphatase 2c 25-like
		CUUC98072	-3.45393	U-box domain-containing protein 27-like
		CUUC90180	-3.52735	Probable CRR4-associated factor 1 homolog 11-like
		CUUC75715	-3.67557	Receptor-like protein kinase HAIKU2-like
		CUUC62501	-3.67708	Nematode resistance HSPRO2-like
		CUUC61531	-3.80992	Glucomannan 4-beta-mannosyltransferase 9-like
		CUUC101660	-3.87099	WRKY transcription factor 11
		CUUC105058	-3.88595	Glutathione S-transferase
		CUUC88008	-3.91829	Mediator of RNA polymerase II transcription subunit
		CUUC60795	-4.00045	Phosphatidylinositol:ceramide inositolphosphotransferase 2-like
		CUUC95110	-4.00427	Probable CRR4-associated factor 1 homolog 11-like
		CUUC85491	-4.09581	Ethylene-responsive transcription factor 4-like
		CUUC97393	-4.11633	Transcription factor MYC2-like
		CUUC106838	-4.2181	Protein aspartic protease in guard cell 1-like
		CUUC62049	-4.23019	Respiratory burst oxidase homolog protein C-like
		CUUC80636	-4.34547	WRKY transcription factor 11
		CUUC74303	-4.4706	Multidrug and toxin extrusion protein 1-like
		CUUC106212	-4.49956	Respiratory burst oxidase C family protein
		CUUC92738	-4.56632	14 kDa proline-rich protein
		CUUC83073	-4.58746	Desiccation protectant protein LEA14 homolog
		CUUC88118	-4.75528	Bacterial-induced peroxidase
		CUUC62500	-5.2678	Nematode resistance HSPRO2-like
		CUUC88117	-5.31853	Cationic peroxidase 2
		CUUC81420	-5.65799	NADPH oxidase
		CUUC95636	-5.70747	Abscisic acid 8-hydroxylase 1-like
		CUUC81853	-5.747	At1g09070 f7g19_6
		CUUC95930	-6.01812	Probable WRKY transcription factor 40-like
		CUUC77538	-6.25828	ABC transporter G family member 36-like
		CUUC77537	-6.30582	ATP-binding cassette
		CUUC132701	-6.61896	Cytochrome Pp450 94A2-like
		CUUC81222	-6.67673	Cytochrome P450 94A1-like
		CUUC128676	-7.07832	Ethylene-responsive transcription factor ERF025-like
		CUUC107593	-8.30788	Protein kinase chloroplastic-like
Biological process	GO:0000097 Sulfur amino acid biosynthetic process	CUUC95830	-1.52319	Probable plastid-lipid-associated protein chloroplastic-like
	FDR: 1,4E-2, P value: 3,4E-4	CUUC86252	-1.5875	Chlorophyll a-b binding protein chloroplastic-like
		CUUC60543	-1.60789	Serine acetyltransferase
		CUUC63099	-2.02332	Glutamate-1-semialdehyde-aminomutase
		CUUC65810	-2.12327	Coproporphyrinogen-III oxidase chloroplastic-like
		CUUC110874	-2.19155	Glutamate-1-semialdehyde-aminomutase 2
		CUUC116417	-2.23977	At5g17920 mpi7_60
		CUUC62213	-2.34633	Soluble inorganic pyrophosphatase
		CUUC91050	-2.39676	Phosphoglycerate kinase
		CUUC117599	-2.44173	Photosystem I reaction center subunit N
		CUUC101505	-2.54631	Subtilisin-like protease-like
		CUUC76869	-2.62846	Photosystem I subunit o
		CUUC110172	-2.84277	Aspartate-semialdehyde dehydrogenase-like
		CUUC93490	-2.85646	Photosystem II 22 kDa protein chloroplastic-like
		CUUC103918	-2.86474	Pollen-specific protein C13-like
		CUUC98556	-3.19553	OAS-TL3 cysteine synthase
		CUUC76840	-4.39097	At5g17920 mpi7_60
		CUUC89319	-4.63391	5-methyltetrahydropteroyltriglutamate-homocysteine methyltransferase-like
		CUUC116416	-5.73311	5-methyltetrahydropteroyltriglutamate--homocysteine methyltransferase-like
Biological process	GO:0009069 Serine family amino acid metabolic process	CUUC95830	-1.52319	Probable plastid-lipid-associated protein chloroplastic-like
	FDR: 1,5E-2, P value: 3,8E-4	CUUC99830	-1.53273	Glycine cleavage system H mitochondrial-like
		CUUC86252	-1.5875	Chlorophyll a-b binding protein chloroplastic-like
		CUUC60543	-1.60789	Serine acetyltransferase
		CUUC96992	-1.81741	Phosphoserine aminotransferase
		CUUC63099	-2.02332	Glutamate-1-semialdehyde-aminomutase
		CUUC99124	-2.09649	Glycine decarboxylase complex H-protein
		CUUC65810	-2.12327	Coproporphyrinogen-III oxidase chloroplastic-like
		CUUC110874	-2.19155	Glutamate-1-semialdehyde-aminomutase 2
		CUUC109507	-2.26158	Serine hydroxymethyltransferase
		CUUC109508	-2.32118	Serine hydroxymethyltransferase
		CUUC91050	-2.39676	Phosphoglycerate kinase
		CUUC117599	-2.44173	Photosystem I reaction center subunit N
		CUUC76869	-2.62846	Photosystem I subunit o
		CUUC93490	-2.85646	Photosystem II 22 kDa protein chloroplastic-like
		CUUC103918	-2.86474	Pollen-specific protein C13-like
		CUUC106558	-3.08753	Serine hydroxymethyltransferase mitochondrial-like
		CUUC98556	-3.19553	OAS-TL3 cysteine synthase
		CUUC62776	-3.3753	Serine hydroxymethyltransferase
Biological process	GO:0009767 Photosynthetic electron transport chain	CUUC60818	-1.7336	Photosystem II CP43 chlorophyll apoprotein
	FDR: 1,6E-2, P value: 4,2E-4	CUUC111899	-1.87821	Fructose-1,6-bisphosphatase chloroplastic-like
		CUUC78121	-2.02889	Ferredoxin- chloroplastic-like
		CUUC64754	-2.33463	Omega-6 fatty acid chloroplastic-like
		CUUC117599	-2.44173	Photosystem I reaction center subunit N
		CUUC104826	-2.55298	30S ribosomal protein chloroplastic-like
		CUUC89887	-2.59256	F-box kelch-repeat protein At5g43190-like
		CUUC62307	-2.7249	Photosystem II CP47 protein
		CUUC132373	-2.8153	Photosystem II cytochrome B559 beta subunit
		CUUC61854	-2.85955	Palmitoyl-monogalactosyldiacylglycerol delta-7 chloroplastic-like
		CUUC93724	-2.86019	Palmitoyl-monogalactosyldiacylglycerol delta-7 chloroplastic-like
		CUUC95818	-2.86261	Photosystem II CP43 chlorophyll apoprotein partial
		CUUC89014	-2.95958	Photosystem II protein D2
Biological process	GO:0016126 Sterol biosynthetic process	CUUC108660	-1.67828	Major facilitator superfamily domain-containing protein 5-like
	FDR: 1,6E-2, P value: 4,2E-4	CUUC92877	-1.69664	Cytochrome b5
		CUUC92590	-1.70356	Biotin synthase
		CUUC114296	-1.73312	3-hydroxy-3-methylglutaryl-coenzyme a reductase 1-like
		CUUC108885	-1.81919	24-methylenesterol c-methyltransferase 2-like
		CUUC107515	-1.8661	Pyruvate kinase isozyme chloroplastic-like
		CUUC115259	-2.70738	Mevalonate diphosphate decarboxylase
		CUUC90304	-3.09121	Elongation of fatty acids protein ddb_g0272012-like
		CUUC83657	-3.25222	At2g26730-like protein
		CUUC94985	-3.38396	Farnesyl diphosphate synthase
		CUUC95479	-4.59784	Probable galacturonosyltransferase-like 9-like
		CUUC91850	-6.24841	L-ascorbate oxidase homolog
		CUUC102282	-6.62698	Probable pectinesterase pectinesterase inhibitor 25-like
		CUUC102280	-7.09528	Probable pectinesterase pectinesterase inhibitor 25-like
Biological process	GO:0009626 Plant-type hypersensitive response	CUUC105403	-1.53132	Cysteine and histidine-rich domain-containing protein rar1-like
	FDR: 1,6E-2, P value: 4,2E-4	CUUC94693	-1.54567	Senescence-associated protein
		CUUC77138	-1.59456	Alpha beta-hydrolases superfamily protein
		CUUC112641	-1.66238	Elicitor-responsive protein 1-like
		CUUC63877	-1.73604	Calreticulin-3-like isoform x1
		CUUC113532	-1.88669	G-type lectin S-receptor-like serine threonine-protein kinase B120-like
		CUUC117225	-1.89611	Syntaxin 121 family protein
		CUUC62518	-1.95315	CUGBP Elav-like family member 2-like
		CUUC82695	-1.97078	Probable pectinesterase pectinesterase inhibitor 34-like
		CUUC118571	-1.99374	Calcium-dependent protein kinase 7-like
		CUUC61646	-2.31433	Ammonium transporter 1 member 1-like
		CUUC99062	-2.37067	Amino acid permease
		CUUC103962	-2.44331	Ammonium transporter 1 member 1-like
		CUUC65976	-2.4884	Glutaredoxin-C9-like
		CUUC113597	-2.50899	Probable protein phosphatase 2c 63-like
		CUUC85010	-2.67697	G-type lectin S-receptor-like serine threonine-protein kinase
		CUUC117932	-2.71993	Callose synthase 12-like
		CUUC64618	-3.31823	Transmembrane protein 53-like
		CUUC75715	-3.67557	Receptor-like protein kinase HAIKU2-like
		CUUC60795	-4.00045	Phosphatidylinositol:ceramide inositolphosphotransferase 2-like
		CUUC81853	-5.747	At1g09070 f7g19_6
		CUUC77430	-5.82867	Endochitinase PR4-like
Biological process	GO:1901607 Alpha-amino acid biosynthetic process	CUUC95830	-1.52319	Probable plastid-lipid-associated protein chloroplastic-like
	FDR: 2,1E-2, P value: 5,5E-4	CUUC86252	-1.5875	Chlorophyll a-b binding protein chloroplastic-like
		CUUC60543	-1.60789	Serine acetyltransferase
		CUUC107201	-1.73453	Arogenate dehydratase prephenate dehydratase chloroplastic-like
		CUUC90228	-1.73494	Bifunctional aspartate aminotransferase and glutamate aspartate-prephenate aminotransferase-like
		CUUC96992	-1.81741	Phosphoserine aminotransferase
		CUUC118558	-1.89067	Ferredoxin-dependent glutamate synthase chloroplastic-like
		CUUC102816	-1.91604	Acetolactate synthase
		CUUC92179	-1.91933	Diaminopimelate decarboxylase chloroplastic-like
		CUUC91902	-1.95924	Eukaryotic translation initiation factor 5A
		CUUC63099	-2.02332	Glutamate-1-semialdehyde-aminomutase
		CUUC65810	-2.12327	Coproporphyrinogen-III oxidase chloroplastic-like
		CUUC110874	-2.19155	Glutamate-1-semialdehyde-aminomutase 2
		CUUC111643	-2.23492	Argininosuccinate synthase chloroplastic-like
		CUUC116417	-2.23977	At5g17920 mpi7_60
		CUUC104652	-2.26577	Dihydrodipicolinate synthase
		CUUC62213	-2.34633	Soluble inorganic pyrophosphatase
		CUUC91050	-2.39676	Phosphoglycerate kinase
		CUUC117599	-2.44173	Photosystem I reaction center subunit N
		CUUC101505	-2.54631	Subtilisin-like protease-like
		CUUC76869	-2.62846	Photosystem I subunit o
		CUUC97630	-2.67629	Threonine synthase
		CUUC107202	-2.7085	Arogenate dehydratase prephenate dehydratase chloroplastic-like
		CUUC103717	-2.7403	Threonine dehydratase chloroplastic-like
		CUUC110172	-2.84277	Aspartate-semialdehyde dehydrogenase-like
		CUUC93490	-2.85646	Photosystem II 22 kDa protein chloroplastic-like
		CUUC103918	-2.86474	Pollen-specific protein C13-like
		CUUC111642	-2.8845	Argininosuccinate synthase chloroplastic-like
		CUUC98556	-3.19553	OAS-TL3 cysteine synthase
		CUUC103721	-3.44312	Argininosuccinate synthase chloroplastic-like
		CUUC76840	-4.39097	At5g17920 mpi7_60
		CUUC89319	-4.63391	5-methyltetrahydropteroyltriglutamate-homocysteine methyltransferase-like
		CUUC62955	-4.7317	Tryptophan synthase beta chain chloroplastic-like
		CUUC116416	-5.73311	5-methyltetrahydropteroyltriglutamate--homocysteine methyltransferase-like
Biological process	GO:0015713 Phosphoglycerate transport	CUUC91480	-1.66323	Glucose-6-phosphate phosphate translocator chloroplastic-like
	FDR: 2,1E-2, P value: 5,7E-4	CUUC94747	-2.05594	Phosphoenolpyruvate phosphate translocator chloroplastic-like
		CUUC105734	-2.91826	Glucose-6-phosphate phosphate translocator chloroplastic-like
		CUUC94749	-3.41749	Phosphoenolpyruvate phosphate translocator chloroplastic-like
Biological process	GO:0015714 Phosphoenolpyruvate transport	CUUC91480	-1.66323	Glucose-6-phosphate phosphate translocator chloroplastic-like
	FDR: 2,1E-2, P value: 5,7E-4	CUUC94747	-2.05594	Phosphoenolpyruvate phosphate translocator chloroplastic-like
		CUUC105734	-2.91826	Glucose-6-phosphate phosphate translocator chloroplastic-like
		CUUC94749	-3.41749	Phosphoenolpyruvate phosphate translocator chloroplastic-like
Biological process	GO:0009969 Xyloglucan biosynthetic process	CUUC118192	-1.54518	Xyloglucan galactosyltransferase katamari 1 homolog
	FDR: 2,2E-2, P value: 6,0E-4	CUUC99286	-2.23325	UDP-glucose 4-epimerase GEPI48-like
		CUUC101448	-2.60553	UDP-glucose 4-epimerase GEPI48-like
		CUUC64355	-3.03778	Xyloglucan galactosyltransferase katamari1-like
		CUUC99285	-3.70713	UDP-glucose 4-epimerase GEPI48-like
		CUUC108156	-3.88168	Glycosyltransferase 2-like
Biological process	GO:0006633 Fatty acid biosynthetic process	CUUC98383	-1.55932	Hydroxyacyl-ACP dehydrase
	FDR: 2,3E-2, P value: 6,3E-4	CUUC63846	-1.5666	3-ketoacyl-CoA synthase 10-like
		CUUC98627	-1.60718	Methylsterol monooxygenase 1-1-like
		CUUC93737	-1.64518	Biotin carboxyl carrier protein of acetyl- carboxylase chloroplastic-like
		CUUC91521	-1.68395	Acyl carrier protein
		CUUC87492	-1.69403	Acyl carrier protein chloroplastic-like
		CUUC62886	-1.79343	Protein eceriferum 1-like
		CUUC87018	-1.81595	Omega-6 fatty acid desaturase
		CUUC119749	-2.23622	Two-pore channel 1
		CUUC91675	-2.30424	Very-long-chain 3-oxoacyl-reductase 1-like
		CUUC64754	-2.33463	Omega-6 fatty acid chloroplastic-like
		CUUC110480	-2.34722	3-ketoacyl-CoA synthase 11-like
		CUUC99283	-2.42298	Stearoyl-acyl-carrier protein desaturase
		CUUC103906	-2.68428	Protein eceriferum 1-like
		CUUC64825	-2.73041	Leukotriene a-4 hydrolase homolog
		CUUC61854	-2.85955	Palmitoyl-monogalactosyldiacylglycerol delta-7 chloroplastic-like
		CUUC93724	-2.86019	Palmitoyl-monogalactosyldiacylglycerol delta-7 chloroplastic-like
		CUUC94429	-2.96871	Lipoxygenase l-5
		CUUC61694	-3.03527	Palmitoyl-monogalactosyldiacylglycerol delta-7 chloroplastic-like
		CUUC96972	-3.27733	3-ketoacyl-CoA synthase 12-like
		CUUC111610	-3.33834	Acyl ACP-thioesterase
		CUUC88243	-3.46423	3-ketoacyl-CoA synthase 12-like
		CUUC64485	-3.94919	Omega-3 fatty acid desaturase
		CUUC113611	-4.28639	3-ketoacyl-CoA synthase 10-like
		CUUC63271	-4.68855	Palmitoyl-monogalactosyldiacylglycerol delta-7 chloroplastic-like
		CUUC105074	-6.67471	Probable linoleate 9S-lipoxygenase 5-like
Biological process	GO:0009737 Response to abscisic acid stimulus	CUUC93980	-1.51192	Calmodulin-like protein 8
	FDR: 2,4E-2, P value: 7,0E-4	CUUC97497	-1.53487	CBL-interacting serine threonine-protein kinase 11-like
		CUUC100379	-1.54198	Big MAP kinase
		CUUC94693	-1.54567	Senescence-associated protein
		CUUC62115	-1.57535	BTB/POZ and TAZ domain-containing protein 1-like
		CUUC99129	-1.61933	Calcium-dependent protein kinase
		CUUC100626	-1.64547	L-lactate dehydrogenase A-like
		CUUC101224	-1.74156	Plasma membrane ATPase 4-like
		CUUC91785	-1.765	29 kDa chloroplastic-like protein
		CUUC104522	-1.84009	Isoprenylcysteine alpha-carbonyl methylesterase ICME-like
		CUUC63763	-1.85007	SNAP25 homologous protein SNAP33-like
		CUUC117225	-1.89611	Syntaxin 121 family protein
		CUUC90405	-1.95468	Tonoplast intrinsic protein
		CUUC118571	-1.99374	Calcium-dependent protein kinase 7-like
		CUUC82499	-2.02303	Zinc finger protein ZAT10-like
		CUUC60754	-2.17368	Poly(U)-specific endoribonuclease-B-like
		CUUC110074	-2.20173	Probable tyrosine-protein phosphatase Aat1g05000-like
		CUUC114193	-2.2187	Methyltransferase PMT21
		CUUC61646	-2.31433	Ammonium transporter 1 member 1-like
		CUUC101167	-2.40266	NAD-binding rossmann-fold-containing protein
		CUUC103962	-2.44331	Ammonium transporter 1 member 1-like
		CUUC65976	-2.4884	Glutaredoxin-C9-like
		CUUC111022	-2.59429	NAC domain-containing protein 2-like
		CUUC94091	-2.64077	Alpha amylase family protein
		CUUC118569	-2.71258	Calmodulin-domain protein kinase 7
		CUUC107501	-2.73205	BTB/POZ and TAZ domain-containing protein 1-like
		CUUC91203	-2.78392	Probable galactinol-sucrose galactosyltransferase 5-like
		CUUC114191	-2.90465	Methyltransferase PMT20
		CUUC82861	-2.95517	Hypothetical protein PRUPE_ppb021781mg
		CUUC100082	-2.99021	Galactinol synthase 1-like
		CUUC102690	-3.07012	Fructose-1,6-bisphosphatase cytosolic-like
		CUUC110477	-3.16032	Amino acid binding protein
		CUUC111023	-3.18112	NAC domain-containing protein 2-like
		CUUC118453	-3.20663	Probable calcium-binding protein CML23-like
		CUUC97929	-3.22717	Galactinol-sucrose galactosyltransferase-like
		CUUC97396	-3.27258	Transcription factor MYC2-like
		CUUC93369	-3.29764	Uncharacterized n-acetyltransferase P20-like
		CUUC71454	-3.37787	Sugar transport protein 13-like
		CUUC112673	-3.45001	Probable protein phosphatase 2c 25-like
		CUUC93698	-3.47798	Probable fructose-bisphosphate aldolase chloroplastic-like
		CUUC96134	-3.53429	Catalase
		CUUC120991	-3.63361	Aquaporin PIP2-1-like
		CUUC110478	-3.67608	Amino acid binding protein
		CUUC68885	-3.70006	Sugar transport protein 13-like
		CUUC71453	-3.70812	Sugar transport protein 13-like
		CUUC107502	-3.76546	BTB/POZ and TAZ domain-containing protein 1-like
		CUUC66650	-3.83007	Aquaporin PIP2-1-like
		CUUC103839	-3.88344	Protein TOLB
		CUUC74561	-3.9612	Sugar transport protein 13-like
		CUUC89358	-3.96464	Aquaporin PIP2-2-like
		CUUC104651	-3.96908	Transcription factor MYB1R1-like
		CUUC85491	-4.09581	Ethylene-responsive transcription factor 4-like
		CUUC97393	-4.11633	Transcription factor MYC2-like
		CUUC97307	-5.1207	F-box family protein
		CUUC77538	-6.25828	ABC transporter G family member 36-like
		CUUC77537	-6.30582	ATP-binding cassette
Biological process	GO:0000187 Activation of MAPK activity	CUUC62784	-1.52349	Mitogen-activated protein kinase kinase 2-like
	FDR: 2,4E-2, P value: 6,7E-4	CUUC93314	-1.55437	Mitogen-activated protein kinase kinase 2-like
		CUUC61378	-2.61234	Mitogen-activated protein kinase 3
Biological process	GO:0051973 Positive regulation of telomerase activity	CUUC62115	-1.57535	BTB/POZ and TAZ domain-containing protein 1-like
	FDR: 2,4E-2, P value: 6,7E-4	CUUC107501	-2.73205	BTB/POZ and TAZ domain-containing protein 1-like
		CUUC107502	-3.76546	BTB/POZ and TAZ domain-containing protein 1-like
Biological process	GO:0009414 Response to water deprivation	CUUC93980	-1.51192	Calmodulin-like protein 8
	FDR: 2,8E-2, P value: 8,3E-4	CUUC62784	-1.52349	Mitogen-activated protein kinase kinase 2-like
		CUUC94693	-1.54567	Senescence-associated protein
		CUUC93314	-1.55437	Mitogen-activated protein kinase kinase 2-like
		CUUC106419	-1.67819	Beta-amylase chloroplastic-like
		CUUC101224	-1.74156	Plasma membrane ATPase 4-like
		CUUC64425	-1.78462	Endoplasmin homolog
		CUUC96697	-1.80874	CBL-interacting serine threonine-protein kinase 6-like
		CUUC91513	-1.83267	Annexin D5-like
		CUUC105019	-1.87966	Probable protein phosphatase 2c 73-like
		CUUC117225	-1.89611	Syntaxin 121 family protein
		CUUC90405	-1.95468	Tonoplast intrinsic protein
		CUUC99067	-1.9619	Peptidyl-prolyl cis-trans isomerase FKBP16-chloroplastic-like
		CUUC118571	-1.99374	Calcium-dependent protein kinase 7-like
		CUUC82499	-2.02303	Zinc finger protein ZAT10-like
		CUUC99249	-2.11697	Chitinase-like protein 1-like
		CUUC114193	-2.2187	Methyltransferase PMT21
		CUUC116797	-2.29075	BTB/POZ and TAZ domain-containing protein 2-like
		CUUC105537	-2.32129	Probable hexokinase-like 2
		CUUC65976	-2.4884	Glutaredoxin-C9-like
		CUUC99589	-2.49932	Zinc finger A20 and AN1 domain-containing stress-associated protein 5-like
		CUUC111022	-2.59429	NAC domain-containing protein 2-like
		CUUC106092	-2.7183	Aquaporin PIP1 1
		CUUC91203	-2.78392	Probable galactinol-sucrose galactosyltransferase 5-like
		CUUC114191	-2.90465	Methyltransferase PMT20
		CUUC100082	-2.99021	Galactinol synthase 1-like
		CUUC97929	-3.22717	Galactinol-sucrose galactosyltransferase-like
		CUUC88384	-3.24056	Chaperone protein HTPG family protein
		CUUC97396	-3.27258	Transcription factor MYC2-like
		CUUC64618	-3.31823	Transmembrane protein 53-like
		CUUC71454	-3.37787	Sugar transport protein 13-like
		CUUC120991	-3.63361	Aquaporin PIP2-1-like
		CUUC68885	-3.70006	Sugar transport protein 13-like
		CUUC71453	-3.70812	Sugar transport protein 13-like
		CUUC66650	-3.83007	Aquaporin PIP2-1-like
		CUUC74561	-3.9612	Sugar transport protein 13-like
		CUUC89358	-3.96464	Aquaporin PIP2-2-like
		CUUC97393	-4.11633	Transcription factor MYC2-like
		CUUC83073	-4.58746	Desiccation protectant protein LEA14 homolog
		CUUC102276	-4.69847	9-cis-epoxycarotenoid dioxygenase
		CUUC120390	-4.90444	Phenylalanine ammonia-lyase-like
		CUUC95636	-5.70747	Abscisic acid 8-hydroxylase 1-like
		CUUC92773	-6.33368	C-repeat binding factor
Biological process	GO:0009741 Response to brassinosteroid stimulus	CUUC74446	-1.61688	E3 ubiquitin-protein ligase RHA1B-like
	FDR: 3,0E-2, P value: 9,2E-4	CUUC115937	-1.81956	Receptor-like protein kinase THESEUS 1-like
		CUUC89582	-1.85179	Protein brassinazole-resistant 2
		CUUC94573	-2.00897	Probable membrane-associated kinase regulator 1-like
		CUUC108983	-2.17186	Shaggy-related protein kinase zeta-like
		CUUC107300	-2.30811	Shaggy-related protein kinase eta-like
		CUUC108986	-2.39035	Shaggy-related protein kinase
		CUUC86166	-2.53531	Protein RALF-like 33-like
		CUUC117978	-2.64843	Protein kinase family protein
		CUUC86023	-3.05702	Phi-1 protein
		CUUC61392	-3.07408	Probable pectinesterase pectinesterase inhibitor 7-like
		CUUC82391	-3.41885	F-box and WD40 domain family protein
		CUUC75576	-3.46285	Pectinesterase family protein
		CUUC115936	-3.80781	Receptor-like protein kinase THESEUS 1-like
		CUUC96678	-4.98206	PREDICTED: uncharacterized protein LOC101232706
		CUUC96679	-5.08423	PREDICTED: uncharacterized protein LOC101232706
		CUUC92659	-5.89454	Uncharacterized Loc101221106
		CUUC92658	-6.1034	Uncharacterized Loc101211963
		CUUC90472	-6.33571	Brassinosteroid-regulated protein BRU1-like
Biological process	GO:0009695 Jasmonic acid biosynthetic process	CUUC97497	-1.53487	CBL-interacting serine threonine-protein kinase 11-like
	FDR: 3,0E-2, P value: 9,0E-4	CUUC98778	-1.64267	Monogalactosyldiacylglycerol chloroplastic-like
		CUUC87512	-1.71034	Phospho-2-dehydro-3-deoxyheptonate aldolase chloroplastic-like
		CUUC119332	-1.91825	Cellular apoptosis susceptibility protein importin-alpha re-isoform 1
		CUUC119749	-2.23622	Two-pore channel 1
		CUUC65976	-2.4884	Glutaredoxin-C9-like
		CUUC111022	-2.59429	NAC domain-containing protein 2-like
		CUUC82861	-2.95517	Hypothetical protein PRUPE_ppb021781mg
		CUUC106787	-3.14741	4-coumarate-ligase-like 5-like
		CUUC64618	-3.31823	Transmembrane protein 53-like
		CUUC132701	-6.61896	Cytochrome P450 94A2-like
Biological process	GO:2000037 Regulation of stomatal complex patterning	CUUC102385	-1.80961	MAP kinase kinase 5
	FDR: 3,2E-2, P value: 9,9E-4	CUUC61424	-2.09131	MAP kinase kinase 5
		CUUC61378	-2.61234	Mitogen-activated protein kinase 3
		CUUC61425	-2.67315	MAP kinase kinase 5
Biological process	GO:0019253 Reductive pentose-phosphate cycle	CUUC60936	-1.58081	Triosephosphate isomerase chloroplastic-like
	FDR: 3,3E-2, P value: 1,0E-3	CUUC98118	-1.859	Ribulose bisphosphate carboxylase
		CUUC111899	-1.87821	Fructose-1,6-bisphosphatase chloroplastic-like
		CUUC74610	-2.26441	Ribulose bisphosphate carboxylase oxygenase large subunit
		CUUC91050	-2.39676	Phosphoglycerate kinase
Biological process	GO:0046686 Response to cadmium ion	CUUC86616	-1.52963	Eukaryotic initiation factor 4A-8-like
	FDR: 3,6E-2, P value: 1,1E-3	CUUC108893	-1.53846	Chaperonin CPN60- mitochondrial-like isoform 2
		CUUC93720	-1.56569	Caffeoyl-o-methyltransferase
		CUUC65265	-1.56753	Photosystem II stability assembly factor chloroplastic-like
		CUUC100506	-1.59385	Transcription initiation factor IIB-2
		CUUC62294	-1.6046	Fructose-bisphosphate cytoplasmic isozyme-like
		CUUC107962	-1.62089	ATP synthase subunit mitochondrial-like
		CUUC74569	-1.62593	Probable phospholipid hydroperoxide glutathione peroxidase mitochondrial-like
		CUUC91606	-1.6299	S-formylglutathione hydrolase-like
		CUUC101087	-1.66195	30S ribosomal protein chloroplastic-like
		CUUC77930	-1.66818	Probable nucleoredoxin 1-like
		CUUC110655	-1.68583	Adenylosuccinate synthetase
		CUUC110693	-1.70839	Actin-depolymerizing factor 2-like
		CUUC103243	-1.72125	Eukaryotic translation initiation factor 3 subunit i-like
		CUUC64425	-1.78462	Endoplasmin homolog
		CUUC96992	-1.81741	Phosphoserine aminotransferase
		CUUC88138	-1.83091	20 kDa chloroplastic-like protein
		CUUC98709	-1.84125	Peptidyl-prolyl cis-trans isomerase PIN1-like
		CUUC107515	-1.8661	Pyruvate kinase isozyme chloroplastic-like
		CUUC91537	-1.90609	Pyrophosphate-fructose 6-phosphate 1-phosphotransferase subunit beta-like
		CUUC115756	-1.91178	Transketolase chloroplastic-like
		CUUC76964	-1.91229	Elongation factor 1-gamma-like
		CUUC93843	-1.91481	Probable aldo-keto reductase 2-like
		CUUC93002	-1.92208	ATP synthase subunit mitochondrial-like
		CUUC109686	-1.928	Probable trehalose-phosphate phosphatase J-like
		CUUC90405	-1.95468	Tonoplast intrinsic protein
		CUUC91902	-1.95924	Eukaryotic translation initiation factor 5A
		CUUC78254	-1.99132	Eukaryotic initiation factor 4A-10-like
		CUUC91405	-2.04174	Probable fructose-bisphosphate aldolase chloroplastic-like
		CUUC98537	-2.07646	Soluble inorganic pyrophosphatase chloroplastic-like
		CUUC97321	-2.16771	Elongation factor 1 alpha
		CUUC116417	-2.23977	At5g17920 mpi7_60
		CUUC109507	-2.26158	Serine hydroxymethyltransferase
		CUUC109508	-2.32118	Serine hydroxymethyltransferase
		CUUC112125	-2.35178	Stromal 70 kDa heat shock-related chloroplastic-like
		CUUC62741	-2.36004	Heat shock protein 70
		CUUC107521	-2.36455	Thioredoxin reductase 2-like
		CUUC91050	-2.39676	Phosphoglycerate kinase
		CUUC115179	-2.46555	T-complex protein 1 subunit delta-like
		CUUC130405	-2.61158	Phospholipase D beta 1-like
		CUUC105377	-2.63024	Glutamate decarboxylase
		CUUC100507	-2.8062	Transcription initiation factor IIB-2
		CUUC116246	-2.8647	Mitochondrial NAD-dependent malate dehydrogenase
		CUUC111649	-2.90227	Alpha-xylosidase 1-like
		CUUC106558	-3.08753	Serine hydroxymethyltransferase mitochondrial-like
		CUUC91404	-3.1216	Fructose-bisphosphate aldolase 3
		CUUC62776	-3.3753	Serine hydroxymethyltransferase
		CUUC106546	-3.4211	Probable nucleoredoxin 1-like
		CUUC89542	-3.47473	Isoflavone reductase homolog
		CUUC93698	-3.47798	Probable fructose-bisphosphate aldolase chloroplastic-like
		CUUC92348	-3.48585	NADP-dependent malic chloroplastic-like
		CUUC96134	-3.53429	Catalase
		CUUC89541	-3.90672	Isoflavone reductase homolog
		CUUC104651	-3.96908	Transcription factor MYB1R1-like
		CUUC61445	-4.20558	Auxin-induced protein PCNT115-like isoform 1
		CUUC81432	-4.25023	NADP-dependent malic enzyme-like
		CUUC76840	-4.39097	At5g17920 mpi7_60
		CUUC89319	-4.63391	5-methyltetrahydropteroyltriglutamate-homocysteine methyltransferase-like
		CUUC100809	-5.20407	Alpha-glucan-protein synthase
		CUUC116416	-5.73311	5-methyltetrahydropteroyltriglutamate-homocysteine methyltransferase-like
Biological process	GO:0080170 Hydrogen peroxide transmembrane transport	CUUC62971	-1.92525	Aquaporin NIP1-2-like
	FDR: 4,4E-2, P value: 1,4E-3	CUUC90405	-1.95468	Tonoplast intrinsic protein
		CUUC120991	-3.63361	Aquaporin PIP2-1-like
		CUUC66650	-3.83007	Aquaporin PIP2-1-like
		CUUC89358	-3.96464	Aquaporin PIP2-2-like
Biological process	GO:0042542 Response to hydrogen peroxide	CUUC62784	-1.52349	Mitogen-activated protein kinase kinase 2-like
	FDR: 4,6E-2, P value: 1,5E-3	CUUC100379	-1.54198	Big MAP kinase
		CUUC93314	-1.55437	Mitogen-activated protein kinase kinase 2-like
		CUUC105538	-1.57167	Neutral invertase
		CUUC62115	-1.57535	BTB/POZ and TAZ domain-containing protein 1-like
		CUUC111540	-1.73307	Activator of 90 kDa heat shock protein ATPase homolog 1-like
		CUUC106020	-1.74912	BTB/POZ and TAZ domain-containing protein 4-like
		CUUC76759	-2.09306	Dihydrolipoyl dehydrogenase
		CUUC110074	-2.20173	Probable tyrosine-protein phosphatase At1g05000-like
		CUUC60648	-2.45692	HSP22
		CUUC109436	-2.64642	Exocyst complex component 7-like
		CUUC105290	-2.67033	Peroxidase 2-like
		CUUC107501	-2.73205	BTB/POZ and TAZ domain-containing protein 1-like
		CUUC100082	-2.99021	Galactinol synthase 1-like
		CUUC118452	-2.99734	Probable calcium-binding protein CML27-like
		CUUC92032	-3.14041	Latex abundant family protein
		CUUC118453	-3.20663	Probable calcium-binding protein CML23-like
		CUUC118150	-3.3536	Exocyst complex component 7-like
		CUUC96134	-3.53429	Catalase
		CUUC107502	-3.76546	BTB/POZ and TAZ domain-containing protein 1-like
		CUUC62049	-4.23019	Respiratory burst oxidase homolog protein c-like
		CUUC88118	-4.75528	Bacterial-induced peroxidase
Molecular fuction	GO:0005509 Calcium ion binding	CUUC82433	-1.50051	Probable calcium-binding protein CML16-like
	FDR: 1,5E-5, P value: 7,5E-8	CUUC61417	-1.5041	Calcineurin B-like protein 4-like
		CUUC93980	-1.51192	Calmodulin-like protein 8
		CUUC105945	-1.55281	PSBP-like protein chloroplastic-like
		CUUC115028	-1.60681	CDPK-related protein kinase-like
		CUUC99129	-1.61933	Calcium-dependent protein kinase
		CUUC106833	-1.6921	Oxygen-evolving enhancer protein chloroplastic-like
		CUUC101245	-1.71047	Photosystem II subunit Q-2
		CUUC117375	-1.7133	Diacylglycerol kinase 1-like
		CUUC101376	-1.7175	Phosphoinositide phospholipase C 2-like
		CUUC63877	-1.73604	Calreticulin-3-like isoform x1
		CUUC101835	-1.82892	Probable calcium-binding protein CML13-like
		CUUC91513	-1.83267	Annexin D5-like
		CUUC116757	-1.89138	Oxygen-evolving enhancer protein chloroplastic-like
		CUUC101246	-1.89616	Photosystem II subunit Q-2
		CUUC74456	-1.92385	Probable calcium-binding protein CML45-like
		CUUC116756	-1.98178	Oxygen-evolving enhancer protein chloroplastic-like
		CUUC118571	-1.99374	Calcium-dependent protein kinase 7-like
		CUUC92523	-2.03951	Vacuolar sorting receptor
		CUUC91396	-2.10863	Calcium-binding protein CML27
		CUUC86359	-2.11428	EF-hand calcium binding
		CUUC119749	-2.23622	Two-pore channel 1
		CUUC60567	-2.33619	Calmodulin-like protein 3-like
		CUUC63427	-2.40477	Probable calcium-binding protein CML48-like
		CUUC113435	-2.58302	Calmodulin
		CUUC130405	-2.61158	Phospholipase D beta 1-like
		CUUC91863	-2.62581	Calcium-binding protein PBP1-like
		CUUC94091	-2.64077	Alpha amylase family protein
		CUUC62496	-2.66357	Phosphoinositide phospholipase C 6-like
		CUUC118569	-2.71258	Calmodulin-domain protein kinase 7
		CUUC80313	-2.7765	Probable calcium-binding protein CML25-like
		CUUC91302	-2.85836	Phospholipase D
		CUUC118452	-2.99734	Probable calcium-binding protein CML27-like
		CUUC93065	-3.02611	Calmodulin-like protein 11-like
		CUUC90765	-3.02996	Ca2+-binding protein 1
		CUUC118453	-3.20663	Probable calcium-binding protein CML23-like
		CUUC62049	-4.23019	Respiratory burst oxidase homolog protein c-like
		CUUC106212	-4.49956	Respiratory burst oxidase C family protein
		CUUC91397	-4.5648	Calcium-binding protein CML27
		CUUC119889	-5.11123	Calcium-binding protein CML19-like
		CUUC65863	-5.16578	Calmodulin-like protein
		CUUC81420	-5.65799	NADPH oxidase
		CUUC120482	-6.63573	Low quality protein: annexin D3-like
Molecular fuction	GO:0016168 Chlorophyll binding	CUUC111284	-1.5359	Photosystem I P700 apoprotein A2
	FDR: 3,9E-5, P value: 2,2E-7	CUUC86252	-1.5875	Chlorophyll a-b binding protein chloroplastic-like
		CUUC60818	-1.7336	Photosystem II CP43 chlorophyll apoprotein
		CUUC89887	-2.59256	F-box kelch-repeat protein At5g43190-like
		CUUC62307	-2.7249	Photosystem II CP47 protein
		CUUC111283	-2.82886	Photosystem I P700 apoprotein A2
		CUUC93490	-2.85646	Photosystem II 22 kDa protein chloroplastic-like
		CUUC95818	-2.86261	Photosystem II CP43 chlorophyll apoprotein partial
		CUUC64405	-2.99106	Photosystem I P700 apoprotein A1
		CUUC106469	-3.07885	Chlorophyll a-b binding protein chloroplastic-like
		CUUC64403	-3.14606	Photosystem I P700 apoprotein A1
Molecular fuction	GO:0016717 Oxidoreductase activity, acting on paired donors, with oxidation of a pair of donors resulting in the reduction of molecular oxygen to two molecules of water	CUUC87018	-1.81595	Omega-6 fatty acid desaturase
	FDR: 1,0E-3, P value: 1,1E-5	CUUC95103	-1.87908	FAD2- partial
		CUUC99283	-2.42298	Stearoyl-acyl-carrier protein desaturase
		CUUC95104	-2.54101	Fatty acid desaturase
		CUUC79729	-2.82192	Fatty acid desaturase 3
		CUUC61854	-2.85955	Palmitoyl-monogalactosyldiacylglycerol delta-7 chloroplastic-like
		CUUC93724	-2.86019	Palmitoyl-monogalactosyldiacylglycerol delta-7 chloroplastic-like
		CUUC61694	-3.03527	Palmitoyl-monogalactosyldiacylglycerol delta-7 chloroplastic-like
		CUUC64485	-3.94919	Omega-3 fatty acid desaturase
		CUUC63271	-4.68855	Palmitoyl-monogalactosyldiacylglycerol delta-7 chloroplastic-like
Molecular fuction	GO:0004708 MAP kinase kinase activity	CUUC62784	-1.52349	Mitogen-activated protein kinase kinase 2-like
	FDR: 1,0E-3, P value: 1,1E-5	CUUC93314	-1.55437	Mitogen-activated protein kinase kinase 2-like
		CUUC102385	-1.80961	MAP kinase kinase 5
		CUUC61424	-2.09131	MAP kinase kinase 5
		CUUC61425	-2.67315	MAP kinase kinase 5
Molecular fuction	GO:0045548 Phenylalanine ammonia-lyase activity	CUUC120391	-2.36409	Phenylalanine ammonia-lyase-like
	FDR: 5,2E-3, P value: 9,9E-5	CUUC110586	-3.88053	Phenylalanine ammonia-lyase-like
		CUUC120390	-4.90444	Phenylalanine ammonia-lyase-like
		CUUC100123	-5.81494	Phenylalanine ammonia- partial
		CUUC63041	-6.2009	Phenylalanine ammonia-lyase-like
		CUUC100122	-6.49432	Phenylalanine ammonia-lyase-like
Molecular fuction	GO:0003871 5-methyltetrahydropteroyltriglutamate-homocysteine S-methyltransferase activity	CUUC116417	-2.23977	At5g17920 mpi7_60
	FDR: 6,4E-3, P value: 1,3E-4	CUUC76840	-4.39097	At5g17920 mpi7_60
		CUUC89319	-4.63391	5-methyltetrahydropteroyltriglutamate-homocysteine methyltransferase-like
		CUUC116416	-5.73311	5-methyltetrahydropteroyltriglutamate-homocysteine methyltransferase-like
Molecular fuction	GO:0008705 Methionine synthase activity	CUUC116417	-2.23977	At5g17920 mpi7_60
	FDR: 6,4E-3, P value: 1,3E-4	CUUC76840	-4.39097	At5g17920 mpi7_60
		CUUC89319	-4.63391	5-methyltetrahydropteroyltriglutamate-homocysteine methyltransferase-like
		CUUC116416	-5.73311	5-methyltetrahydropteroyltriglutamate-homocysteine methyltransferase-like
Molecular fuction	GO:0050589 Leucocyanidin oxygenase activity	CUUC85017	-5.11146	Leucoanthocyanidin dioxygenase-like
	FDR: 8,1E-3, P value: 1,8E-4	CUUC67047	-5.41651	Leucoanthocyanidin dioxygenase-like
		CUUC67046	-6.80885	Leucoanthocyanidin dioxygenase-like
Molecular fuction	GO:0015120 Phosphoglycerate transmembrane transporter activity	CUUC91480	-1.66323	Glucose-6-phosphate phosphate translocator chloroplastic-like
	FDR: 2,1E-2, P value: 5,7E-4	CUUC94747	-2.05594	Phosphoenolpyruvate phosphate translocator chloroplastic-like
		CUUC105734	-2.91826	Glucose-6-phosphate phosphate translocator chloroplastic-like
		CUUC94749	-3.41749	Phosphoenolpyruvate phosphate translocator chloroplastic-like
Molecular fuction	GO:0008266 Poly(U) RNA binding	CUUC107962	-1.62089	ATP synthase subunit mitochondrial-like
	FDR: 2,5E-2, P value: 7,2E-4	CUUC91785	-1.765	29 kDa chloroplastic-like protein
		CUUC116757	-1.89138	Oxygen-evolving enhancer protein chloroplastic-like
		CUUC93002	-1.92208	ATP synthase subunit mitochondrial-like
		CUUC116756	-1.98178	Oxygen-evolving enhancer protein chloroplastic-like
		CUUC98484	-2.67956	50S ribosomal protein chloroplastic-like
		CUUC106558	-3.08753	Serine hydroxymethyltransferase mitochondrial-like
Molecular fuction	GO:0005507 Copper ion binding	CUUC108893	-1.53846	Chaperonin CPN60- mitochondrial-like isoform 2
	FDR: 2,7E-2, P value: 7,9E-4	CUUC112720	-1.57231	Enoyl-ACP reductase
		CUUC92500	-1.58225	L-ascorbate oxidase-like
		CUUC86978	-1.59986	Protein chloroplastic-like
		CUUC62294	-1.6046	Fructose-bisphosphate aldolase cytoplasmic isozyme-like
		CUUC107962	-1.62089	ATP synthase subunit mitochondrial-like
		CUUC112163	-1.67813	Copper-transporting atpase ran1-like
		CUUC62670	-1.7328	Glycine-rich RNA-binding protein
		CUUC112719	-1.73548	Enoyl-ACP reductase
		CUUC94327	-1.80061	Glycine-rich RNA-binding protein mitochondrial-like
		CUUC88138	-1.83091	20 kDa chloroplastic-like protein
		CUUC98118	-1.859	Ribulose bisphosphate carboxylase
		CUUC63845	-1.90375	Carrier protein mitochondrial-like
		CUUC76964	-1.91229	Elongation factor 1-gamma-like
		CUUC93002	-1.92208	ATP synthase subunit mitochondrial-like
		CUUC105273	-2.09287	Actin family protein
		CUUC116417	-2.23977	At5g17920 mpi7_60
		CUUC105115	-2.39325	Actin family protein isoform 1
		CUUC101167	-2.40266	NAD-binding rossmann-fold-containing protein
		CUUC103384	-2.7149	Fruit protein pKIWI502-like
		CUUC64649	-2.74338	Sulfite reductase
		CUUC102946	-2.80608	Primary amine oxidase-like
		CUUC116246	-2.8647	Mitochondrial NAD-dependent malate dehydrogenase
		CUUC107444	-3.18959	Glyceraldehyde-3-phosphate cytosolic-like
		CUUC98556	-3.19553	OAS-TL3 cysteine synthase
		CUUC112873	-3.37099	S-adenosyl-l-homocysteine hydrolase
		CUUC102948	-3.45141	Amine oxidase
		CUUC128634	-3.98061	Primary amine oxidase-like
		CUUC100764	-4.23928	L-ascorbate oxidase homolog
		CUUC76840	-4.39097	At5g17920 mpi7_60
		CUUC89319	-4.63391	5-methyltetrahydropteroyltriglutamate-homocysteine methyltransferase-like
		CUUC106295	-4.69711	Monocopper oxidase-like protein SKU5-like
		CUUC116416	-5.73311	5-methyltetrahydropteroyltriglutamate-homocysteine methyltransferase-like
		CUUC91850	-6.24841	L-ascorbate oxidase homolog
		CUUC60614	-6.3043	L-ascorbate oxidase homolog
Molecular fuction	GO:0005471 ATP:ADP antiporter activity	CUUC63845	-1.90375	Carrier protein mitochondrial-like
	FDR: 4,7E-2, P value: 1,6E-3	CUUC111863	-1.99242	Plastidic ATP ADP-transporter-like
		CUUC111860	-2.00018	Plastidic ATP ADP-transporter-like
		CUUC102915	-2.4469	Carrier protein mitochondrial-like
Molecular fuction	GO:0004332 Fructose-bisphosphate aldolase activity	CUUC62294	-1.6046	Fructose-bisphosphate aldolase cytoplasmic isozyme-like
	FDR: 4,7E-2, P value: 1,6E-3	CUUC91405	-2.04174	Probable fructose-bisphosphate aldolase chloroplastic-like
		CUUC91404	-3.1216	Fructose-bisphosphate aldolase 3
		CUUC93698	-3.47798	Probable fructose-bisphosphate aldolase chloroplastic-like
Molecular fuction	GO:0004698 Calcium-dependent protein kinase C activity	CUUC99129	-1.61933	Calcium-dependent protein kinase
	FDR: 4,8E-2, P value: 1,6E-3	CUUC118571	-1.99374	Calcium-dependent protein kinase 7-like
		CUUC118569	-2.71258	Calmodulin-domain protein kinase 7
Molecular fuction	GO:0004318 Enoyl-[acyl-carrier-protein] reductase (NADH) activity	CUUC112720	-1.57231	Enoyl-ACP reductase
	FDR: 4,8E-2, P value: 1,6E-3	CUUC112719	-1.73548	Enoyl-ACP reductase
		CUUC113085	-2.65166	Very-long-chain enoyl-CoA reductase-like
Molecular fuction	GO:0043425 bHLH transcription factor binding	CUUC97395	-2.34741	Transcription factor MYC2-like
	FDR: 4,8E-2, P value: 1,6E-3	CUUC97396	-3.27258	Transcription factor MYC2-like
		CUUC97393	-4.11633	Transcription factor MYC2-like
Cellular component	GO:0009535 Chloroplast thylakoid membrane	CUUC106260	-1.50692	Heavy metal transport/detoxification superfamily protein
	FDR: 5,0E-9, P value: 1,4E-11	CUUC93528	-1.52512	Thylakoid lumenal kDa chloroplastic-like
		CUUC111284	-1.5359	Photosystem I P700 apoprotein A2
		CUUC120473	-1.54299	ATP synthase CF1 beta subunit
		CUUC86252	-1.5875	Chlorophyll a-b binding protein chloroplastic-like
		CUUC77138	-1.59456	Alpha beta-hydrolases superfamily protein
		CUUC94353	-1.62166	Peptidyl-prolyl cis-trans isomerase FKBP17- chloroplastic-like
		CUUC94549	-1.62258	PREDICTED: uncharacterized protein LOC101228756
		CUUC94548	-1.65666	PREDICTED: uncharacterized protein LOC101228756
		CUUC101087	-1.66195	30S ribosomal protein chloroplastic-like
		CUUC106833	-1.6921	Oxygen-evolving enhancer protein chloroplastic-like
		CUUC112625	-1.70388	L-ascorbate peroxidase chloroplastic- partial
		CUUC101245	-1.71047	Photosystem II subunit Q-2
		CUUC60818	-1.7336	Photosystem II CP43 chlorophyll apoprotein
		CUUC61059	-1.74367	Uncharacterized Loc101210548
		CUUC91785	-1.765	29 kDa chloroplastic-like protein
		CUUC91678	-1.77448	NADH-quinone oxidoreductase subunit chloroplastic-like
		CUUC107518	-1.80227	Photosystem II protein H
		CUUC88138	-1.83091	20 kDa chloroplastic-like protein
		CUUC98118	-1.859	Ribulose bisphosphate carboxylase
		CUUC116757	-1.89138	Oxygen-evolving enhancer protein chloroplastic-like
		CUUC101246	-1.89616	Photosystem II subunit Q-2
		CUUC99067	-1.9619	Peptidyl-prolyl cis-trans isomerase FKBP16-chloroplastic-like
		CUUC116756	-1.98178	Oxygen-evolving enhancer protein chloroplastic-like
		CUUC92399	-2.01175	Adenylate kinase family protein isoform 1
		CUUC99724	-2.08481	50S ribosomal protein chloroplastic-like
		CUUC87223	-2.08608	Harpin binding protein 1
		CUUC63022	-2.10075	Photosystem I reaction center subunit IV A
		CUUC94295	-2.18112	Protein binding
		CUUC97345	-2.26769	H chain improved model of plant photosystem i
		CUUC95821	-2.29444	Photosystem II protein Z
		CUUC93491	-2.2978	Photosystem II 22 kDa protein chloroplastic-like
		CUUC63234	-2.30968	Geranylgeranyl diphosphate chloroplastic-like
		CUUC89702	-2.34938	Thylakoid membrane phosphoprotein 14 chloroplastic-like
		CUUC117599	-2.44173	Photosystem I reaction center subunit N
		CUUC101538	-2.44495	Protein curvature thylakoid chloroplastic-like
		CUUC104826	-2.55298	30S ribosomal protein chloroplastic-like
		CUUC111619	-2.60824	Photosystem I assembly protein YCF3
		CUUC112096	-2.63004	Membrane family protein
		CUUC92012	-2.65684	Chlorophyll a-b binding protein chloroplastic-like
		CUUC98484	-2.67956	50S ribosomal protein chloroplastic-like
		CUUC62307	-2.7249	Photosystem II CP47 protein
		CUUC100906	-2.74488	Chlorophyll a-b binding protein chloroplastic-like
		CUUC100171	-2.79905	NDH dependent flow 6 isoform 1
		CUUC132373	-2.8153	Photosystem II cytochrome B559 beta subunit
		CUUC111283	-2.82886	Photosystem I P700 apoprotein A2
		CUUC96305	-2.85521	Domain family protein
		CUUC93490	-2.85646	Photosystem II 22 kDa protein chloroplastic-like
		CUUC95818	-2.86261	Photosystem II CP43 chlorophyll apoprotein partial
		CUUC64405	-2.99106	Photosystem I P700 apoprotein A1
		CUUC61293	-3.04826	PSI reaction center subunit II
		CUUC106469	-3.07885	Chlorophyll a-b binding protein chloroplastic-like
		CUUC88307	-3.11241	Peptidyl-prolyl cis-trans isomerase FKBP16- chloroplastic-like
		CUUC64403	-3.14606	Photosystem I P700 apoprotein A1
		CUUC83731	-3.55324	NADH dehydrogenase subunit 5
		CUUC101404	-4.17026	At2g10940-like protein
		CUUC102276	-4.69847	9-cis-epoxycarotenoid dioxygenase
Cellular component	GO:0009941 Chloroplast envelope	CUUC106260	-1.50692	Heavy metal transport/detoxification superfamily protein
	FDR: 2,0E-7, P value: 7,9E-10	CUUC95830	-1.52319	Probable plastid-lipid-associated protein chloroplastic-like
		CUUC93528	-1.52512	Thylakoid lumenal kDa chloroplastic-like
		CUUC61576	-1.5285	Dehydroascorbate reductase
		CUUC108893	-1.53846	Chaperonin CPN60- mitochondrial-like isoform 2
		CUUC98383	-1.55932	Hydroxyacyl-ACP dehydrase
		CUUC65265	-1.56753	Photosystem II stability assembly factor chloroplastic-like
		CUUC74687	-1.57039	50S ribosomal protein chloroplastic-like
		CUUC112720	-1.57231	Enoyl-ACP reductase
		CUUC63827	-1.57337	Ru large subunit-binding protein subunit chloroplastic-like
		CUUC60936	-1.58081	Triosephosphate isomerase chloroplastic-like
		CUUC77138	-1.59456	Alpha beta-hydrolases superfamily protein
		CUUC82982	-1.59508	Uncharacterized Loc101204811
		CUUC107962	-1.62089	ATP synthase subunit mitochondrial-like
		CUUC98778	-1.64267	Monogalactosyldiacylglycerol chloroplastic-like
		CUUC96919	-1.65168	DAG protein chloroplastic-like
		CUUC87492	-1.69403	Acyl carrier protein chloroplastic-like
		CUUC106155	-1.69503	Dicarboxylate transporter chloroplastic-like
		CUUC113525	-1.70365	Protein TIC 20-chloroplastic-like
		CUUC112719	-1.73548	Enoyl-ACP reductase
		CUUC91785	-1.765	29 kDa chloroplastic-like protein
		CUUC92028	-1.79099	30S ribosomal protein chloroplastic-like
		CUUC119686	-1.80882	Chlorophyll a-b binding protein chloroplastic-like
		CUUC88138	-1.83091	20 kDa chloroplastic-like protein
		CUUC98118	-1.859	Ribulose bisphosphate carboxylase
		CUUC118558	-1.89067	Ferredoxin-dependent glutamate synthase chloroplastic-like
		CUUC116757	-1.89138	Oxygen-evolving enhancer protein chloroplastic-like
		CUUC63845	-1.90375	Carrier protein mitochondrial-like
		CUUC115756	-1.91178	Transketolase chloroplastic-like
		CUUC93843	-1.91481	Probable aldo-keto reductase 2-like
		CUUC95829	-1.91586	50S ribosomal protein chloroplastic-like
		CUUC93002	-1.92208	ATP synthase subunit mitochondrial-like
		CUUC90405	-1.95468	Tonoplast intrinsic protein
		CUUC113608	-1.96354	Protein TIC 22-chloroplastic-like
		CUUC116756	-1.98178	Oxygen-evolving enhancer protein chloroplastic-like
		CUUC111863	-1.99242	Plastidic ATP ADP-transporter-like
		CUUC111860	-2.00018	Plastidic ATP ADP-transporter-like
		CUUC92399	-2.01175	Adenylate kinase family protein isoform 1
		CUUC63099	-2.02332	Glutamate-1-semialdehyde-aminomutase
		CUUC94747	-2.05594	Phosphoenolpyruvate phosphate translocator chloroplastic-like
		CUUC98537	-2.07646	Soluble inorganic pyrophosphatase chloroplastic-like
		CUUC99724	-2.08481	50S ribosomal protein chloroplastic-like
		CUUC87223	-2.08608	Harpin binding protein 1
		CUUC105273	-2.09287	Actin family protein
		CUUC76759	-2.09306	Dihydrolipoyl dehydrogenase
		CUUC63022	-2.10075	Photosystem I reaction center subunit IV A
		CUUC90868	-2.11951	Mitochondrial 2-oxoglutarate malate carrier
		CUUC103469	-2.13376	50S ribosomal protein chloroplastic-like
		CUUC100703	-2.14245	50S ribosomal protein L27
		CUUC106246	-2.15164	Thiazole biosynthetic enzyme
		CUUC94295	-2.18112	Protein binding
		CUUC110874	-2.19155	Glutamate-1-semialdehyde-aminomutase 2
		CUUC103604	-2.19316	Triose phosphate phosphate chloroplast
		CUUC101051	-2.19501	At1g67700 f12a21_30
		CUUC91402	-2.22985	Pyruvate dehydrogenase E1 component subunit beta-like
		CUUC116417	-2.23977	At5g17920 mpi7_60
		CUUC61325	-2.24501	Pyruvate dehydrogenase E1 component subunit alpha-like
		CUUC95160	-2.29018	Protein TAS-like
		CUUC118910	-2.30794	50S ribosomal protein chloroplastic-like
		CUUC63234	-2.30968	Geranylgeranyl diphosphate chloroplastic-like
		CUUC64754	-2.33463	Omega-6 fatty acid chloroplastic-like
		CUUC112125	-2.35178	Stromal 70 kDa heat shock-related chloroplastic-like
		CUUC62741	-2.36004	Heat shock protein 70
		CUUC107521	-2.36455	Thioredoxin reductase 2-like
		CUUC103652	-2.3776	Peroxiredoxin-2E-1 chloroplastic-like
		CUUC105115	-2.39325	Actin family protein isoform 1
		CUUC91050	-2.39676	Phosphoglycerate kinase
		CUUC86002	-2.4025	Chlorophyll a-b binding protein chloroplastic-like
		CUUC101538	-2.44495	Protein curvature thylakoid chloroplastic-like
		CUUC102915	-2.4469	Carrier protein mitochondrial-like
		CUUC104826	-2.55298	30S ribosomal protein chloroplastic-like
		CUUC112845	-2.64388	Dihydrolipoyllysine-residue acetyltransferase component of pyruvate dehydrogenase complex-like
		CUUC103384	-2.7149	Fruit protein pKIWI502-like
		CUUC64649	-2.74338	Sulfite reductase
		CUUC88126	-2.95473	Beta-carotene isomerase chloroplastic-like
		CUUC95827	-3.0167	50S ribosomal protein chloroplastic-like
		CUUC61293	-3.04826	PSI reaction center subunit II
		CUUC117276	-3.08772	4-hydroxy-3-methylbut-2-en-1-yl diphosphate synthase
		CUUC88384	-3.24056	Chaperone protein HTPG family protein
		CUUC74618	-3.29559	50S ribosomal protein chloroplastic-like
		CUUC94749	-3.41749	Phosphoenolpyruvate phosphate translocator chloroplastic-like
		CUUC93698	-3.47798	Probable fructose-bisphosphate aldolase chloroplastic-like
		CUUC96134	-3.53429	Catalase
		CUUC120991	-3.63361	Aquaporin PIP2-1-like
		CUUC64485	-3.94919	Omega-3 fatty acid desaturase
		CUUC76840	-4.39097	At5g17920 mpi7_60
		CUUC89319	-4.63391	5-methyltetrahydropteroyltriglutamate-homocysteine methyltransferase-like
		CUUC116416	-5.73311	5-methyltetrahydropteroyltriglutamate-homocysteine methyltransferase-like
		CUUC77538	-6.25828	ABC transporter G family member 36-like
		CUUC77537	-6.30582	ATP-binding cassette
Cellular component	GO:0009522 Photosystem I	CUUC111284	-1.5359	Photosystem I P700 apoprotein A2
	FDR: 4,1E-6, P value: 1,9E-8	CUUC86252	-1.5875	Chlorophyll a-b binding protein chloroplastic-like
		CUUC115457	-1.62639	Photosystem I p700 chlorophyll a apoprotein A1
		CUUC119686	-1.80882	Chlorophyll a-b binding protein chloroplastic-like
		CUUC63022	-2.10075	Photosystem I reaction center subunit IV A
		CUUC97345	-2.26769	H chain improved model of plant photosystem i
		CUUC86002	-2.4025	Chlorophyll a-b binding protein chloroplastic-like
		CUUC62109	-2.44023	Chlorophyll a-b binding chloroplastic-like
		CUUC117599	-2.44173	Photosystem I reaction center subunit N
		CUUC76869	-2.62846	Photosystem I subunit o
		CUUC92012	-2.65684	Chlorophyll a-b binding protein chloroplastic-like
		CUUC100906	-2.74488	Chlorophyll a-b binding protein chloroplastic-like
		CUUC111283	-2.82886	Photosystem I P700 apoprotein A2
		CUUC64405	-2.99106	Photosystem I P700 apoprotein A1
		CUUC61293	-3.04826	PSI reaction center subunit II
		CUUC106469	-3.07885	Chlorophyll a-b binding protein chloroplastic-like
		CUUC64403	-3.14606	Photosystem I P700 apoprotein A1
Cellular component	GO:0031977 Thylakoid lumen	CUUC93528	-1.52512	Thylakoid lumenal kDa chloroplastic-like
	FDR: 1,7E-4, P value: 1,2E-6,	CUUC105945	-1.55281	PSBP-like protein chloroplastic-like
		CUUC65265	-1.56753	Photosystem II stability assembly factor chloroplastic-like
		CUUC101245	-1.71047	Photosystem II subunit Q-2
		CUUC107573	-1.74064	UPF0603 protein chloroplastic-like
		CUUC95731	-1.79864	Violaxanthin de-epoxidase
		CUUC98118	-1.859	Ribulose bisphosphate carboxylase
		CUUC116757	-1.89138	Oxygen-evolving enhancer protein chloroplastic-like
		CUUC101246	-1.89616	Photosystem II subunit Q-2
		CUUC99067	-1.9619	Peptidyl-prolyl cis-trans isomerase FKBP16-chloroplastic-like
		CUUC116756	-1.98178	Oxygen-evolving enhancer protein chloroplastic-like
		CUUC112861	-2.03979	Thylakoid lumenal kDa protein chloroplastic-like
		CUUC87223	-2.08608	Harpin binding protein 1
		CUUC117599	-2.44173	Photosystem I reaction center subunit N
		CUUC92346	-2.93369	Nucleoside diphosphate kinase 3
		CUUC88307	-3.11241	Peptidyl-prolyl cis-trans isomerase FKBP16- chloroplastic-like
		CUUC93698	-3.47798	Probable fructose-bisphosphate aldolase chloroplastic-like
Cellular component	GO:0048046 Apoplast	CUUC65069	-1.50712	Ankyrin repeat domain-containing protein 13C-like
	FDR: 5,1E-4, P value: 4,1E-6,	CUUC105269	-1.5549	Actin
		CUUC63827	-1.57337	Ru large subunit-binding protein subunit chloroplastic-like
		CUUC60936	-1.58081	Triosephosphate isomerase chloroplastic-like
		CUUC62294	-1.6046	Fructose-bisphosphate cytoplasmic isozyme-like
		CUUC74569	-1.62593	Probable phospholipid hydroperoxide glutathione peroxidase mitochondrial-like
		CUUC91606	-1.6299	S-formylglutathione hydrolase-like
		CUUC110655	-1.68583	Adenylosuccinate synthetase
		CUUC101245	-1.71047	Photosystem II subunit Q-2
		CUUC64425	-1.78462	Endoplasmin homolog
		CUUC88138	-1.83091	20 kDa chloroplastic-like protein
		CUUC98118	-1.859	Ribulose bisphosphate carboxylase
		CUUC111899	-1.87821	Fructose-1,6-bisphosphatase chloroplastic-like
		CUUC116757	-1.89138	Oxygen-evolving enhancer protein chloroplastic-like
		CUUC101246	-1.89616	Photosystem II subunit Q-2
		CUUC94374	-1.96384	Zinc finger protein constans-like 5-like
		CUUC116756	-1.98178	Oxygen-evolving enhancer protein chloroplastic-like
		CUUC94186	-1.98831	Probable rhamnose biosynthetic enzyme 1-like
		CUUC63099	-2.02332	Glutamate-1-semialdehyde-aminomutase
		CUUC105273	-2.09287	Actin family protein
		CUUC99249	-2.11697	Chitinase-like protein 1-like
		CUUC103904	-2.12001	Uridylate kinase
		CUUC65810	-2.12327	Coproporphyrinogen-III oxidase chloroplastic-like
		CUUC110874	-2.19155	Glutamate-1-semialdehyde-aminomutase 2
		CUUC116417	-2.23977	At5g17920 mpi7_60
		CUUC62741	-2.36004	Heat shock protein 70
		CUUC105115	-2.39325	Actin family protein isoform 1
		CUUC91050	-2.39676	Phosphoglycerate kinase
		CUUC101167	-2.40266	NAD-binding rossmann-fold-containing protein
		CUUC86166	-2.53531	Protein RALF-like 33-like
		CUUC64649	-2.74338	Sulfite reductase
		CUUC116246	-2.8647	Mitochondrial NAD-dependent malate dehydrogenase
		CUUC106558	-3.08753	Serine hydroxymethyltransferase mitochondrial-like
		CUUC112873	-3.37099	S-adenosyl-l-homocysteine hydrolase
		CUUC100888	-3.4034	Leucine-rich repeat receptor-like protein
		CUUC93698	-3.47798	Probable fructose-bisphosphate aldolase chloroplastic-like
		CUUC92348	-3.48585	NADP-dependent malic chloroplastic-like
		CUUC96134	-3.53429	Catalase
		CUUC112958	-3.54423	Pectin methylesterase
		CUUC101404	-4.17026	At2g10940-like protein
		CUUC81432	-4.25023	NADP-dependent malic enzyme-like
		CUUC76840	-4.39097	At5g17920 mpi7_60
		CUUC83073	-4.58746	Desiccation protectant protein LEA14 homolog
		CUUC89319	-4.63391	5-methyltetrahydropteroyltriglutamate-homocysteine methyltransferase-like
		CUUC106295	-4.69711	Monocopper oxidase-like protein SKU5-like
		CUUC88118	-4.75528	Bacterial-induced peroxidase
		CUUC101702	-4.86653	Uridine diphosphate glucose dehydrogenase
		CUUC88117	-5.31853	Cationic peroxidase 2
		CUUC90473	-5.36782	Brassinosteroid-regulated protein BRU1-like
		CUUC116416	-5.73311	5-methyltetrahydropteroyltriglutamate-homocysteine methyltransferase-like
		CUUC91850	-6.24841	L-ascorbate oxidase homolog
		CUUC60614	-6.3043	L-ascorbate oxidase homolog
		CUUC90472	-6.33571	Brassinosteroid-regulated protein BRU1-like
		CUUC90553	-6.5717	Probable xyloglucan endotransglucosylase hydrolase protein 23
		CUUC90552	-7.70409	Xyloglucan endotransglycosylase
Cellular component	GO:0030076 Light-harvesting complex	CUUC86252	-1.5875	Chlorophyll a-b binding protein chloroplastic-like
	FDR: 3,5E-3, P value: 6,2E-5	CUUC60818	-1.7336	Photosystem II CP43 chlorophyll apoprotein
		CUUC92012	-2.65684	Chlorophyll a-b binding protein chloroplastic-like
		CUUC100906	-2.74488	Chlorophyll a-b binding protein chloroplastic-like
		CUUC95818	-2.86261	Photosystem II CP43 chlorophyll apoprotein partial
		CUUC93490	-2.85646	Photosystem II 22 kDa protein chloroplastic-like
Cellular component	GO:0005886 Plasma membrane	CUUC93800	-1.50109	60S acidic ribosomal protein P3-2
	FDR: 5,5E-3, P value: 1,1E-4	CUUC107134	-1.5068	PREDICTED: uncharacterized protein LOC101206988
		CUUC64115	-1.50763	60S ribosomal protein L10A-1-like
		CUUC65767	-1.51091	Choline transporter-like protein 2-like
		CUUC109010	-1.5163	Serine threonine-protein kinase 16-like
		CUUC103069	-1.52493	Glucan endo- -beta-glucosidase 6-like
		CUUC86616	-1.52963	Eukaryotic initiation factor 4A-8-like
		CUUC102857	-1.53158	60s ribosomal protein l31-like isoform 1
		CUUC97497	-1.53487	CBL-interacting serine threonine-protein kinase 11-like
		CUUC108893	-1.53846	Chaperonin CPN60- mitochondrial-like isoform 2
		CUUC100379	-1.54198	Big MAP kinase
		CUUC120473	-1.54299	ATP synthase CF1 beta subunit
		CUUC115578	-1.55006	Protein transport protein SEC61 subunit alpha-like
		CUUC105269	-1.5549	Actin
		CUUC95107	-1.56824	Protein kinase chloroplastic-like
		CUUC63827	-1.57337	Ru large subunit-binding protein subunit chloroplastic-like
		CUUC100899	-1.57464	TET3_arath ame: full=tetraspanin-3
		CUUC117514	-1.57701	Mitogen-activated protein kinase kinase kinase A
		CUUC101047	-1.59062	Vesicle-associated membrane protein 726-like
		CUUC103614	-1.59234	60s ribosomal protein l5-like
		CUUC82982	-1.59508	Uncharacterized Loc101204811
		CUUC97894	-1.5951	60S ribosomal protein L30-like
		CUUC99600	-1.5971	40S ribosomal protein S14
		CUUC62294	-1.6046	Fructose-bisphosphate aldolase cytoplasmic isozyme-like
		CUUC114117	-1.6063	T-complex protein 1 subunit epsilon-like
		CUUC113014	-1.60951	Probable protein phosphatase 2C 10-like
		CUUC98131	-1.61899	Maternal effect embryo arrest 9
		CUUC99129	-1.61933	Calcium-dependent protein kinase
		CUUC74569	-1.62593	Probable phospholipid hydroperoxide glutathione peroxidase mitochondrial-like
		CUUC109244	-1.63273	ATPase family AAA domain-containing protein 3-like
		CUUC102872	-1.63459	GTP-binding protein
		CUUC100626	-1.64547	L-lactate dehydrogenase A-like
		CUUC101757	-1.64691	Strictosidine synthase 1-like
		CUUC97910	-1.64779	60S ribosomal protein L6
		CUUC107632	-1.65205	Rab8 -family small GTPase
		CUUC117218	-1.65389	Clathrin assembly protein At2g25430-like
		CUUC111281	-1.66232	Uncharacterized Loc101206523
		CUUC108660	-1.67828	Major facilitator superfamily domain-containing protein 5-like
		CUUC104284	-1.68598	PTI1-like tyrosine-protein kinase At3g15890-like
		CUUC93622	-1.68662	Sugar carrier protein C-like
		CUUC85598	-1.68976	Probable 3-beta-hydroxysteroid-delta -isomerase-like
		CUUC87746	-1.69928	60S acidic ribosomal protein P2B-like
		CUUC106497	-1.69929	cAMP-regulated phosphoprotein 19-related protein
		CUUC110693	-1.70839	Actin-depolymerizing factor 2-like
		CUUC90492	-1.72571	60S ribosomal protein L26-1-like
		CUUC66040	-1.72686	Niemann-Pick C1 protein
		CUUC99601	-1.73331	40S ribosomal protein S14-2-like
		CUUC101224	-1.74156	Plasma membrane ATPase 4-like
		CUUC103797	-1.75447	60S ribosomal protein L3-like
		CUUC61735	-1.7805	Callose synthase 10-like
		CUUC64425	-1.78462	Endoplasmin homolog
		CUUC110643	-1.78845	Geranylgeranylated protein ATPG4
		CUUC93756	-1.82567	Oligosaccharyltransferase complex magnesium transporter family protein
		CUUC101835	-1.82892	Probable calcium-binding protein CML13-like
		CUUC118629	-1.8345	WD repeat-containing protein 3-like
		CUUC110249	-1.83935	Probable aquaporin NIP5-1-like
		CUUC98709	-1.84125	Peptidyl-prolyl cis-trans isomerase PIN1-like
		CUUC77860	-1.84624	40S ribosomal protein
		CUUC90003	-1.84711	Senescence-associated protein
		CUUC98155	-1.86631	60S ribosomal protein L3-like
		CUUC116968	-1.86958	Probable sugar phosphate phosphate translocator At3g17430-like
		CUUC97893	-1.87139	Cytochrome c-type biogenesis
		CUUC98963	-1.87482	Protein SEC13 homolog
		CUUC115547	-1.87657	Formin-like protein 1-like
		CUUC61194	-1.88428	IAA-amino acid hydrolase ILR1-like 4-like
		CUUC117846	-1.88445	Squalene synthase
		CUUC113532	-1.88669	G-type lectin S-receptor-like serine threonine-protein kinase B120-like
		CUUC88963	-1.88903	Serine protease Kazal-type family protein
		CUUC117225	-1.89611	Syntaxin 121 family protein
		CUUC108272	-1.89684	UPF0496 protein At3g19330-like
		CUUC63845	-1.90375	Carrier protein mitochondrial-like
		CUUC76964	-1.91229	Elongation factor 1-gamma-like
		CUUC93843	-1.91481	Probable aldo-keto reductase 2-like
		CUUC74456	-1.92385	Probable calcium-binding protein CML45-like
		CUUC62971	-1.92525	Aquaporin NIP1-2-like
		CUUC108905	-1.93073	Calcium lipid binding
		CUUC116620	-1.93827	GPI-anchored protein LORELEI
		CUUC110403	-1.94018	Probable leucine-rich repeat receptor-like protein kinase At1g35710-like
		CUUC115580	-1.94463	Protein transport protein SEC61 subunit alpha-like
		CUUC94374	-1.96384	Zinc finger protein constans-like 5-like
		CUUC77059	-1.9704	2-on-2 hemoglobin
		CUUC94186	-1.98831	Probable rhamnose biosynthetic enzyme 1-like
		CUUC78254	-1.99132	Eukaryotic initiation factor 4A-10-like
		CUUC118571	-1.99374	Calcium-dependent protein kinase 7-like
		CUUC105899	-1.9988	Small GTP-binding protein ARA3
		CUUC117202	-2.0154	Uncharacterized Loc101204080
		CUUC76508	-2.02569	C2 domain-containing protein
		CUUC113898	-2.02959	Tubulin beta-1 chain-like
		CUUC89444	-2.03505	Harpin-induced 1
		CUUC119545	-2.03749	Cysteine-rich receptor-like protein kinase 2-like
		CUUC92523	-2.03951	Vacuolar sorting receptor
		CUUC116793	-2.04763	Probable anion transporter 5-like
		CUUC80213	-2.05058	Serine threonine-protein kinase
		CUUC95691	-2.05546	Leucine-rich repeat receptor-like serine threonine-protein kinase At2g14440-like
		CUUC87223	-2.08608	Harpin binding protein 1
		CUUC105273	-2.09287	Actin family protein
		CUUC64132	-2.10222	Cell wall invertase
		CUUC91396	-2.10863	Calcium-binding protein CML27
		CUUC113061	-2.14379	UPF0496 protein At2g18630-like
		CUUC97321	-2.16771	Elongation factor 1 alpha
		CUUC112059	-2.16924	Probable cellulose synthase A catalytic subunit 1
		CUUC108983	-2.17186	Shaggy-related protein kinase zeta-like
		CUUC113328	-2.19455	Protein kinase PTI1
		CUUC86064	-2.22872	Senescence-associated protein
		CUUC119749	-2.23622	Two-pore channel 1
		CUUC111003	-2.23674	Armadillo repeat only 2 protein
		CUUC116417	-2.23977	At5g17920 mpi7_60
		CUUC87698	-2.23984	Integral membrane YIP1 family protein
		CUUC100119	-2.23988	BAG family molecular chaperone regulator 7-like
		CUUC108634	-2.24584	PREDICTED: uncharacterized protein At4g08330, chloroplastic-like
		CUUC109507	-2.26158	Serine hydroxymethyltransferase
		CUUC105700	-2.27812	Probable inactive receptor kinase At1g27190-like
		CUUC91164	-2.29646	Probable sugar phosphate phosphate translocator At1g12500-like
		CUUC116596	-2.3047	Probable serine threonine-protein kinase At1g18390-like
		CUUC107300	-2.30811	Shaggy-related protein kinase eta-like
		CUUC61646	-2.31433	Ammonium transporter 1 member 1-like
		CUUC109508	-2.32118	Serine hydroxymethyltransferase
		CUUC96406	-2.33617	IAA-amino acid hydrolase ILR1-like 4-like
		CUUC102029	-2.34958	Ribose-phosphate pyrophosphokinase 4-like
		CUUC62741	-2.36004	Heat shock protein 70
		CUUC103725	-2.36803	Uncharacterized Loc101205214
		CUUC99062	-2.37067	Amino acid permease
		CUUC108412	-2.38947	Plasma membrane ATPase 4-like
		CUUC108986	-2.39035	Shaggy-related protein kinase
		CUUC105115	-2.39325	Actin family protein isoform 1
		CUUC101167	-2.40266	NAD-binding rossmann-fold-containing protein
		CUUC117192	-2.40564	MLO-like protein 8-like
		CUUC109061	-2.40795	Stem-specific protein TSJT1-like
		CUUC99057	-2.41713	Keratin-associated protein 10-6 isoform 1
		CUUC103962	-2.44331	Ammonium transporter 1 member 1-like
		CUUC89533	-2.46515	Tubby-like F-box protein 8-like
		CUUC64387	-2.49721	Probable receptor-like protein kinase At5g47070-like
		CUUC120396	-2.50875	Niemann-Pick C1 protein
		CUUC115546	-2.52297	Formin-like protein 1-like
		CUUC118151	-2.53952	Exocyst complex component 7-like
		CUUC93728	-2.54113	MFP1 attachment factor 1-like
		CUUC89532	-2.57224	Tubby like protein 10 isoform 1
		CUUC113435	-2.58302	Calmodulin
		CUUC109362	-2.58519	HIPL1 protein
		CUUC63689	-2.59724	UPF0496 protein At2g18630-like
		CUUC93860	-2.59726	Probable LRR receptor-like serine threonine-protein kinase At2g24230-like
		CUUC130405	-2.61158	Phospholipase D beta 1-like
		CUUC117527	-2.633	Adenine nucleotide alpha hydrolases-like superfamily protein
		CUUC119242	-2.6345	Leucine-rich repeat transmembrane protein kinase
		CUUC109436	-2.64642	Exocyst complex component 7-like
		CUUC117978	-2.64843	Protein kinase family protein
		CUUC113085	-2.65166	Very-long-chain enoyl-CoA reductase-like
		CUUC105085	-2.65308	60S ribosomal protein L4-like
		CUUC85010	-2.67697	G-type lectin S-receptor-like serine threonine-protein kinase
		CUUC101562	-2.69534	Nucleobase-ascorbate transporter 11-like
		CUUC118569	-2.71258	Calmodulin-domain protein kinase 7
		CUUC106092	-2.7183	Aquaporin PIP1 1
		CUUC117932	-2.71993	Callose synthase 12-like
		CUUC91203	-2.78392	Probable galactinol-sucrose galactosyltransferase 5-like
		CUUC88341	-2.81797	Protein plant cadmium resistance 8-like
		CUUC109029	-2.83829	Serine threonine-protein kinase HT1-like
		CUUC91302	-2.85836	Phospholipase D
		CUUC105987	-2.8791	bZIP transcription factor bZIP107
		CUUC116597	-2.90717	Probable serine threonine-protein kinase At1g18390-like
		CUUC118452	-2.99734	Probable calcium-binding protein CML27-like
		CUUC112714	-3.00881	L-type lectin-domain containing receptor kinase -like
		CUUC103460	-3.06391	Probable inactive receptor kinase At5g67200-like
		CUUC106558	-3.08753	Serine hydroxymethyltransferase mitochondrial-like
		CUUC84069	-3.09496	DeSI-like protein At4g17486-like
		CUUC92032	-3.14041	Latex abundant family protein
		CUUC118453	-3.20663	Probable calcium-binding protein CML23-like
		CUUC83657	-3.25222	At2g26730-like protein
		CUUC109869	-3.26588	Hydroxyproline-rich glycoprotein family protein
		CUUC118034	-3.29346	xenotropic and polytropic murine leukemia virus receptor
		CUUC118150	-3.3536	Exocyst complex component 7-like
		CUUC112873	-3.37099	S-adenosyl-l-homocysteine hydrolase
		CUUC112944	-3.37328	Probable inactive leucine-rich repeat receptor-like protein kinase At1g66830-like
		CUUC62776	-3.3753	Serine hydroxymethyltransferase
		CUUC71454	-3.37787	Sugar transport protein 13-like
		CUUC115826	-3.4021	Probable protein phosphatase 2c 4-like isoform 1
		CUUC100888	-3.4034	Leucine-rich repeat receptor-like protein
		CUUC60972	-3.41633	Ribonuclease t2
		CUUC82391	-3.41885	F-box and WD40 domain family protein
		CUUC65967	-3.42714	ABC transporter G family member 32-like
		CUUC113327	-3.45921	Basic 7S globulin-like
		CUUC91088	-3.48325	Uncharacterized GPI-anchored protein At1g27950-like
		CUUC116624	-3.48542	Sugar transport protein 14-like
		CUUC92348	-3.48585	NADP-dependent malic chloroplastic-like
		CUUC96134	-3.53429	Catalase
		CUUC112958	-3.54423	Pectin methylesterase
		CUUC98789	-3.6179	Syntaxin-124-like
		CUUC120991	-3.63361	Aquaporin PIP2-1-like
		CUUC75715	-3.67557	Receptor-like protein kinase HAIKU2-like
		CUUC68885	-3.70006	Sugar transport protein 13-like
		CUUC89021	-3.72202	High affinity nitrate transporter-like
		CUUC115936	-3.80781	Receptor-like protein kinase THESEUS 1-like
		CUUC112945	-3.86959	Probable inactive leucine-rich repeat receptor-like protein kinase At1g66830-like
		CUUC93828	-3.91696	Quinone reductase family protein
		CUUC74561	-3.9612	Sugar transport protein 13-like
		CUUC115828	-3.98157	Probable protein phosphatase 2c 4-like isoform 1
		CUUC60795	-4.00045	Phosphatidylinositol:ceramide inositolphosphotransferase 2-like
		CUUC61510	-4.18058	V-type proton ATPase subunit G3-like
		CUUC62166	-4.20542	Nuclease HARBI1-like
		CUUC62049	-4.23019	Respiratory burst oxidase homolog protein C-like
		CUUC108953	-4.24089	Cobra-like protein 7-like
		CUUC81432	-4.25023	NADP-dependent malic enzyme-like
		CUUC60786	-4.25817	CBL-interacting serine threonine-protein kinase 12-like
		CUUC109893	-4.36517	Uncharacterized Loc101205220
		CUUC76840	-4.39097	At5g17920 mpi7_60
		CUUC91082	-4.3945	Magnesium transporter NIPA2-like
		CUUC87942	-4.41427	Serine-threonine protein plant
		CUUC74303	-4.4706	Multidrug and toxin extrusion protein 1-like
		CUUC106212	-4.49956	Respiratory burst oxidase C family protein
		CUUC91397	-4.5648	Calcium-binding protein CML27
		CUUC83073	-4.58746	Desiccation protectant protein LEA14 homolog
		CUUC89319	-4.63391	5-methyltetrahydropteroyltriglutamate-homocysteine methyltransferase-like
		CUUC127492	-4.65454	Leucine-rich repeat receptor-like serine threonine-protein kinase At2g24130-like
		CUUC106295	-4.69711	Monocopper oxidase-like protein SKU5-like
		CUUC89020	-4.74686	High affinity nitrate transporter -like
		CUUC88118	-4.75528	Bacterial-induced peroxidase
		CUUC76283	-4.77925	Serine threonine-protein kinase-like protein CCR4-like
		CUUC111543	-4.93508	Cellulose synthase-like protein D3-like
		CUUC111546	-4.94479	Cellulose synthase-like protein D3-like
		CUUC93898	-4.97445	Leucine-rich repeat protein kinase family protein
		CUUC106957	-4.9809	Trans-cinnamate 4-monooxygenase-like
		CUUC105985	-5.02779	Protein of unknown function
		CUUC89688	-5.14374	PAN domain-containing protein At5g03700-like
		CUUC65863	-5.16578	Calmodulin-like protein
		CUUC89019	-5.21536	High affinity nitrate transporter -like
		CUUC76282	-5.25537	Serine threonine-protein kinase-like protein CCR4-like
		CUUC88117	-5.31853	Cationic peroxidase 2
		CUUC81420	-5.65799	NADPH oxidase
		CUUC116416	-5.73311	5-methyltetrahydropteroyltriglutamate-homocysteine methyltransferase-like
		CUUC81853	-5.747	At1g09070 f7g19_6
		CUUC90425	-5.85756	Protein NDR1-like
		CUUC93897	-6.06301	Leucine-rich repeat receptor-like protein kinase At2g19210-like
		CUUC62165	-6.18556	Nuclease HARBI1-like
		CUUC77538	-6.25828	ABC transporter G family member 36-like
		CUUC77537	-6.30582	ATP-binding cassette
		CUUC90472	-6.33571	Brassinosteroid-regulated protein BRU1-like
		CUUC90424	-6.52444	Protein NDR1-like
		CUUC90552	-7.70409	Xyloglucan endotransglycosylase
		CUUC102540	-8.20438	Membrane protein
		CUUC107593	-8.30788	Protein kinase chloroplastic-like
Cellular component	GO:0009506 Plasmodesma	CUUC64115	-1.50763	60S ribosomal protein L10A-1-like
	FDR: 3,0E-2, P value: 9,0E-4	CUUC65767	-1.51091	Choline transporter-like protein 2-like
		CUUC103069	-1.52493	Glucan endo- -beta-glucosidase 6-like
		CUUC86616	-1.52963	Eukaryotic initiation factor 4A-8-like
		CUUC102857	-1.53158	60S ribosomal protein L31-like isoform 1
		CUUC105269	-1.5549	Actin
		CUUC104951	-1.55992	40S ribosomal protein S19-3-like
		CUUC100899	-1.57464	TET3_arath ame: full=tetraspanin-3
		CUUC101047	-1.59062	Vesicle-associated membrane protein 726-like
		CUUC97894	-1.5951	60S ribosomal protein L30-like
		CUUC99600	-1.5971	40S ribosomal protein S14
		CUUC62294	-1.6046	Fructose-bisphosphate aldolase cytoplasmic isozyme-like
		CUUC114117	-1.6063	T-complex protein 1 subunit epsilon-like
		CUUC99129	-1.61933	Calcium-dependent protein kinase
		CUUC102872	-1.63459	GTP-binding protein
		CUUC101757	-1.64691	Strictosidine synthase 1-like
		CUUC97910	-1.64779	60S ribosomal protein L6
		CUUC93355	-1.65143	Translocon-associated protein subunit beta-like isoform 1
		CUUC107632	-1.65205	Rab8 -family small GTPase
		CUUC104284	-1.68598	PTI1-like tyrosine-protein kinase At3g15890-like
		CUUC93622	-1.68662	Sugar carrier protein C-like
		CUUC110693	-1.70839	Actin-depolymerizing factor 2-like
		CUUC64859	-1.715	Peptide transporter PTR1-like
		CUUC103243	-1.72125	Eukaryotic translation initiation factor 3 subunit I-like
		CUUC66040	-1.72686	Niemann-Pick C1 protein
		CUUC99601	-1.73331	40S ribosomal protein S14-2-like
		CUUC101224	-1.74156	Plasma membrane ATPase 4-like
		CUUC112968	-1.74873	Nascent polypeptide-associated complex subunit alpha-like
		CUUC103797	-1.75447	60S ribosomal protein L3-like
		CUUC61735	-1.7805	Callose synthase 10-like
		CUUC64425	-1.78462	Endoplasmin homolog
		CUUC94764	-1.80317	40S ribosomal protein
		CUUC115937	-1.81956	Receptor-like protein kinase THESEUS 1-like
		CUUC98709	-1.84125	Peptidyl-prolyl cis-trans isomerase PIN1-like
		CUUC90003	-1.84711	Senescence-associated protein
		CUUC98155	-1.86631	60S ribosomal protein L3-like
		CUUC97293	-1.8923	Probable methyltransferase PMT8-like
		CUUC117225	-1.89611	Syntaxin 121 family protein
		CUUC76964	-1.91229	Elongation factor 1-gamma-like
		CUUC119332	-1.91825	Cellular apoptosis susceptibility protein importin-alpha re-isoform 1
		CUUC108905	-1.93073	Calcium lipid binding
		CUUC94186	-1.98831	Probable rhamnose biosynthetic enzyme 1-like
		CUUC78254	-1.99132	Eukaryotic initiation factor 4A-10-like
		CUUC118571	-1.99374	Calcium-dependent protein kinase 7-like
		CUUC105899	-1.9988	Small GTP-binding protein ARA3
		CUUC119545	-2.03749	Cysteine-rich receptor-like protein kinase 2-like
		CUUC119915	-2.07712	Cellulose synthase A catalytic subunit 3
		CUUC99724	-2.08481	50S ribosomal protein chloroplastic-like
		CUUC105273	-2.09287	Actin family protein
		CUUC90868	-2.11951	Mitochondrial 2-oxoglutarate malate carrier
		CUUC97321	-2.16771	Elongation factor 1 alpha
		CUUC113328	-2.19455	Protein kinase PTI1
		CUUC86064	-2.22872	Senescence-associated protein
		CUUC116417	-2.23977	At5g17920 mpi7_60
		CUUC100119	-2.23988	BAG family molecular chaperone regulator 7-like
		CUUC109507	-2.26158	Serine hydroxymethyltransferase
		CUUC61646	-2.31433	Ammonium transporter 1 member 1-like
		CUUC116365	-2.31919	probable xyloglucan glycosyltransferase 12-like
		CUUC109508	-2.32118	Serine hydroxymethyltransferase
		CUUC63163	-2.34107	Probable LRR receptor-like serine threonine-protein kinase At2g16250-like
		CUUC102029	-2.34958	Ribose-phosphate pyrophosphokinase 4-like
		CUUC62741	-2.36004	Heat shock protein 70
		CUUC103725	-2.36803	Uncharacterized Loc101205214
		CUUC60398	-2.37423	Elicitor-responsive protein
		CUUC105115	-2.39325	Actin family protein isoform 1
		CUUC103962	-2.44331	Ammonium transporter 1 member 1-like
		CUUC120396	-2.50875	Niemann-Pick C1 protein
		CUUC86166	-2.53531	Protein RALF-like 33-like
		CUUC101505	-2.54631	Subtilisin-like protease-like
		CUUC130405	-2.61158	Phospholipase D beta 1-like
		CUUC119242	-2.6345	Leucine-rich repeat transmembrane protein kinase
		CUUC105085	-2.65308	60S ribosomal protein L4-like
		CUUC101692	-2.70509	Alpha-glucan-protein synthase
		CUUC118569	-2.71258	Calmodulin-domain protein kinase 7
		CUUC106092	-2.7183	Aquaporin PIP1 1
		CUUC117932	-2.71993	Callose synthase 12-like
		CUUC104660	-2.87068	MLO-like protein 6-like
		CUUC116003	-2.88915	Probable galactinol--sucrose galactosyltransferase 2-like
		CUUC111649	-2.90227	Alpha-xylosidase 1-like
		CUUC102776	-2.94547	Lysosomal beta glucosidase-like
		CUUC113296	-3.11215	Probable rhamnose biosynthetic enzyme 1-like
		CUUC92032	-3.14041	Latex abundant family protein
		CUUC80373	-3.3143	Uncharacterized Loc101213859
		CUUC112873	-3.37099	S-adenosyl-l-homocysteine hydrolase
		CUUC62776	-3.3753	Serine hydroxymethyltransferase
		CUUC71454	-3.37787	Sugar transport protein 13-like
		CUUC100888	-3.4034	Leucine-rich repeat receptor-like protein
		CUUC113327	-3.45921	Basic 7S globulin-like
		CUUC92348	-3.48585	NADP-dependent malic chloroplastic-like
		CUUC96134	-3.53429	Catalase
		CUUC120991	-3.63361	Aquaporin PIP2-1-like
		CUUC68885	-3.70006	Sugar transport protein 13-like
		CUUC71453	-3.70812	Sugar transport protein 13-like
		CUUC115936	-3.80781	Receptor-like protein kinase THESEUS 1-like
		CUUC66650	-3.83007	Aquaporin PIP2-1-like
		CUUC93828	-3.91696	Quinone reductase family protein
		CUUC74561	-3.9612	Sugar transport protein 13-like
		CUUC89358	-3.96464	Aquaporin PIP2-2-like
		CUUC62389	-3.98806	Inactive rhomboid protein 1-like
		CUUC101404	-4.17026	At2g10940-like protein
		CUUC100764	-4.23928	L-ascorbate oxidase homolog
		CUUC108953	-4.24089	Cobra-like protein 7-like
		CUUC81432	-4.25023	NADP-dependent malic enzyme-like
		CUUC76840	-4.39097	At5g17920 mpi7_60
		CUUC92738	-4.56632	14 kDa proline-rich protein
		CUUC107272	-4.61569	Probable histone-like
		CUUC89319	-4.63391	5-methyltetrahydropteroyltriglutamate-homocysteine methyltransferase-like
		CUUC106295	-4.69711	Monocopper oxidase-like protein SKU5-like
		CUUC88118	-4.75528	Bacterial-induced peroxidase
		CUUC93898	-4.97445	Leucine-rich repeat protein kinase family protein
		CUUC106957	-4.9809	Trans-cinnamate 4-monooxygenase-like
		CUUC100809	-5.20407	Alpha-glucan-protein synthase
		CUUC88117	-5.31853	Cationic peroxidase 2
		CUUC116416	-5.73311	5-methyltetrahydropteroyltriglutamate-homocysteine methyltransferase-like
		CUUC90425	-5.85756	Protein NDR1-like
		CUUC93897	-6.06301	Leucine-rich repeat receptor-like protein kinase At2g19210-like
		CUUC90426	-6.15832	Protein NDR1-like
		CUUC91850	-6.24841	L-ascorbate oxidase homolog
		CUUC60614	-6.3043	L-ascorbate oxidase homolog
		CUUC90424	-6.52444	Protein NDR1-like
		CUUC90553	-6.5717	Probable xyloglucan endotransglucosylase hydrolase protein 23
Cellular component	GO:0009533 Chloroplast stromal thylakoid	CUUC65265	-1.56753	Photosystem II stability assembly factor chloroplastic-like
	FDR: 3,2E-2, P value: 9,9E-4	CUUC112625	-1.70388	L-ascorbate peroxidase chloroplastic- partial
		CUUC87754	-1.73222	Photosystem II core complex proteins chloroplastic-like
		CUUC74471	-2.50312	Photosystem II core complex proteins chloroplastic-like
Cellular component	GO:0009654 Oxygen evolving complex	CUUC105945	-1.55281	PSBP-like protein chloroplastic-like
	FDR: 3,3E-2, P value: 1,1E-3	CUUC106833	-1.6921	Oxygen-evolving enhancer protein chloroplastic-like
		CUUC101245	-1.71047	Photosystem II subunit Q-2
		CUUC116757	-1.89138	Oxygen-evolving enhancer protein chloroplastic-like
		CUUC101246	-1.89616	Photosystem II subunit Q-2
