# Supplementary material for: Transcriptomic changes in Cucurbita pepo fruit after cold storage: differential response between two cultivars contrasting in chilling sensitivity
Source: BMC Genomics. 2018 Feb 7;19:125. doi: 10.1186/s12864-018-4500-9 (PMC5804050; doi:10.1186/s12864-018-4500-9)
Supplement: Supplementary file 10 — Functional annotation (P value < 0.05 and FDR < 0.05) for differentially regulated genes common in Natura and Sinatra fruit stored 14 days at 4ºC. (XLSX 62 kb) [file 12864_2018_4500_MOESM10_ESM.xlsx]

## Sheet: Up-regulated
Table S7: Functional annotation (P value < 0.05 and FDR < 0.05) for differentially regulated genes common in Natura and Sinatra fruit stored 14 days at 4ºC.
Category	GO Term	ID	Fold change Natura	Fold change Sinatra	Annotation
Biological process	GO:0031669 Cellular response to nutrient levels	CUUC63321	6.60599	4.85619	Zinc finger protein 6-like
	FDR: 4,7E-2, P value: 2,0E-4	CUUC60565	5.0032	5.82003	Transcription factor MYB21-like
		CUUC96527	4.56165	5.8573	Cytochrome P450 87A3-like
		CUUC61496	4.35623	2.79076	Catalase
		CUUC61101	3.65584	3.83209	MYB-like transcription factor
		CUUC83219	3.0364	5.14133	SPX domain-containing protein 3-like
		CUUC100348	2.95867	2.26705	Glutathione S-transferase
		CUUC64479	2.94942	1.95361	Phosphoenolpyruvate carboxylase
		CUUC61517	2.7899	3.3126	2-oxoisovalerate dehydrogenase subunit mitochondrial-like
		CUUC100590	2.32702	1.6551	Phosphoenolpyruvate carboxykinase
		CUUC76408	2.20312	2.71787	Transcription factor MYB3-like
		CUUC116057	2.06464	1.59574	Vacuolar proton ATPase A3-like
		CUUC117252	1.87435	1.50033	Asparagine synthetase
		CUUC98327	1.78678	1.63044	WD repeat domain phosphoinositide-interacting protein 3-like
		CUUC61305	1.773	1.86983	SPX domain-containing protein 1-like
Biological process	GO:0010286 Heat acclimation	CUUC101067	7.43258	3.42372	Cytochrome P450
	FDR: 4,7E-2, P value: 1,9E-4	CUUC97202	1.67676	1.52799	Aldolase-type tim barrel family protein
		CUUC101066	5.94923	3.67561	Cytochrome P450
		CUUC63305	3.17645	3.23433	F-box protein SKP2A-like
		CUUC96161	3.13105	4.55892	Heat shock protein 18
		CUUC85063	3.02195	2.16258	AP2 domain containing protein
		CUUC91215	2.59903	2.09959	Uncharacterized Loc101216565
		CUUC63306	1.66296	2.65057	F-box protein SKP2A-like
Biological process	GO:0010951 Negative regulation of endopeptidase activity	CUUC103419	3.19522	1.59526	Cysteine proteinase inhibitor
	FDR: 4,7E-2, P value: 1,6E-4	CUUC87817	3.44442	2.99067	Inhibitor of trypsin and hageman factor
		CUUC74568	4.11589	1.61037	Tumor-related protein
		CUUC92687	4.60917	6.15927	Proteinase inhibitor I13 potato inhibitor I
		CUUC76749	6.58822	7.65459	Inhibitor of trypsin and hageman factor
Molecular function	GO:0016705 Oxidoreductase activity, acting on paired donors, with incorporation or reduction of molecular oxygen	CUUC74483	8.02935	6.70853	Gibberellin 20 oxidase
	FDR: 1,9E-2, P value: 5,0E-5	CUUC101067	7.43258	3.42372	Cytochrome P450
		CUUC74667	6.53755	6.27419	Isoflavone 2-hydroxylase-like
		CUUC101070	6.22581	1.96857	Cytochrome
		CUUC95207	6.12863	1.77154	Gibberellin 2-oxidase
		CUUC126165	6.03707	5.28475	Cytochrome P450
		CUUC101066	5.94923	3.67561	Cytochrome P450
		CUUC85384	5.47418	5.73162	Gibberellin 20-oxidase
		CUUC101071	5.38316	3.22275	Cytochrome
		CUUC95206	5.35282	1.76669	Gibberellin 2-oxidase
		CUUC86289	5.32719	6.47187	Cytochrome P450
		CUUC85381	5.26099	5.20612	Gibberellin 20-oxidase partial
		CUUC96527	4.56165	5.8573	Cytochrome P450 87A3-like
		CUUC86290	4.302	4.23066	Cytochrome P450
		CUUC62366	3.89559	3.6027	Secologanin synthase-like
		CUUC111304	3.69121	3.16229	Solanesyl diphosphate synthase 1-like
		CUUC96528	3.61321	5.27872	Cytochrome P450 87A3-like
		CUUC97265	3.53809	3.67026	Peroxiredoxin chloroplastic-like
		CUUC125562	3.45156	3.05287	Cytochrome P450
		CUUC69893	3.34624	1.7414	Protein SRG1-like
		CUUC61324	3.3077	2.36286	Secologanin synthase-like
		CUUC67384	2.91062	2.34461	Protein SRG1-like
		CUUC107560	2.41759	1.76781	Sterol 14-demethylase-like
		CUUC90277	2.28775	1.60773	Prolyl 4-hydroxylase subunit alpha-1-like
		CUUC60937	2.25508	1.74789	Cytochrome P450 94A1-like
		CUUC81877	2.17325	1.73835	Cytochrome P450
		CUUC87476	1.87577	2.49764	Calcium ion binding
		CUUC64759	1.83234	2.60501	Squalene monooxygenase-like
Molecular function	GO:0004497 Monooxygenase activity	CUUC101067	7.43258	3.42372	Cytochrome P450
	FDR: 4,3E-3, P value: 6,6E-6	CUUC74667	6.53755	6.27419	Isoflavone 2-hydroxylase-like
		CUUC101070	6.22581	1.96857	Cytochrome
		CUUC126165	6.03707	5.28475	Cytochrome P450
		CUUC101066	5.94923	3.67561	Cytochrome P450
		CUUC95946	5.57372	5.59643	Beta-carotene hydroxylase
		CUUC101071	5.38316	3.22275	Cytochrome
		CUUC86289	5.32719	6.47187	Cytochrome P450
		CUUC96527	4.56165	5.8573	Cytochrome P450 87A3-like
		CUUC86290	4.302	4.23066	Cytochrome P450
		CUUC62366	3.89559	3.6027	Secologanin synthase-like
		CUUC111304	3.69121	3.16229	Solanesyl diphosphate synthase 1-like
		CUUC96528	3.61321	5.27872	Cytochrome P450 87A3-like
		CUUC125562	3.45156	3.05287	Cytochrome P450
		CUUC61324	3.3077	2.36286	Secologanin synthase-like
		CUUC107560	2.41759	1.76781	Sterol 14-demethylase-like
		CUUC60937	2.25508	1.74789	Cytochrome P450 94A1-like
		CUUC119950	2.23056	1.81936	4-coumarate-ligase-like 7-like
		CUUC81877	2.17325	1.73835	Cytochrome P450
		CUUC87476	1.87577	2.49764	Calcium ion binding
		CUUC90173	1.84138	2.33133	4-coumarate-ligase-like 1-like
		CUUC64759	1.83234	2.60501	Squalene monooxygenase-like
Molecular function	GO:0016634 Oxidoreductase activity, acting on the CH-CH group of donors, oxygen as acceptor	CUUC81877	2.17325	1.73835	Cytochrome P450
	FDR: 1,4E-2, P value: 3,3E-5	CUUC65462	2.33263	1.73807	Acyl-coenzyme A oxidase peroxisomal-like
		CUUC78481	2.72535	2.64215	Acyl-coenzyme A oxidase peroxisomal-like
		CUUC86289	5.32719	6.47187	Cytochrome P450
		CUUC86290	4.302	4.23066	Cytochrome P450
		CUUC62366	3.89559	3.6027	Secologanin synthase-like
Molecular function	GO:0008061 Chitin binding	CUUC97294	1.92001	2.79342	Pathogenesis-related protein P2-like
	FDR: 1,1E-2, P value: 2,3E-5	CUUC97295	3.08079	2.71617	Pathogenesis-related protein P2-like
		CUUC78379	3.21046	3.77132	Chitinase
		CUUC91878	3.45372	4.1184	Chitinase

## Sheet: Down-regulated
Table S7: Functional annotation (P value < 0.05 and FDR < 0.05) for differentially regulated genes common in Natura and Sinatra fruit stored 14 days at 4ºC.
Category	GO Term	ID	Fold change Natura	Fold change Sinatra	Annotation
Biological process	GO:1901700 Response to oxygen-containing compound	CUUC62256	-1.52155	-5.38252	MYB-related protein 306-like
	P value: 7,9E-8, FDR: 2,5E-5	CUUC102202	-1.54575	-2.76314	UDP-glycosyltransferase 74F1-like
		CUUC100471	-1.56406	-1.56435	Elicitor like protein
		CUUC111992	-1.56543	-2.16013	Sodium calcium exchanger family protein
		CUUC111124	-1.5703	-1.76383	Calcium-dependent protein kinase 21-like
		CUUC113307	-1.57554	-1.64733	Ethylene-responsive transciptional coactivator-like protein
		CUUC119630	-1.63437	-1.50084	Dead-box ATP-dependent RNA helicase 31-like
		CUUC78015	-1.63773	-7.23922	WRKY transcription factor 11
		CUUC60488	-1.64433	-2.02108	Late embryogenesis abundant hydroxyproline-rich glycoprotein
		CUUC112477	-1.6449	-2.31907	Protein COBRA-like
		CUUC97667	-1.6774	-1.54533	CBL-interacting serine threonine-protein kinase 6-like
		CUUC119181	-1.68813	-1.9875	Phospholipase D delta-like
		CUUC107223	-1.72036	-1.73101	MYB transcription factor
		CUUC120379	-1.72149	-1.649	Heat stress transcription factor B-2A-like
		CUUC96089	-1.72895	-3.80792	Protein TIFY 9-like
		CUUC65574	-1.7434	-2.65474	Eukaryotic translation initiation factor 3
		CUUC110338	-1.78455	-3.10276	Uncharacterized protein LOC101230152
		CUUC108985	-1.79073	-1.83535	SHAGGY-related protein kinase
		CUUC110482	-1.81247	-3.71326	3-ketoacyl-CoA synthase 6-like
		CUUC111040	-1.82454	-3.89058	Auxin-responsive protein IAA14-like
		CUUC86922	-1.83384	-4.04169	Rapid alkalinization factor
		CUUC107253	-1.84601	-2.00377	Squalene monooxygenase-like
		CUUC104046	-1.86311	-1.62722	Transcription factor MYC2-like
		CUUC63423	-1.89227	-2.19907	Potassium channel
		CUUC91301	-1.93766	-2.17803	Protein MOTHER of FT and TF 1-like
		CUUC92143	-1.93819	-2.41704	Tyramine N-feruloyltransferase 4 11-like
		CUUC102623	-1.94441	-2.20361	Lipid phosphate phosphatase 2-like
		CUUC112478	-1.96255	-1.53163	Protein COBRA-like
		CUUC60504	-1.96474	-4.38843	Ethylene-responsive transcription factor 3-like
		CUUC105939	-1.98029	-2.45276	E3 ubiquitin-protein ligase RING1-like
		CUUC91200	-2.00208	-1.64982	MYB-related protein 306-like
		CUUC61564	-2.03165	-3.51945	Sterol 22-desaturase
		CUUC114074	-2.04908	-1.88027	Transcription factor TCP14-like
		CUUC102273	-2.05338	-5.84618	9-cis-epoxycarotenoid dioxygenase
		CUUC114069	-2.06287	-1.73079	RNA-binding protein
		CUUC97666	-2.07105	-3.07727	CBL-interacting serine threonine-protein kinase 6-like
		CUUC113487	-2.12234	-2.74706	Probable serine threonine-protein kinase At4g35230-like
		CUUC102262	-2.16178	-4.26031	Aquaporin PIP
		CUUC111353	-2.18516	-2.60846	Lysophosphatidyl acyltransferase 4
		CUUC111042	-2.19098	-3.74743	Auxin-responsive protein
		CUUC117933	-2.22347	-2.89907	Callose synthase 12-like
		CUUC64051	-2.22536	-1.61953	Auxin response factor 18-like
		CUUC63127	-2.23821	-3.24562	Calmodulin-binding protein
		CUUC65315	-2.25993	-2.21602	Type I inositol 1,4,5-trisphosphate 5-phosphatase CVP2-like
		CUUC63974	-2.2634	-1.72876	HVA22-like protein A-like
		CUUC115293	-2.27059	-4.50305	Ninja-family protein AFP2-like
		CUUC62152	-2.27126	-3.41717	ABC transporter G family member 11-like
		CUUC62050	-2.34414	-5.59973	NADPH oxidase
		CUUC61681	-2.34694	-1.88316	Mitogen-activated protein kinase kinase
		CUUC102258	-2.34869	-4.3846	Aquaporin PIP2-1-like
		CUUC117280	-2.34952	-3.48279	Annexin D4-like
		CUUC102263	-2.3547	-5.11151	Aquaporin PIP2-2-like
		CUUC94129	-2.39407	-3.24251	Calcium-transporting ATPase plasma membrane-type-like
		CUUC110362	-2.41711	-2.85297	Glycine-rich protein 2-like
		CUUC86126	-2.42346	-4.6638	Probable aquaporin NIP5-1-like
		CUUC60612	-2.42578	-2.42886	Alpha-1,4 glucan phosphorylase L chloroplastic amyloplastic-like
		CUUC63571	-2.43248	-4.41423	Peptide transporter PTR3-A-like
		CUUC99695	-2.43252	-4.83053	Transcription factor MYB44-like
		CUUC61032	-2.44543	-1.82491	MYB-like transcription factor 1
		CUUC62056	-2.46189	-3.78475	Peroxidase 4-like
		CUUC111048	-2.46864	-4.27236	Linoleate 13S-lipoxygenase 3-1 chloroplastic-like
		CUUC115291	-2.48005	-3.40221	Ninja-family protein AFP2-like
		CUUC96135	-2.48889	-2.67081	Catalase
		CUUC97744	-2.56123	-2.47523	MYB-related protein 308-like
		CUUC115324	-2.56677	-3.62921	Xyloglucan galactosyltransferase KATAMARI1-like
		CUUC61413	-2.57215	-4.16822	Aquaporin PIP2 partial
		CUUC60589	-2.57554	-4.30773	Ethylene-responsive transcription factor 1A-like
		CUUC90701	-2.57884	-3.05102	DNA-binding protein
		CUUC116862	-2.62376	-3.65462	Beta-galactosidase 1-like
		CUUC105797	-2.62775	-2.69863	Stearoyl-ACP desaturase
		CUUC97668	-2.68484	-2.13772	CBL-interacting serine threonine-protein kinase 6-like
		CUUC89537	-2.68586	-5.079	Annexin D2-like
		CUUC63424	-2.72495	-2.85809	Potassium channel AKT2 3-like
		CUUC111688	-2.73808	-4.07155	12-oxophytodienoate reductase 3-like
		CUUC79241	-2.74141	-4.86104	OPC-8:0 ligase 1
		CUUC64002	-2.78547	-3.68238	ABC transporter G family member 15-like
		CUUC92574	-2.79947	-5.26981	MYB transcription factor
		CUUC111686	-2.81085	-3.69435	12-oxophytodienoate reductase 3-like
		CUUC96117	-2.8197	-4.1745	1-aminocyclopropane-1-carboxylate oxidase homolog 1-like
		CUUC104394	-2.82685	-7.78019	Allene oxide synthase
		CUUC97104	-2.84377	-1.70751	RNA-binding protein
		CUUC62085	-2.90857	-4.01879	Peroxidase 2-like
		CUUC62001	-2.91702	-3.40711	Aspartyl protease family protein
		CUUC87428	-2.92714	-5.25727	Probable dehydrin LEA-like
		CUUC101776	-2.9384	-3.33553	Chalcone synthase
		CUUC97180	-3.04883	-3.2871	Probable LRR receptor-like serine threonine-protein kinase At1g53430-like
		CUUC100605	-3.07974	-3.51448	Transcription factor MYB44-like
		CUUC63189	-3.10252	-3.70428	Nitrate transporter 1.1-like
		CUUC103438	-3.10622	-2.83414	Homeobox-leucine zipper protein ATHB-7
		CUUC85465	-3.10841	-3.90939	Gibberellin-regulated protein 14-like
		CUUC96411	-3.12775	-4.49759	Zinc finger protein
		CUUC92835	-3.13403	-4.68282	Gibberellin-regulated protein
		CUUC94870	-3.1927	-2.51599	Homeobox-leucine zipper protein ATHB-6-like
		CUUC82080	-3.22089	-4.98855	VQ motif-containing protein
		CUUC108329	-3.26663	-2.20405	Embryo SAC development arrest protein
		CUUC86556	-3.26914	-3.2868	Class 1 non-symbiotic hemoglobin
		CUUC96330	-3.29905	-5.49661	Transcription factor MYB44-like
		CUUC116861	-3.30088	-4.19626	Beta-galactosidase 1-like
		CUUC108955	-3.32728	-2.54761	TPR repeat-containing thioredoxin TTL1-like
		CUUC101075	-3.33923	-3.47223	Amino acid-binding protein
		CUUC96385	-3.3421	-4.09919	Mitogen-activated protein kinase homolog NTF6-like
		CUUC99250	-3.38155	-1.67424	Chitinase-like protein 1-like
		CUUC114523	-3.44187	-1.89534	CBL-interacting serine threonine-protein kinase 1-like
		CUUC104842	-3.45839	-1.66662	Transcription factor ASG4-like
		CUUC64965	-3.45973	-1.99801	Homeobox-leucine zipper protein ATHB-13-like
		CUUC99908	-3.46143	-5.39163	Pectinesterase 3-like
		CUUC100878	-3.48191	-3.71798	Receptor like protein kinase -like
		CUUC100606	-3.50101	-2.88744	Transcription factor MYB44-like
		CUUC111049	-3.51903	-5.66512	Lipoxygenase
		CUUC80688	-3.5458	-4.63656	DIV1B protein
		CUUC109732	-3.56053	-3.9761	1-aminocyclopropane-1-carboxylate synthase
		CUUC79119	-3.66766	-3.33434	Auxin response factor 18-like
		CUUC99907	-3.67088	-5.86832	Pectinesterase 3-like
		CUUC60600	-3.67918	-6.18755	Ethylene-responsive transcription factor ERF061-like
		CUUC115133	-3.71601	-5.67655	ABC transporter G family member 36-like
		CUUC102031	-3.72318	-2.41525	LANC-like protein 2-like
		CUUC114244	-3.82489	-4.94161	Zinc finger protein constans-like 16-like
		CUUC111474	-3.86567	-3.69718	Protein aspartic protease in guard cell 1-like
		CUUC114902	-3.86615	-3.30642	Transcription factor MYB21-like
		CUUC86813	-3.90219	-5.21319	Glutathione S-transferase
		CUUC98370	-3.90746	-5.9129	Uncharacterized LOC101216438
		CUUC61584	-3.92006	-3.58137	Protein suppressor of gene silencing 3-like
		CUUC84380	-4.0085	-2.53665	Transducin family protein
		CUUC93385	-4.04594	-3.62035	Xyloglucan endotransglycosylase hydrolase
		CUUC88157	-4.05272	-2.73448	MYB-related protein 315-like
		CUUC76447	-4.07315	-2.9824	Indole-3-acetic acid inducible 16
		CUUC80448	-4.16845	-8.94243	Ethylene-responsive transcription factor 4-like
		CUUC107063	-4.20363	-1.86046	Two-component response regulator ARR9-like
		CUUC97664	-4.21293	-4.20543	CBL-interacting serine threonine-protein kinase 6-like
		CUUC62446	-4.36995	-1.70534	Zinc finger A20 and AN1 domain-containing stress-associated protein 8-like isoform 1
		CUUC80117	-4.44304	-7.61486	Ethylene-responsive transcription factor ABR1-like
		CUUC105130	-4.48628	-6.14699	MYB transcription factor
		CUUC76265	-4.65373	-4.32001	Plastidic aldolase
		CUUC111831	-4.6903	-3.85525	Leucine-rich repeat receptor-like serine threonine-protein kinase BAM1-like
		CUUC99174	-4.77012	-6.63556	Dof zinc finger protein
		CUUC90732	-4.78753	-3.20773	Receptor-like protein kinase At1g72540-like
		CUUC94869	-4.93906	-2.66147	Homeobox-leucine zipper protein ATHB-6-like
		CUUC86633	-5.43758	-8.37834	Mitogen-activated protein kinase kinase kinase 3-like
		CUUC88761	-5.63634	-7.58881	Protein TIFY 5A-like
		CUUC114817	-5.65153	-3.62153	MYB transcription factor
		CUUC106102	-5.91465	-5.28591	LSD one like 1 protein
		CUUC105594	-6.35447	-5.46603	Chlorophyll a-b binding protein chloroplastic-like
Biological process	GO:0009725 Response to hormone stimulus	CUUC62256	-1.52155	-5.38252	MYB-related protein 306-like
	P value: 2,1E-6, FDR: 4,6E-4	CUUC113307	-1.57554	-1.64733	Ethylene-responsive transciptional coactivator-like protein
		CUUC102844	-1.61413	-2.83287	Indole-3-acetic acid inducible 4
		CUUC118733	-1.62155	-2.41193	Endoglucanase 25-like
		CUUC119181	-1.68813	-1.9875	Phospholipase D delta-like
		CUUC107223	-1.72036	-1.73101	MYB transcription factor
		CUUC96089	-1.72895	-3.80792	Protein TIFY 9-like
		CUUC65574	-1.7434	-2.65474	Eukaryotic translation initiation factor 3
		CUUC77098	-1.75186	-3.31227	ABC transporter B family member 2-like
		CUUC110338	-1.78455	-3.10276	Uncharacterized protein LOC101230152
		CUUC108985	-1.79073	-1.83535	SHAGGY-related protein kinase
		CUUC118008	-1.81729	-3.00243	Protochlorophyllide reductase chloroplastic-like
		CUUC111040	-1.82454	-3.89058	Auxin-responsive protein IAA14-like
		CUUC86922	-1.83384	-4.04169	Rapid alkalinization factor
		CUUC107253	-1.84601	-2.00377	Squalene monooxygenase-like
		CUUC104046	-1.86311	-1.62722	Transcription factor MYC2-like
		CUUC63423	-1.89227	-2.19907	Potassium channel
		CUUC91301	-1.93766	-2.17803	Protein MOTHER of FT and TF 1-like
		CUUC92143	-1.93819	-2.41704	Tyramine N-feruloyltransferase 4 11-like
		CUUC102623	-1.94441	-2.20361	Lipid phosphate phosphatase 2-like
		CUUC118734	-1.9593	-2.91954	Endobeta-glucanase
		CUUC65474	-1.95955	-2.05782	Endobeta-glucanase
		CUUC60504	-1.96474	-4.38843	Ethylene-responsive transcription factor 3-like
		CUUC94638	-1.99042	-2.44767	EIN3-binding F-box protein 1-like
		CUUC91200	-2.00208	-1.64982	MYB-related protein 306-like
		CUUC114074	-2.04908	-1.88027	Transcription factor TCP14-like
		CUUC100844	-2.10342	-2.18321	Transcription factor MYB86-like
		CUUC113487	-2.12234	-2.74706	Probable serine threonine-protein kinase At4g35230-like
		CUUC94522	-2.12496	-3.68774	Indole-3-acetic acid inducible 4
		CUUC102262	-2.16178	-4.26031	Aquaporin PIP
		CUUC111042	-2.19098	-3.74743	Auxin-responsive protein
		CUUC64051	-2.22536	-1.61953	Auxin response factor 18-like
		CUUC65315	-2.25993	-2.21602	Type I inositol 1,4,5-trisphosphate 5-phosphatase CVP2-like
		CUUC63974	-2.2634	-1.72876	HVA22-like protein A-like
		CUUC115293	-2.27059	-4.50305	Ninja-family protein AFP2-like
		CUUC62152	-2.27126	-3.41717	ABC transporter G family member 11-like
		CUUC102497	-2.2994	-2.4462	Flavonol synthase
		CUUC61681	-2.34694	-1.88316	Mitogen-activated protein kinase kinase
		CUUC102258	-2.34869	-4.3846	Aquaporin PIP2-1-like
		CUUC94129	-2.39407	-3.24251	Calcium-transporting ATPase plasma membrane-type-like
		CUUC65251	-2.4093	-2.91317	Protochlorophyllide reductase chloroplastic-like
		CUUC110362	-2.41711	-2.85297	Glycine-rich protein 2-like
		CUUC63571	-2.43248	-4.41423	Peptide transporter PTR3-A-like
		CUUC99695	-2.43252	-4.83053	Transcription factor MYB44-like
		CUUC61032	-2.44543	-1.82491	MYB-like transcription factor 1
		CUUC111048	-2.46864	-4.27236	Linoleate 13S-lipoxygenase 3-1 chloroplastic-like
		CUUC115291	-2.48005	-3.40221	Ninja-family protein AFP2-like
		CUUC61413	-2.57215	-4.16822	Aquaporin PIP2 partial
		CUUC90701	-2.57884	-3.05102	DNA-binding protein
		CUUC107596	-2.65376	-5.67672	14 kDa proline-rich protein
		CUUC62773	-2.6597	-4.84085	Auxin-induced protein 22B-like
		CUUC89537	-2.68586	-5.079	Annexin D2-like
		CUUC63424	-2.72495	-2.85809	Potassium channel AKT2 3-like
		CUUC79241	-2.74141	-4.86104	OPC-8:0 ligase 1
		CUUC64002	-2.78547	-3.68238	ABC transporter G family member 15-like
		CUUC92574	-2.79947	-5.26981	MYB transcription factor
		CUUC89834	-2.82401	-5.8388	Calcium-binding protein PBP1-like
		CUUC104394	-2.82685	-7.78019	Allene oxide synthase
		CUUC97104	-2.84377	-1.70751	RNA-binding protein
		CUUC102033	-2.87201	-2.87904	Protochlorophyllide reductase chloroplastic-like
		CUUC107095	-2.93094	-2.90923	Auxin IAA protein
		CUUC101776	-2.9384	-3.33553	Chalcone synthase
		CUUC60938	-2.95381	-2.14587	Auxin response factor-like protein
		CUUC61884	-3.06405	-3.41459	Response regulator 3
		CUUC100605	-3.07974	-3.51448	Transcription factor MYB44-like
		CUUC94418	-3.09917	-3.8637	Xyloglucan endotransglycosylase
		CUUC103438	-3.10622	-2.83414	Homeobox-leucine zipper protein ATHB-7
		CUUC85465	-3.10841	-3.90939	Gibberellin-regulated protein 14-like
		CUUC96411	-3.12775	-4.49759	Zinc finger protein
		CUUC92835	-3.13403	-4.68282	Gibberellin-regulated protein
		CUUC96330	-3.29905	-5.49661	Transcription factor MYB44-like
		CUUC108955	-3.32728	-2.54761	TPR repeat-containing thioredoxin TTL1-like
		CUUC101075	-3.33923	-3.47223	Amino acid-binding protein
		CUUC96385	-3.3421	-4.09919	Mitogen-activated protein kinase homolog NTF6-like
		CUUC99250	-3.38155	-1.67424	Chitinase-like protein 1-like
		CUUC64325	-3.43314	-3.14977	Knotted-1 homeobox protein
		CUUC114523	-3.44187	-1.89534	CBL-interacting serine threonine-protein kinase 1-like
		CUUC104842	-3.45839	-1.66662	Transcription factor ASG4-like
		CUUC64965	-3.45973	-1.99801	Homeobox-leucine zipper protein ATHB-13-like
		CUUC100878	-3.48191	-3.71798	Receptor like protein kinase -like
		CUUC100606	-3.50101	-2.88744	Transcription factor MYB44-like
		CUUC80688	-3.5458	-4.63656	DIV1B protein
		CUUC101470	-3.54704	-5.11149	Constitutive photomorphogenic 3 family protein
		CUUC109732	-3.56053	-3.9761	1-aminocyclopropane-1-carboxylate synthase
		CUUC99622	-3.60454	-3.27673	ABC transporter B family member 13-like
		CUUC117676	-3.64007	-4.3197	Probable pectin methyltransferase QUA2-like
		CUUC79119	-3.66766	-3.33434	Auxin response factor 18-like
		CUUC115133	-3.71601	-5.67655	ABC transporter G family member 36-like
		CUUC102031	-3.72318	-2.41525	LANC-like protein 2-like
		CUUC98616	-3.7354	-3.67217	Amino acid binding
		CUUC114244	-3.82489	-4.94161	Zinc finger protein constans-like 16-like
		CUUC107833	-3.8478	-3.20065	Glycosyltransferase family protein
		CUUC114902	-3.86615	-3.30642	Transcription factor MYB21-like
		CUUC86813	-3.90219	-5.21319	Glutathione S-transferase
		CUUC98370	-3.90746	-5.9129	Uncharacterized LOC101216438
		CUUC84380	-4.0085	-2.53665	Transducin family protein
		CUUC88157	-4.05272	-2.73448	MYB-related protein 315-like
		CUUC93385	-4.04594	-3.62035	Xyloglucan endotransglycosylase hydrolase
		CUUC76447	-4.07315	-2.9824	Indole-3-acetic acid inducible 16
		CUUC99620	-4.07331	-3.74944	ABC transporter B family member 13-like
		CUUC80448	-4.16845	-8.94243	Ethylene-responsive transcription factor 4-like
		CUUC107063	-4.20363	-1.86046	Two-component response regulator ARR9-like
		CUUC105584	-4.4212	-4.70094	Auxin-induced protein 22D-like
		CUUC105130	-4.48628	-6.14699	MYB transcription factor
		CUUC76265	-4.65373	-4.32001	Plastidic aldolase
		CUUC90732	-4.78753	-3.20773	Receptor-like protein kinase At1g72540-like
		CUUC86633	-5.43758	-8.37834	Mitogen-activated protein kinase kinase kinase 3-like
		CUUC77792	-5.45748	-4.32863	Two-component response regulator ARR9-like
		CUUC78817	-5.57964	-6.33824	WRKY transcription factor
Biological process	GO:0051707 Response to other organism	CUUC83762	-1.50171	-2.40358	Mitochondrial outer membrane protein porin 4-like
	P value: 1,5E-4, FDR: 1,5E-2	CUUC109162	-1.51436	-2.83632	Phosphoribulokinase chloroplastic-like
		CUUC62256	-1.52155	-5.38252	MYB-related protein 306-like
		CUUC65054	-1.53493	-2.84616	Calcium-transporting ATPase chloroplastic-like
		CUUC100471	-1.56406	-1.56435	Elicitor like protein
		CUUC98221	-1.59181	-1.72561	Zinc finger protein
		CUUC118733	-1.62155	-2.41193	Endoglucanase 25-like
		CUUC78015	-1.63773	-7.23922	WRKY transcription factor 11
		CUUC96089	-1.72895	-3.80792	Protein TIFY 9-like
		CUUC61643	-1.75156	-3.22796	Receptor-like protein kinase feronia-like
		CUUC110482	-1.81247	-3.71326	3-ketoacyl-CoA synthase 6-like
		CUUC63282	-1.83924	-2.68644	Quinone oxidoreductase-like protein chloroplastic-like
		CUUC106032	-1.84634	-2.86075	Protein kinase chloroplastic-like
		CUUC104046	-1.86311	-1.62722	Transcription factor MYC2-like
		CUUC118734	-1.9593	-2.91954	Endobeta-glucanase
		CUUC65474	-1.95955	-2.05782	Endobeta-glucanase
		CUUC65320	-2.00255	-2.12445	Protein argonaute 4-like
		CUUC109161	-2.06152	-3.32354	Phosphoribulokinase chloroplastic-like
		CUUC99876	-2.08065	-2.80166	Protein transparent testa 12-like
		CUUC62740	-2.08956	-1.86431	Heat shock protein 70
		CUUC62739	-2.10012	-2.0256	Heat shock protein 70
		CUUC104656	-2.1769	-1.86582	MLO-like protein 6-like
		CUUC111353	-2.18516	-2.60846	Lysophosphatidyl acyltransferase 4
		CUUC60573	-2.21807	-5.01697	Probable protein phosphatase 2c 58-like
		CUUC117933	-2.22347	-2.89907	Callose synthase 12-like
		CUUC63974	-2.2634	-1.72876	HVA22-like protein A-like
		CUUC105399	-2.28262	-2.24674	Receptor-like protein kinase HAIKU2-like
		CUUC84135	-2.31977	-1.90342	Ethylene-insensitive protein 2-like
		CUUC62050	-2.34414	-5.59973	NADPH oxidase
		CUUC62521	-2.34561	-4.00906	Linoleate 13S-lipoxygenase 2- chloroplastic-like
		CUUC61681	-2.34694	-1.88316	Mitogen-activated protein kinase kinase
		CUUC64176	-2.38317	-2.45008	Protein strubbelig-receptor family 8-like
		CUUC94129	-2.39407	-3.24251	Calcium-transporting ATPase plasma membrane-type-like
		CUUC61436	-2.40665	-3.84829	Exordium like 2
		CUUC63571	-2.43248	-4.41423	Peptide transporter PTR3-A-like
		CUUC111048	-2.46864	-4.27236	Linoleate 13S-lipoxygenase 3-1 chloroplastic-like
		CUUC103612	-2.55429	-2.5098	Heat shock protein 70
		CUUC105398	-2.55557	-3.1688	Receptor-like protein kinase HAIKU2-like
		CUUC111990	-2.56144	-1.5043	Phosphoenolpyruvate carboxykinase
		CUUC61413	-2.57215	-4.16822	Aquaporin PIP2 partial
		CUUC109413	-2.57576	-4.50081	Heat shock cognate 70 kDa protein
		CUUC105797	-2.62775	-2.69863	Stearoyl-ACP desaturase
		CUUC107596	-2.65376	-5.67672	14 kDa proline-rich protein
		CUUC65047	-2.67773	-1.77541	IAA-amino acid hydrolase ILR1-like 6-like
		CUUC65851	-2.71	-3.02449	Protein NSP-interacting kinase 1-like
		CUUC111688	-2.73808	-4.07155	12-oxophytodienoate reductase 3-like
		CUUC79241	-2.74141	-4.86104	OPC-8:0 ligase 1
		CUUC94635	-2.79665	-1.65967	At5g37360 mnj8_150
		CUUC111686	-2.81085	-3.69435	12-oxophytodienoate reductase 3-like
		CUUC104394	-2.82685	-7.78019	Allene oxide synthase
		CUUC86480	-2.9597	-7.53211	Ethylene-responsive transcription factor ERF025-like
		CUUC97180	-3.04883	-3.2871	Probable LRR receptor-like serine threonine-protein kinase At1g53430-like
		CUUC100605	-3.07974	-3.51448	Transcription factor MYB44-like
		CUUC88526	-3.18094	-3.65618	Non-race specific disease resistance 1
		CUUC86556	-3.26914	-3.2868	Class 1 non-symbiotic hemoglobin
		CUUC96385	-3.3421	-4.09919	Mitogen-activated protein kinase homolog NTF6-like
		CUUC102810	-3.37292	-2.53183	Heat shock protein 83-like
		CUUC89875	-3.38533	-3.0744	Universal stress protein A-like protein
		CUUC100878	-3.48191	-3.71798	Receptor like protein kinase -like
		CUUC126977	-3.48551	-4.96668	Ammonium transporter 2-like
		CUUC82568	-3.48691	-4.4472	Ammonium transporter 2-like
		CUUC77693	-3.48898	-8.08243	Allene oxide cyclase chloroplastic-like
		CUUC111049	-3.51903	-5.66512	Lipoxygenase
		CUUC112959	-3.67997	-3.46362	Pectinesterase 3-like
		CUUC115133	-3.71601	-5.67655	ABC transporter G family member 36-like
		CUUC114244	-3.82489	-4.94161	Zinc finger protein constans-like 16-like
		CUUC93555	-3.85011	-5.47688	Probable mannitol dehydrogenase-like
		CUUC102809	-3.85349	-2.81698	Heat shock protein 90
		CUUC103423	-3.85827	-5.06407	Thaumatin-like protein 1-like
		CUUC61584	-3.92006	-3.58137	Protein suppressor of gene silencing 3-like
		CUUC63082	-3.94429	-4.14127	D-3-phosphoglycerate chloroplastic-like
		CUUC98382	-3.95289	-2.87066	Hydroxyacyl-ACP dehydrase
		CUUC98382	-3.95289	-2.87066	Hydroxyacyl-ACP dehydrase
		CUUC113879	-4.13006	-3.05014	Probable serine threonine-protein kinase chloroplastic-like
		CUUC114651	-4.3501	-4.59783	Adenine nucleotide alpha hydrolase-like protein
		CUUC96458	-4.4132	-3.94189	Probable peptide nitrate transporter At2g40460-like
		CUUC96457	-4.62976	-4.07112	Probable peptide nitrate transporter At2g40460-like
		CUUC90732	-4.78753	-3.20773	Receptor-like protein kinase At1g72540-like
		CUUC112957	-5.08687	-6.97202	Pectin methylesterase
		CUUC78817	-5.57964	-6.33824	WRKY transcription factor
		CUUC103814	-5.67177	-3.89645	LRR receptor-like serine threonine-protein kinase erecta-like
		CUUC103815	-5.69375	-3.29263	LRR receptor-like serine threonine-protein kinase erecta-like
		CUUC106102	-5.91465	-5.28591	LSD one like 1 protein
Biological process	GO:0006970 Response to osmotic stress	CUUC62256	-1.52155	-5.38252	MYB-related protein 306-like
	P value: 7,3E-4, FDR: 4,5E-2	CUUC100808	-1.55502	-2.51201	Alpha-1,4-glucan-protein synthase
		CUUC111992	-1.56543	-2.16013	Sodium calcium exchanger family protein
		CUUC100947	-1.56899	-4.93732	Uncharacterized LOC101218079
		CUUC118733	-1.62155	-2.41193	Endoglucanase 25-like
		CUUC119630	-1.63437	-1.50084	Dead-box ATP-dependent RNA helicase 31-like
		CUUC112477	-1.6449	-2.31907	Protein COBRA-like
		CUUC109933	-1.66833	-1.54208	40S ribosomal protein Sa-like
		CUUC97667	-1.6774	-1.54533	CBL-interacting serine threonine-protein kinase 6-like
		CUUC108985	-1.79073	-1.83535	SHAGGY-related protein kinase
		CUUC98132	-1.8102	-1.59776	60S ribosomal protein L5-like
		CUUC65186	-1.84996	-4.39025	U-box domain-containing protein 4-like
		CUUC115315	-1.94749	-3.30111	Plasma membrane ATPase 4-like
		CUUC118734	-1.9593	-2.91954	Endobeta-glucanase
		CUUC65474	-1.95955	-2.05782	Endobeta-glucanase
		CUUC112478	-1.96255	-1.53163	Protein COBRA-like
		CUUC91200	-2.00208	-1.64982	MYB-related protein 306-like
		CUUC119684	-2.03589	-1.87083	ABC transporter C family member 5-like
		CUUC102273	-2.05338	-5.84618	9-cis-epoxycarotenoid dioxygenase
		CUUC97666	-2.07105	-3.07727	CBL-interacting serine threonine-protein kinase 6-like
		CUUC63974	-2.2634	-1.72876	HVA22-like protein A-like
		CUUC62152	-2.27126	-3.41717	ABC transporter G family member 11-like
		CUUC84135	-2.31977	-1.90342	Ethylene-insensitive protein 2-like
		CUUC62050	-2.34414	-5.59973	NADPH oxidase
		CUUC61681	-2.34694	-1.88316	Mitogen-activated protein kinase kinase
		CUUC102258	-2.34869	-4.3846	Aquaporin PIP2-1-like
		CUUC117280	-2.34952	-3.48279	Annexin D4-like
		CUUC102263	-2.3547	-5.11151	Aquaporin PIP2-2-like
		CUUC90756	-2.35901	-2.82378	Hydroquinone glucosyltransferase-like
		CUUC110362	-2.41711	-2.85297	Glycine-rich protein 2-like
		CUUC63571	-2.43248	-4.41423	Peptide transporter PTR3-A-like
		CUUC111867	-2.55201	-2.80174	S-adenosylmethionine synthase 1-like isoform 1
		CUUC90701	-2.57884	-3.05102	DNA-binding protein
		CUUC105546	-2.6312	-3.80351	Alpha tubulin 1
		CUUC97668	-2.68484	-2.13772	CBL-interacting serine threonine-protein kinase 6-like
		CUUC89537	-2.68586	-5.079	Annexin D2-like
		CUUC90758	-2.68964	-2.52726	Hydroquinone glucosyltransferase-like
		CUUC64002	-2.78547	-3.68238	ABC transporter G family member 15-like
		CUUC97104	-2.84377	-1.70751	RNA-binding protein
		CUUC65821	-2.89131	-2.01955	Two-pore channel 1
		CUUC108405	-2.97368	-2.98663	ATPase plasma membrane-type-like
		CUUC108408	-3.06619	-3.98224	ATPase plasma membrane-type-like
		CUUC100605	-3.07974	-3.51448	Transcription factor MYB44-like
		CUUC99495	-3.0863	-5.02367	Pollen-specific protein C13-like
		CUUC90755	-3.08658	-2.22177	Hydroquinone glucosyltransferase-like
		CUUC85465	-3.10841	-3.90939	Gibberellin-regulated protein 14-like
		CUUC108955	-3.32728	-2.54761	TPR repeat-containing thioredoxin TTL1-like
		CUUC96385	-3.3421	-4.09919	Mitogen-activated protein kinase homolog NTF6-like
		CUUC99250	-3.38155	-1.67424	Chitinase-like protein 1-like
		CUUC115275	-3.40565	-3.46434	Fasciclin-like arabinogalactan protein 4-like
		CUUC114523	-3.44187	-1.89534	CBL-interacting serine threonine-protein kinase 1-like
		CUUC108404	-3.45555	-4.21179	ATPase plasma membrane-type-like
		CUUC77693	-3.48898	-8.08243	Allene oxide cyclase chloroplastic-like
		CUUC109151	-3.62524	-2.92078	Probable WRKY transcription factor 57-like
		CUUC108406	-3.65597	-2.61652	ATPase plasma membrane-type-like
		CUUC86813	-3.90219	-5.21319	Glutathione S-transferase
		CUUC96862	-4.13972	-7.09313	3-ketoacyl-CoA synthase 11-like
		CUUC64279	-4.17061	-3.08729	Protein MID1-complementing activity 1-like
		CUUC96861	-4.19152	-4.9633	Beta-ketoacyl-CoA synthase
		CUUC97664	-4.21293	-4.20543	CBL-interacting serine threonine-protein kinase 6-like
		CUUC90732	-4.78753	-3.20773	Receptor-like protein kinase At1g72540-like
		CUUC86633	-5.43758	-8.37834	Mitogen-activated protein kinase kinase kinase 3-like
Biological process	GO:0071554 Cell wall organization or biogenesis	CUUC104134	-1.5298	-2.9696	LysM domain receptor-like kinase 4-like
	P value: 3,8E-4, FDR: 2,6E-2	CUUC108157	-1.54568	-3.53043	Glycosyltransferase 2-like
		CUUC100808	-1.55502	-2.51201	Alpha-1,4-glucan-protein synthase
		CUUC106678	-1.59694	-1.99481	Oligopeptide transporter 3-like
		CUUC96080	-1.6108	-2.49068	Probable methyltransferase PMT8-like
		CUUC112477	-1.6449	-2.31907	Protein COBRA-like
		CUUC65369	-1.71229	-1.55766	LRR receptor-like serine threonine-protein kinase FEI 1-like
		CUUC87518	-1.73757	-2.46849	Isoform 1
		CUUC103835	-1.74705	-2.70501	Probable methyltransferase PMT14-like
		CUUC110482	-1.81247	-3.71326	3-ketoacyl-CoA synthase 6-like
		CUUC112478	-1.96255	-1.53163	Protein COBRA-like
		CUUC114022	-2.02024	-2.41878	Galacturonosyltransferase 8-like
		CUUC119325	-2.16263	-1.6184	VQ motif-containing protein
		CUUC117933	-2.22347	-2.89907	Callose synthase 12-like
		CUUC107514	-2.22839	-2.10239	Pyruvate kinase isozyme chloroplastic-like
		CUUC101703	-2.30412	-3.98834	Uridine diphosphate glucose dehydrogenase
		CUUC118191	-2.34425	-3.45097	Xyloglucan galactosyltransferase KATAMARI1 homolog
		CUUC115800	-2.34786	-1.6788	Probable pectate lyase 12-like
		CUUC65009	-2.48815	-3.03346	Probable beta-1,3-galactosyltransferase 20-like
		CUUC115324	-2.56677	-3.62921	Xyloglucan galactosyltransferase KATAMARI1-like
		CUUC112955	-2.56877	-2.85984	Probable pectinesterase pectinesterase inhibitor 34-like
		CUUC118416	-2.57684	-1.84026	Probable inactive receptor kinase At5g10020-like
		CUUC105797	-2.62775	-2.69863	Stearoyl-ACP desaturase
		CUUC110017	-2.73502	-4.11881	Uncharacterized LOC101220016
		CUUC62899	-2.74648	-3.54652	Uncharacterized LOC101220017
		CUUC110254	-2.74959	-3.57014	Aspartyl protease family protein
		CUUC63523	-2.79423	-2.46127	Protein COBRA-like
		CUUC117339	-2.83301	-3.73337	Uncharacterized protein LOC101228487
		CUUC65821	-2.89131	-2.01955	Two-pore channel 1
		CUUC99495	-3.0863	-5.02367	Pollen-specific protein C13-like
		CUUC60453	-3.1523	-2.2284	Fiber protein FB34
		CUUC102907	-3.23882	-3.25316	Alpha-expansin 13
		CUUC106294	-3.25088	-3.79671	Monocopper oxidase-like protein SKU5-like
		CUUC65445	-3.29611	-3.75512	Receptor-like serine threonine-protein kinase ALE2-like
		CUUC99250	-3.38155	-1.67424	Chitinase-like protein 1-like
		CUUC99908	-3.46143	-5.39163	Pectinesterase 3-like
		CUUC117676	-3.64007	-4.3197	Probable pectin methyltransferase QUA2-like
		CUUC108406	-3.65597	-2.61652	ATPase plasma membrane-type-like
		CUUC99907	-3.67088	-5.86832	Pectinesterase 3-like
		CUUC112959	-3.67997	-3.46362	Pectinesterase 3-like
		CUUC84579	-3.70023	-3.06531	LysM domain-containing GPI-anchored protein 1-like
		CUUC115133	-3.71601	-5.67655	ABC transporter G family member 36-like
		CUUC106206	-3.77632	-5.21106	Pectin methylesterase 4
		CUUC102906	-3.78499	-3.16168	Alpha-expansin 13
		CUUC114902	-3.86615	-3.30642	Transcription factor MYB21-like
		CUUC93386	-3.9257	-4.58405	Xyloglucan endotransglycosylase
		CUUC88157	-4.05272	-2.73448	MYB-related protein 315-like
		CUUC100074	-4.23188	-3.71026	Fasciclin-like arabinogalactan protein 8-like
		CUUC60631	-4.53111	-3.24246	Alpha-expansin 5
		CUUC110018	-4.66567	-3.83557	Domain of Uncharacterized protein function (DUF23)
		CUUC111831	-4.6903	-3.85525	Leucine-rich repeat receptor-like serine threonine-protein kinase BAM1-like
		CUUC110760	-4.74361	-3.42562	Protein IRX15-like
		CUUC99174	-4.77012	-6.63556	Dof zinc finger protein
		CUUC112957	-5.08687	-6.97202	Pectin methylesterase
		CUUC62900	-5.25055	-4.47896	Uncharacterized LOC101220016
		CUUC103814	-5.67177	-3.89645	LRR receptor-like serine threonine-protein kinase erecta-like
		CUUC103815	-5.69375	-3.29263	LRR receptor-like serine threonine-protein kinase erecta-like
		CUUC64333	-5.84682	-4.97063	Pectinesterase pectinesterase inhibitor-like
		CUUC64853	-5.87047	-6.3135	Beta-galactosidase 3-like
Biological process	GO:0080167 Response to karrikin	CUUC62256	-1.52155	-5.38252	MYB-related protein 306-like
	P value: 1,8E-8, FDR: 5,7E-6	CUUC116002	-1.56675	-1.50191	Probable galactinol--sucrose galactosyltransferase 2-like
		CUUC86939	-1.69811	-1.94334	Omega-3 fatty acid desaturase
		CUUC91448	-2.00883	-2.35315	Uncharacterized membrane protein YMR155W-like
		CUUC62740	-2.08956	-1.86431	Heat shock protein 70
		CUUC62739	-2.10012	-2.0256	Heat shock protein 70
		CUUC102056	-2.23162	-1.9882	Probable ribose-5-phosphate isomerase-like
		CUUC96045	-2.28966	-4.75546	Leucoanthocyanidin dioxygenase-like
		CUUC102497	-2.2994	-2.4462	Flavonol synthase
		CUUC103612	-2.55429	-2.5098	Heat shock protein 70
		CUUC109413	-2.57576	-4.50081	Heat shock cognate 70 kDa protein
		CUUC104242	-2.65848	-2.00703	GDT1-like protein 4-like
		CUUC110254	-2.74959	-3.57014	Aspartyl protease family protein
		CUUC64002	-2.78547	-3.68238	ABC transporter G family member 15-like
		CUUC89834	-2.82401	-5.8388	Calcium-binding protein PBP1-like
		CUUC61118	-2.86833	-3.19844	Chlorophyll a-b binding protein chloroplastic-like
		CUUC61893	-2.8772	-4.43865	L-ascorbate oxidase homolog
		CUUC110380	-2.96163	-3.57613	Uncharacterized protein LOC101219952
		CUUC100394	-2.96724	-4.68304	3-ketoacyl-CoA synthase 10-like
		CUUC92306	-3.08138	-3.3642	CASP-like protein vit_01s0010g01870-like
		CUUC99537	-3.10407	-3.9289	Chlorophyll a-b binding protein chloroplastic-like
		CUUC106895	-3.11143	-4.70501	Protein exordium like 3
		CUUC92835	-3.13403	-4.68282	Gibberellin-regulated protein
		CUUC111187	-3.60377	-2.86274	Stachyose synthase-like
		CUUC86813	-3.90219	-5.21319	Glutathione S-transferase
		CUUC88370	-3.93955	-3.43429	Uncharacterized protein LOC101219952
		CUUC99538	-4.10303	-3.67724	Chlorophyll a-b binding protein chloroplastic-like
		CUUC88371	-4.29917	-3.34663	Uncharacterized protein LOC101219952
		CUUC60655	-4.84441	-4.65864	B-type cyclin
Biological process	GO:0009611 Response to wounding	CUUC92693	-1.55643	-2.16678	Phosphatidylcholine transfer protein
	P value: 3,4E-4, FDR: 2,5E-2	CUUC96089	-1.72895	-3.80792	Protein TIFY 9-like
		CUUC111040	-1.82454	-3.89058	Auxin-responsive protein IAA14-like
		CUUC107253	-1.84601	-2.00377	Squalene monooxygenase-like
		CUUC104046	-1.86311	-1.62722	Transcription factor MYC2-like
		CUUC104597	-1.94469	-3.71665	Phospho-2-dehydro-3-deoxyheptonate aldolase chloroplastic-like
		CUUC100784	-2.00647	-3.10235	Fatty acid hydroperoxide lyase
		CUUC111042	-2.19098	-3.74743	Auxin-responsive protein
		CUUC62152	-2.27126	-3.41717	ABC transporter G family member 11-like
		CUUC62050	-2.34414	-5.59973	NADPH oxidase
		CUUC61681	-2.34694	-1.88316	Mitogen-activated protein kinase kinase
		CUUC63571	-2.43248	-4.41423	Peptide transporter PTR3-A-like
		CUUC111048	-2.46864	-4.27236	Linoleate 13S-lipoxygenase 3-chloroplastic-like
		CUUC76510	-2.54954	-5.69562	Cytochrome P450 94A1-like
		CUUC90701	-2.57884	-3.05102	DNA-binding protein
		CUUC79241	-2.74141	-4.86104	OPC-8:0 ligase 1
		CUUC104394	-2.82685	-7.78019	Allene oxide synthase
		CUUC101776	-2.9384	-3.33553	Chalcone synthase
		CUUC96385	-3.3421	-4.09919	Mitogen-activated protein kinase homolog NTF6-like
		CUUC100878	-3.48191	-3.71798	Receptor like protein kinase-like
		CUUC109732	-3.56053	-3.9761	1-aminocyclopropane-1-carboxylate synthase
		CUUC76447	-4.07315	-2.9824	Indole-3-acetic acid inducible 16
		CUUC96862	-4.13972	-7.09313	3-ketoacyl-CoA synthase 11-like
		CUUC96861	-4.19152	-4.9633	Beta-ketoacyl-CoA synthase
		CUUC90732	-4.78753	-3.20773	Receptor-like protein kinase At1g72540-like
Biological process	GO:0009765 Photosynthesis, light harvesting	CUUC74525	-1.50772	-2.51323	Chlorophyll a b binding protein
	P value: 1,8E-18, FDR: 4,7E-15	CUUC100637	-1.6236	-2.19666	Chlorophyll a-b binding protein CP24 chloroplastic-like
		CUUC100632	-1.92652	-2.92836	Chlorophyll a-b binding protein chloroplastic-like
		CUUC86272	-2.11323	-4.15148	Chlorophyll a-b binding protein chloroplastic-like
		CUUC92153	-2.40977	-4.54362	Chlorophyll a-b binding protein chloroplastic-like
		CUUC98216	-2.60308	-3.77057	Thylakoid lumenal protein chloroplastic-like
		CUUC98215	-2.73207	-4.01619	Thylakoid lumenal protein chloroplastic-like
		CUUC100614	-2.85268	-3.20208	Chlorophyll a-b binding protein chloroplastic-like
		CUUC61118	-2.86833	-3.19844	Chlorophyll a-b binding protein chloroplastic-like
		CUUC99537	-3.10407	-3.9289	Chlorophyll a-b binding protein chloroplastic-like
		CUUC92154	-3.135	-3.79117	Chlorophyll a-b binding protein chloroplastic-like
		CUUC100613	-3.47028	-4.85464	Chlorophyll a-b binding protein chloroplastic-like
		CUUC92155	-3.55642	-3.6002	Chlorophyll a-b binding protein chloroplastic-like
		CUUC106471	-3.75874	-5.8247	Chlorophyll a-b binding protein chloroplastic-like
		CUUC100905	-3.98498	-4.46243	Chlorophyll a-b binding protein chloroplastic-like
		CUUC106999	-4.08579	-5.65403	Chlorophyll a b binding protein
		CUUC99538	-4.10303	-3.67724	Chlorophyll a-b binding protein chloroplastic-like
		CUUC85575	-4.4963	-6.193	Chlorophyll a-b binding protein chloroplastic-like
		CUUC85574	-5.47898	-6.01269	Chlorophyll a-b binding protein chloroplastic-like
		CUUC100633	-5.851	-6.57364	Chlorophyll a-b binding protein chloroplastic-like
		CUUC105594	-6.35447	-5.46603	Chlorophyll a-b binding protein chloroplastic-like
		CUUC100631	-6.44853	-7.14984	Chlorophyll a-b binding protein chloroplastic-like
		CUUC105596	-6.66774	-6.1594	Chlorophyll a-b binding protein chloroplastic-like
Biological process	GO:0045488 Pectin metabolic process	CUUC95836	-1.59432	-2.79245	Cotton-Golgi related protein 3
	P value: 8,2E-5, FDR: 1,0E-2	CUUC114022	-2.02024	-2.41878	Galacturonosyltransferase 8-like
		CUUC101703	-2.30412	-3.98834	Uridine diphosphate glucose dehydrogenase
		CUUC112955	-2.56877	-2.85984	Probable pectinesterase pectinesterase inhibitor 34-like
		CUUC117339	-2.83301	-3.73337	Uncharacterized protein LOC101228487
		CUUC99908	-3.46143	-5.39163	Pectinesterase 3-like
		CUUC117676	-3.64007	-4.3197	Probable pectin methyltransferase QUA2-like
		CUUC99907	-3.67088	-5.86832	Pectinesterase 3-like
		CUUC112959	-3.67997	-3.46362	Pectinesterase 3-like
		CUUC106206	-3.77632	-5.21106	Pectin methylesterase 4
		CUUC93044	-4.40569	-6.46564	Cotton-Golgi related protein 3
		CUUC110018	-4.66567	-3.83557	Domain of Uncharacterized protein function (DUF23)
		CUUC99174	-4.77012	-6.63556	Dof zinc finger protein
		CUUC112957	-5.08687	-6.97202	Pectin methylesterase
		CUUC64333	-5.84682	-4.97063	Pectinesterase pectinesterase inhibitor-like
Biological process	GO:0009825 Multidimensional cell growth	CUUC108157	-1.54568	-3.53043	Glycosyltransferase 2-like
	P value: 3,2E-4, FDR: 2,4E-2	CUUC106678	-1.59694	-1.99481	Oligopeptide transporter 3-like
		CUUC96080	-1.6108	-2.49068	Probable methyltransferase PMT8-like
		CUUC112477	-1.6449	-2.31907	Protein COBRA-like
		CUUC65369	-1.71229	-1.55766	LRR receptor-like serine threonine-protein kinase FEI 1-like
		CUUC108985	-1.79073	-1.83535	SHAGGY-related protein kinase
		CUUC110482	-1.81247	-3.71326	3-ketoacyl-CoA synthase 6-like
		CUUC112478	-1.96255	-1.53163	Protein COBRA-like
		CUUC115800	-2.34786	-1.6788	Probable pectate lyase 12-like
		CUUC102907	-3.23882	-3.25316	Alpha-expansin 13
		CUUC106294	-3.25088	-3.79671	Monocopper oxidase-like protein SKU5-like
		CUUC115275	-3.40565	-3.46434	Fasciclin-like arabinogalactan protein 4-like
		CUUC102906	-3.78499	-3.16168	Alpha-expansin 13
		CUUC111831	-4.6903	-3.85525	Leucine-rich repeat receptor-like serine threonine-protein kinase BAM1-like
Biological process	GO:0015995 Chlorophyll biosynthetic process	CUUC110482	-1.81247	-3.71326	3-ketoacyl-CoA synthase 6-like
	P value: 5,2E-4, FDR: 3,4E-2	CUUC118008	-1.81729	-3.00243	Protochlorophyllide reductase chloroplastic-like
		CUUC63282	-1.83924	-2.68644	Quinone oxidoreductase-like protein chloroplastic-like
		CUUC111387	-2.04348	-2.06778	Geranylgeranyl diphosphate reductase chloroplastic-like
		CUUC113060	-2.09959	-3.58702	Magnesium-protoporphyrin IX monomethyl ester cyclase
		CUUC86853	-2.21378	-2.85222	Magnesium-chelatase subunit chloroplastic-like
		CUUC84226	-2.25881	-3.59628	ATP synthase gamma chloroplastic-like
		CUUC65251	-2.4093	-2.91317	Protochlorophyllide reductase chloroplastic-like
		CUUC60628	-2.5973	-3.87261	Peptidyl-prolyl cis-trans isomerase chloroplastic-like isoform 1
		CUUC63688	-2.68434	-4.20156	Magnesium-protoporphyrin IX monomethyl ester cyclase
		CUUC98370	-3.90746	-5.9129	Uncharacterized LOC101216438
		CUUC100213	-4.31898	-2.30952	Homeobox protein ATH1-like
		CUUC76265	-4.65373	-4.32001	Plastidic aldolase
Biological process	GO:0009639 Response to red or far red light	CUUC74525	-1.50772	-2.51323	Chlorophyll a b binding protein
	P value: 2,1E-4, FDR: 1,8E-2	CUUC110482	-1.81247	-3.71326	3-ketoacyl-CoA synthase 6-like
		CUUC86272	-2.11323	-4.15148	Chlorophyll a-b binding protein chloroplastic-like
		CUUC92153	-2.40977	-4.54362	Chlorophyll a-b binding protein chloroplastic-like
		CUUC98685	-2.56994	-3.79247	Glucose-1-phosphate adenylyltransferase large subunit chloroplastic-like
		CUUC100614	-2.85268	-3.20208	Chlorophyll a-b binding protein chloroplastic-like
		CUUC61884	-3.06405	-3.41459	Response regulator 3
		CUUC92154	-3.135	-3.79117	Chlorophyll a-b binding protein chloroplastic-like
		CUUC97224	-3.39447	-2.87306	Light-dependent short hypocotyls 1
		CUUC100613	-3.47028	-4.85464	Chlorophyll a-b binding protein chloroplastic-like
		CUUC92155	-3.55642	-3.6002	Chlorophyll a-b binding protein chloroplastic-like
		CUUC105594	-6.35447	-5.46603	Chlorophyll a-b binding protein chloroplastic-like
		CUUC105596	-6.66774	-6.1594	Chlorophyll a-b binding protein chloroplastic-like
Biological process	GO:0043481 Anthocyanin accumulation in tissues in response to UV light	CUUC108157	-1.54568	-3.53043	Glycosyltransferase 2-like
	P value: 1,9E-4, FDR: 1,7E-2	CUUC106678	-1.59694	-1.99481	Oligopeptide transporter 3-like
		CUUC96080	-1.6108	-2.49068	Probable methyltransferase PMT8-like
		CUUC112477	-1.6449	-2.31907	Protein COBRA-like
		CUUC65369	-1.71229	-1.55766	LRR receptor-like serine threonine-protein kinase FEI 1-like
		CUUC77098	-1.75186	-3.31227	ABC transporter B family member 2-like
		CUUC110482	-1.81247	-3.71326	3-ketoacyl-CoA synthase 6-like
		CUUC112478	-1.96255	-1.53163	Protein COBRA-like
		CUUC106294	-3.25088	-3.79671	Monocopper oxidase-like protein SKU5-like
		CUUC99622	-3.60454	-3.27673	ABC transporter B family member 13-like
		CUUC99620	-4.07331	-3.74944	ABC transporter B family member 13-like
		CUUC111831	-4.6903	-3.85525	Leucine-rich repeat receptor-like serine threonine-protein kinase BAM1-like
Biological process	GO:0031408 Oxylipin biosynthetic process	CUUC110482	-1.81247	-3.71326	3-ketoacyl-CoA synthase 6-like
	P value: 4,0E-7, FDR: 1,1E-4	CUUC63282	-1.83924	-2.68644	Quinone oxidoreductase-like protein chloroplastic-like
		CUUC62521	-2.34561	-4.00906	Linoleate 13S-lipoxygenase 2- chloroplastic-like
		CUUC111048	-2.46864	-4.27236	Linoleate 13S-lipoxygenase 3-1 chloroplastic-like
		CUUC111688	-2.73808	-4.07155	12-oxophytodienoate reductase 3-like
		CUUC111686	-2.81085	-3.69435	12-oxophytodienoate reductase 3-like
		CUUC116379	-3.60098	-5.21725	Probable linoleate 9S-lipoxygenase 5-like
		CUUC100213	-4.31898	-2.30952	Homeobox protein ATH1-like
		CUUC116378	-5.0488	-7.06886	Probable linoleate 9S-lipoxygenase 5-like
		CUUC116380	-5.32965	-7.16523	Probable linoleate 9S-lipoxygenase 5-like
Biological process	GO:0018298 Protein-chromophore linkage	CUUC74525	-1.50772	-2.51323	Chlorophyll a b binding protein
	P value: 4,2E-6, FDR: 8,3E-4	CUUC100632	-1.92652	-2.92836	Chlorophyll a-b binding protein chloroplastic-like
		CUUC100614	-2.85268	-3.20208	Chlorophyll a-b binding protein chloroplastic-like
		CUUC100613	-3.47028	-4.85464	Chlorophyll a-b binding protein chloroplastic-like
		CUUC106471	-3.75874	-5.8247	Chlorophyll a-b binding protein chloroplastic-like
		CUUC106999	-4.08579	-5.65403	Chlorophyll a b binding protein
		CUUC85574	-5.47898	-6.01269	Chlorophyll a-b binding protein chloroplastic-like
		CUUC100633	-5.851	-6.57364	Chlorophyll a-b binding protein chloroplastic-like
		CUUC100631	-6.44853	-7.14984	Chlorophyll a-b binding protein chloroplastic-like
Biological process	GO:0042335 Cuticle development	CUUC110482	-1.81247	-3.71326	3-ketoacyl-CoA synthase 6-like
	P value: 3,6E-4, FDR: 2,6E-2	CUUC96052	-1.92452	-2.61596	3-ketoacyl-CoA synthase 4-like
		CUUC111969	-2.86706	-2.6217	Protein eceriferum 3-like
		CUUC86490	-2.91857	-3.84454	(+)-Neomenthol dehydrogenase-like
		CUUC111968	-3.01411	-3.76874	Protein eceriferum 3-like
		CUUC65445	-3.29611	-3.75512	Receptor-like serine threonine-protein kinase ALE2-like
		CUUC96861	-4.19152	-4.9633	Beta-ketoacyl-CoA synthase
		CUUC65980	-5.63723	-5.3138	Beta-amyrin synthase
Biological process	GO:0010025 Wax biosynthetic process	CUUC110482	-1.81247	-3.71326	3-ketoacyl-CoA synthase 6-like
	P value: 3,3E-4, FDR: 2,5E-2	CUUC113084	-1.63355	-3.22044	Very-long-chain enoyl-CoA reductase-like
		CUUC64002	-2.78547	-3.68238	ABC transporter G family member 15-like
		CUUC111969	-2.86706	-2.6217	Protein eceriferum 3-like
		CUUC111968	-3.01411	-3.76874	Protein eceriferum 3-like
		CUUC110483	-5.63267	-5.92376	3-ketoacyl-CoA synthase 6-like
Biological process	GO:0010196 Nonphotochemical quenching	CUUC100637	-1.6236	-2.19666	Chlorophyll a-b binding protein CP24 chloroplastic-like
	P value: 5,8E-4, FDR: 3,7E-2	CUUC86272	-2.11323	-4.15148	Chlorophyll a-b binding protein chloroplastic-like
		CUUC105594	-6.35447	-5.46603	Chlorophyll a-b binding protein chloroplastic-like
		CUUC105596	-6.66774	-6.1594	Chlorophyll a-b binding protein chloroplastic-like
Molecular function	GO:0016758 Transferase activity, transferring hexosyl groups	CUUC102203	-1.51362	-2.22973	UDP-glycosyltransferase 74F2-like
	P value: 1,2E-4, FDR: 1,3E-2	CUUC107676	-1.53671	-2.07922	Galactinol synthase
		CUUC108157	-1.54568	-3.53043	Glycosyltransferase 2-like
		CUUC102202	-1.54575	-2.76314	UDP-glycosyltransferase 74F1-like
		CUUC100808	-1.55502	-2.51201	Alpha-1,4-glucan-protein synthase
		CUUC116002	-1.56675	-1.50191	Probable galactinol--sucrose galactosyltransferase 2-like
		CUUC62312	-1.58755	-2.15176	Protein disulfide isomerase-like 1-6-like
		CUUC105262	-1.80247	-2.71028	UDP-glucose flavonoid 3-o-glucosyltransferase 3-like
		CUUC103713	-1.87952	-1.74557	UDP-glycosyltransferase 71C4
		CUUC111182	-1.90336	-2.73449	UDP-glycosyltransferase 91A1-like
		CUUC114022	-2.02024	-2.41878	Galacturonosyltransferase 8-like
		CUUC117933	-2.22347	-2.89907	Callose synthase 12-like
		CUUC116366	-2.2744	-5.43635	Probable xyloglucan glycosyltransferase 12-like
		CUUC118191	-2.34425	-3.45097	Xyloglucan galactosyltransferase KATAMARI1 homolog
		CUUC60612	-2.42578	-2.42886	Alpha-1,4 glucan phosphorylase L chloroplastic amyloplastic-like
		CUUC65009	-2.48815	-3.03346	Probable beta-1,3-galactosyltransferase 20-like
		CUUC85967	-2.54683	-1.72263	Sucrose synthase 2-like
		CUUC109060	-2.58416	-1.76549	Transferring glycosyltransferase
		CUUC90758	-2.68964	-2.52726	Hydroquinone glucosyltransferase-like
		CUUC90758	-2.68964	-2.52726	Hydroquinone glucosyltransferase-like
		CUUC94468	-2.71537	-1.98326	Galactomannan galactosyltransferase 1-like
		CUUC103273	-2.72589	-1.86571	Galactosyltransferase family protein
		CUUC60953	-2.78699	-7.23933	Brassinosteroid-regulated protein BRU1-like
		CUUC98212	-2.93177	-3.66005	UDP-glycosyltransferase 87A1-like
		CUUC120388	-2.94803	-2.31805	Probable galacturonosyltransferase-like 7-like
		CUUC90755	-3.08658	-2.22177	Hydroquinone glucosyltransferase-like
		CUUC94418	-3.09917	-3.8637	Xyloglucan endotransglycosylase
		CUUC93046	-3.13512	-2.6518	probable galacturonosyltransferase-like 3-like
		CUUC96669	-3.44016	-1.69857	Probable galacturonosyltransferase-like 7-like
		CUUC111187	-3.60377	-2.86274	Stachyose synthase-like
		CUUC62640	-3.6187	-2.24157	Glucomannan 4-beta-mannosyltransferase
		CUUC107833	-3.8478	-3.20065	Glycosyltransferase family protein
		CUUC93386	-3.9257	-4.58405	Xyloglucan endotransglycosylase
		CUUC62642	-4.03442	-2.67725	Glucomannan 4-beta-mannosyltransferase 2-like
		CUUC93385	-4.04594	-3.62035	Xyloglucan endotransglycosylase hydrolase
		CUUC62647	-4.24243	-2.75911	Glucomannan 4-beta-mannosyltransferase 2-like
		CUUC87742	-4.25129	-7.87931	Brassinosteroid-regulated protein BRU1-like
		CUUC109059	-4.43987	-3.97779	Glucomannan 4-beta-mannosyltransferase 2-like
		CUUC108432	-4.5473	-4.90083	cellulose synthase a catalytic subunit 6
		CUUC110018	-4.66567	-3.83557	Domain of Uncharacterized protein function (DUF23)
		CUUC108433	-4.68082	-3.99226	Cellulose synthase a catalytic subunit 6
		CUUC116364	-4.68581	-6.86389	Probable xyloglucan glycosyltransferase 12-like
		CUUC92879	-4.93772	-2.86356	Xyloglucan endotransglucosylase hydrolase protein 9
		CUUC62644	-5.21301	-3.62886	Glucomannan 4-beta-mannosyltransferase 2-like
		CUUC104864	-5.39084	-6.37614	UDP-glycosyltransferase 82A1-like
		CUUC108212	-5.40107	-3.48473	UDP-glycosyltransferase 90A1-like
Molecular function	GO:0016168 Chlorophyll binding	CUUC87191	-1.53162	-3.77606	Photosystem I reaction center subunit chloroplastic-like
	P value: 5,7E-11, FDR: 3,4E-8	CUUC74525	-1.50772	-2.51323	Chlorophyll a b binding protein
		CUUC100632	-1.92652	-2.92836	Chlorophyll a-b binding protein chloroplastic-like
		CUUC100614	-2.85268	-3.20208	Chlorophyll a-b binding protein chloroplastic-like
		CUUC100613	-3.47028	-4.85464	Chlorophyll a-b binding protein chloroplastic-like
		CUUC92155	-3.55642	-3.6002	Chlorophyll a-b binding protein chloroplastic-like
		CUUC106471	-3.75874	-5.8247	Chlorophyll a-b binding protein chloroplastic-like
		CUUC106999	-4.08579	-5.65403	Chlorophyll a b binding protein
		CUUC85575	-4.4963	-6.193	Chlorophyll a-b binding protein chloroplastic-like
		CUUC85574	-5.47898	-6.01269	Chlorophyll a-b binding protein chloroplastic-like
		CUUC100633	-5.851	-6.57364	Chlorophyll a-b binding protein chloroplastic-like
		CUUC105594	-6.35447	-5.46603	Chlorophyll a-b binding protein chloroplastic-like
		CUUC100631	-6.44853	-7.14984	Chlorophyll a-b binding protein chloroplastic-like
Molecular function	GO:0009922 Fatty acid elongase activity	CUUC113084	-1.63355	-3.22044	Very-long-chain enoyl-CoA reductase-like
	P value: 3,1E-5, FDR: 4,6E-3	CUUC110482	-1.81247	-3.71326	3-ketoacyl-CoA synthase 6-like
		CUUC96862	-4.13972	-7.09313	3-ketoacyl-CoA synthase 11-like
		CUUC96861	-4.19152	-4.9633	Beta-ketoacyl-CoA synthase
		CUUC110483	-5.63267	-5.92376	3-ketoacyl-CoA synthase 6-like
Molecular function	GO:0005199 Structural constituent of cell wall	CUUC109740	-2.87124	-3.54883	Pistil-specific extensin-like
	P value: 8,9E-5, FDR: 1,1E-2	CUUC109394	-3.70517	-6.88163	Leucine-rich repeat extensin-like protein 4-like
		CUUC76833	-3.9873	-7.76717	Proline-rich cell wall protein
		CUUC104099	-5.05861	-3.49132	Chloroplast-targeted copper
		CUUC109395	-5.38928	-4.14481	Leucine-rich repeat extensin-like protein 4-like
Molecular function	GO:0046423 Allene-oxide cyclase activity	CUUC118988	-2.65563	-5.96309	Allene oxide cyclase
	P value: 7,9E-5, FDR: 1,0E-2	CUUC77693	-3.48898	-8.08243	Allene oxide cyclase chloroplastic-like
		CUUC118989	-3.62547	-8.45263	Allene oxide cyclase
Cellular component	GO:0009526 Plastid envelope	CUUC74525	-1.50772	-2.51323	Chlorophyll a b binding protein
	P value: 8,2E-4, FDR: 4,9E-2	CUUC109162	-1.51436	-2.83632	Phosphoribulokinase chloroplastic-like
		CUUC113877	-1.51541	-2.9837	Photosystem I reaction center subunit chloroplastic-like
		CUUC101537	-1.5251	-2.19574	Protein curvature thylakoid chloroplastic-like
		CUUC87191	-1.53162	-3.77606	Photosystem I reaction center subunit chloroplastic-like
		CUUC65054	-1.53493	-2.84616	Calcium-transporting ATPase chloroplastic-like
		CUUC86835	-1.55209	-4.25217	Photosystem I reaction center subunit chloroplastic-like
		CUUC88137	-1.55671	-2.50853	20 kDa chaperonin chloroplastic-like
		CUUC103097	-1.62024	-2.15206	Protein prenylyltransferase superfamily protein
		CUUC100637	-1.6236	-2.19666	Chlorophyll a-b binding protein CP24 chloroplastic-like
		CUUC86939	-1.69811	-1.94334	Omega-3 fatty acid desaturase
		CUUC113316	-1.73953	-1.71854	Acetyl-coenzyme A carboxylase carboxyl transferase subunit chloroplastic-like
		CUUC118008	-1.81729	-3.00243	Protochlorophyllide reductase chloroplastic-like
		CUUC63282	-1.83924	-2.68644	Quinone oxidoreductase-like protein chloroplastic-like
		CUUC113876	-1.87663	-3.49857	Photosystem I reaction center subunit chloroplastic-like
		CUUC96151	-1.98853	-2.36157	Protein lutein deficient chloroplastic-like
		CUUC100784	-2.00647	-3.10235	Fatty acid hydroperoxide lyase
		CUUC111387	-2.04348	-2.06778	Geranylgeranyl diphosphate reductase chloroplastic-like
		CUUC109161	-2.06152	-3.32354	Phosphoribulokinase chloroplastic-like
		CUUC114305	-2.09165	-1.64366	Bifunctional purine biosynthesis protein
		CUUC113060	-2.09959	-3.58702	Magnesium-protoporphyrin IX monomethyl ester cyclase
		CUUC77813	-2.17394	-5.61383	Steroid 5-alpha-reductase det2-like
		CUUC95909	-2.1817	-2.75205	Rhodanese-like domain-containing protein chloroplastic-like
		CUUC84226	-2.25881	-3.59628	ATP synthase gamma chloroplastic-like
		CUUC63263	-2.2996	-3.03491	Protein TIC chloroplastic-like
		CUUC65251	-2.4093	-2.91317	Protochlorophyllide reductase chloroplastic-like
		CUUC92153	-2.40977	-4.54362	Chlorophyll a-b binding protein chloroplastic-like
		CUUC96135	-2.48889	-2.67081	Catalase
		CUUC103612	-2.55429	-2.5098	Heat shock protein 70
		CUUC98685	-2.56994	-3.79247	Glucose-1-phosphate adenylyltransferase large subunit chloroplastic-like
		CUUC109413	-2.57576	-4.50081	Heat shock cognate 70 kDa protein
		CUUC102613	-2.59687	-1.62251	Protein TIC chloroplastic-like
		CUUC109143	-2.61526	-5.51363	Uncharacterized membrane protein
		CUUC118988	-2.65563	-5.96309	Allene oxide cyclase
		CUUC64896	-2.66968	-2.10393	Outer envelope pore protein 16- chloroplastic-like
		CUUC63688	-2.68434	-4.20156	Magnesium-protoporphyrin IX monomethyl ester cyclase
		CUUC110512	-2.68779	-4.52315	Photosystem I reaction center subunit IV a
		CUUC104394	-2.82685	-7.78019	Allene oxide synthase
		CUUC100614	-2.85268	-3.20208	Chlorophyll a-b binding protein chloroplastic-like
		CUUC61118	-2.86833	-3.19844	Chlorophyll a-b binding protein chloroplastic-like
		CUUC102033	-2.87201	-2.87904	Protochlorophyllide reductase chloroplastic-like
		CUUC62980	-2.89674	-3.2076	Carboxyl-terminal peptidase precursor
		CUUC99537	-3.10407	-3.9289	Chlorophyll a-b binding protein chloroplastic-like
		CUUC92154	-3.135	-3.79117	Chlorophyll a-b binding protein chloroplastic-like
		CUUC97797	-3.31395	-2.91984	Probable plastid-lipid-associated protein chloroplastic-like
		CUUC63962	-3.40354	-4.5176	Beta-carotene hydroxylase
		CUUC109144	-3.45685	-2.30334	Uncharacterized membrane protein
		CUUC100613	-3.47028	-4.85464	Chlorophyll a-b binding protein chloroplastic-like
		CUUC77693	-3.48898	-8.08243	Allene oxide cyclase chloroplastic-like
		CUUC61250	-3.49238	-2.78921	Dynamin-like protein ARC5
		CUUC92155	-3.55642	-3.6002	Chlorophyll a-b binding protein chloroplastic-like
		CUUC118989	-3.62547	-8.45263	Allene oxide cyclase
		CUUC115133	-3.71601	-5.67655	ABC transporter G family member 36-like
		CUUC74876	-3.733	-4.81867	Probable fructose-bisphosphate aldolase chloroplastic-like
		CUUC98382	-3.95289	-2.87066	Hydroxyacyl-ACP dehydrase
		CUUC99538	-4.10303	-3.67724	Chlorophyll a-b binding protein chloroplastic-like
		CUUC90833	-4.34524	-7.23451	Ribonuclease UK114-like
		CUUC76265	-4.65373	-4.32001	Plastidic aldolase
Cellular component	GO:0048046 Apoplast	CUUC109162	-1.51436	-2.83632	Phosphoribulokinase chloroplastic-like
	P value: 1,5E-4, FDR: 1,5E-2	CUUC88137	-1.55671	-2.50853	20 kDa chaperonin chloroplastic-like
		CUUC86922	-1.83384	-4.04169	Rapid alkalinization factor
		CUUC63282	-1.83924	-2.68644	Quinone oxidoreductase-like protein chloroplastic-like
		CUUC101356	-1.9076	-2.83212	GDSL esterase lipase APG-like
		CUUC109161	-2.06152	-3.32354	Phosphoribulokinase chloroplastic-like
		CUUC62740	-2.08956	-1.86431	Heat shock protein 70
		CUUC62739	-2.10012	-2.0256	Heat shock protein 70
		CUUC110654	-2.1097	-1.7136	Adenylosuccinate synthetase
		CUUC89696	-2.19143	-4.02758	Basic blue protein
		CUUC101703	-2.30412	-3.98834	Uridine diphosphate glucose dehydrogenase
		CUUC115488	-2.44054	-1.50273	Lysosomal alpha-mannosidase
		CUUC62056	-2.46189	-3.78475	Peroxidase 4-like
		CUUC91906	-2.50067	-1.66478	Beta-tubulin
		CUUC94217	-2.54985	-1.61123	Subtilisin-like protease-like
		CUUC90316	-2.55133	-6.04842	Reticuline oxidase-like
		CUUC84830	-2.55392	-3.98525	NADP-dependent malic enzyme-like
		CUUC103612	-2.55429	-2.5098	Heat shock protein 70
		CUUC109413	-2.57576	-4.50081	Heat shock cognate 70 kDa protein
		CUUC89537	-2.68586	-5.079	Annexin D2-like
		CUUC60953	-2.78699	-7.23933	Brassinosteroid-regulated protein BRU1-like
		CUUC64171	-2.83626	-1.59544	Subtilisin-like protease-like
		CUUC74595	-2.85524	-6.28897	Epidermis-specific secreted glycoprotein EP1-like
		CUUC84831	-2.97412	-4.16032	NADP-dependent malic enzyme
		CUUC94418	-3.09917	-3.8637	Xyloglucan endotransglycosylase
		CUUC91907	-3.12968	-2.24588	Partial tubulin beta chain
		CUUC64932	-3.23067	-2.6275	GDSL esterase lipase At1g29670-like
		CUUC106294	-3.25088	-3.79671	Monocopper oxidase-like protein SKU5-like
		CUUC99250	-3.38155	-1.67424	Chitinase-like protein 1-like
		CUUC76914	-3.48033	-3.81264	Uncharacterized LOC101214389
		CUUC107026	-3.62086	-4.0058	Probable cinnamyl alcohol dehydrogenase 9-like
		CUUC112959	-3.67997	-3.46362	Pectinesterase 3-like
		CUUC74876	-3.733	-4.81867	Probable fructose-bisphosphate aldolase chloroplastic-like
		CUUC93386	-3.9257	-4.58405	Xyloglucan endotransglycosylase
		CUUC93385	-4.04594	-3.62035	Xyloglucan endotransglycosylase hydrolase
		CUUC100074	-4.23188	-3.71026	Fasciclin-like arabinogalactan protein 8-like
		CUUC87742	-4.25129	-7.87931	Brassinosteroid-regulated protein BRU1-like
		CUUC87023	-4.32262	-7.28072	Uncharacterized LOC101214389
		CUUC76265	-4.65373	-4.32001	Plastidic aldolase
		CUUC92879	-4.93772	-2.86356	Xyloglucan endotransglucosylase hydrolase protein 9
		CUUC112957	-5.08687	-6.97202	Pectin methylesterase
Cellular component	GO:0009505 Plant-type cell wall	CUUC112477	-1.6449	-2.31907	Protein COBRA-like
	P value: 1,6E-8, FDR: 5,4E-6	CUUC103835	-1.74705	-2.70501	Probable methyltransferase PMT14-like
		CUUC86922	-1.83384	-4.04169	Rapid alkalinization factor
		CUUC112204	-1.95563	-2.1924	Peroxidase 63-like
		CUUC112478	-1.96255	-1.53163	Protein COBRA-like
		CUUC93613	-1.97075	-3.24292	Fasciclin-like arabinogalactan protein 6-like
		CUUC118395	-2.34711	-2.55376	o-fucosyltransferase family protein
		CUUC85555	-2.3906	-1.65938	Peroxidase 64
		CUUC61436	-2.40665	-3.84829	Exordium like 2
		CUUC115488	-2.44054	-1.50273	Lysosomal alpha-mannosidase
		CUUC64620	-2.53029	-2.58686	GDSL esterase lipase At3g26430-like
		CUUC94217	-2.54985	-1.61123	Subtilisin-like protease-like
		CUUC90316	-2.55133	-6.04842	Reticuline oxidase-like
		CUUC104499	-2.61252	-5.50546	Aspartic proteinase nepenthesin-2-like
		CUUC116862	-2.62376	-3.65462	Beta-galactosidase 1-like
		CUUC110254	-2.74959	-3.57014	Aspartyl protease family protein
		CUUC116135	-2.76921	-2.10312	GDSL esterase lipase At3g26430-like
		CUUC74595	-2.85524	-6.28897	Epidermis-specific secreted glycoprotein EP1-like
		CUUC61893	-2.8772	-4.43865	L-ascorbate oxidase homolog
		CUUC110380	-2.96163	-3.57613	Uncharacterized protein LOC101219952
		CUUC65375	-2.96318	-3.03161	o-fucosyltransferase family protein
		CUUC94418	-3.09917	-3.8637	Xyloglucan endotransglycosylase
		CUUC106895	-3.11143	-4.70501	Protein exordium like 3
		CUUC104832	-3.12922	-2.47203	Heparanase-like protein 1-like
		CUUC92883	-3.21109	-3.28141	Beta-glucosidase 44-like
		CUUC106294	-3.25088	-3.79671	Monocopper oxidase-like protein SKU5-like
		CUUC116861	-3.30088	-4.19626	Beta-galactosidase 1-like
		CUUC99908	-3.46143	-5.39163	Pectinesterase 3-like
		CUUC98457	-3.4843	-4.43711	Probable glucan endo-1,3-beta-glucosidase A6-like
		CUUC99907	-3.67088	-5.86832	Pectinesterase 3-like
		CUUC112959	-3.67997	-3.46362	Pectinesterase 3-like
		CUUC109394	-3.70517	-6.88163	Leucine-rich repeat extensin-like protein 4-like
		CUUC93386	-3.9257	-4.58405	Xyloglucan endotransglycosylase
		CUUC88370	-3.93955	-3.43429	Uncharacterized protein LOC101219952
		CUUC100074	-4.23188	-3.71026	Fasciclin-like arabinogalactan protein 8-like
		CUUC88371	-4.29917	-3.34663	Uncharacterized protein LOC101219952
		CUUC67018	-4.51645	-4.10991	Defensin Jj1-2-like
		CUUC112957	-5.08687	-6.97202	Pectin methylesterase
		CUUC103964	-5.28569	-5.77102	L-ascorbate oxidase-like
		CUUC109395	-5.38928	-4.14481	Leucine-rich repeat extensin-like protein 4-like
Cellular component	GO:0010287 Plastoglobule	CUUC74525	-1.50772	-2.51323	Chlorophyll a b binding protein
	P value: 9,3E-20, FDR: 3,6E-16	CUUC113877	-1.51541	-2.9837	Photosystem I reaction center subunit chloroplastic-like
		CUUC86835	-1.55209	-4.25217	Photosystem I reaction center subunit chloroplastic-like
		CUUC100637	-1.6236	-2.19666	Chlorophyll a-b binding protein CP24 chloroplastic-like
		CUUC113876	-1.87663	-3.49857	Photosystem I reaction center subunit chloroplastic-like
		CUUC100632	-1.92652	-2.92836	Chlorophyll a-b binding protein chloroplastic-like
		CUUC86272	-2.11323	-4.15148	Chlorophyll a-b binding protein chloroplastic-like
		CUUC114774	-2.19285	-1.84918	Phytoene synthase
		CUUC92153	-2.40977	-4.54362	Chlorophyll a-b binding protein chloroplastic-like
		CUUC110512	-2.68779	-4.52315	Photosystem I reaction center subunit IV a
		CUUC100614	-2.85268	-3.20208	Chlorophyll a-b binding protein chloroplastic-like
		CUUC61118	-2.86833	-3.19844	Chlorophyll a-b binding protein chloroplastic-like
		CUUC99537	-3.10407	-3.9289	Chlorophyll a-b binding protein chloroplastic-like
		CUUC92154	-3.135	-3.79117	Chlorophyll a-b binding protein chloroplastic-like
		CUUC100613	-3.47028	-4.85464	Chlorophyll a-b binding protein chloroplastic-like
		CUUC92155	-3.55642	-3.6002	Chlorophyll a-b binding protein chloroplastic-like
		CUUC64178	-4.008	-4.02208	Phytoene synthase
		CUUC99538	-4.10303	-3.67724	Chlorophyll a-b binding protein chloroplastic-like
		CUUC85575	-4.4963	-6.193	Chlorophyll a-b binding protein chloroplastic-like
		CUUC76265	-4.65373	-4.32001	Plastidic aldolase
		CUUC85574	-5.47898	-6.01269	Chlorophyll a-b binding protein chloroplastic-like
		CUUC100633	-5.851	-6.57364	Chlorophyll a-b binding protein chloroplastic-like
		CUUC105594	-6.35447	-5.46603	Chlorophyll a-b binding protein chloroplastic-like
		CUUC105596	-6.66774	-6.1594	Chlorophyll a-b binding protein chloroplastic-like
Cellular component	GO:0009538 Photosystem I reaction center	CUUC113877	-1.51541	-2.9837	Photosystem I reaction center subunit chloroplastic-like
	P value: 1,1E-4, FDR: 1,2E-2	CUUC86835	-1.55209	-4.25217	Photosystem I reaction center subunit chloroplastic-like
		CUUC113876	-1.87663	-3.49857	Photosystem I reaction center subunit chloroplastic-like
		CUUC110512	-2.68779	-4.52315	Photosystem I reaction center subunit IV a
Cellular component	GO:0009783 Photosystem II antenna complex	CUUC86272	-2.11323	-4.15148	Chlorophyll a-b binding protein chloroplastic-like
	P value: 7,9E-5, FDR: 1,0E-2	CUUC105594	-6.35447	-5.46603	Chlorophyll a-b binding protein chloroplastic-like
		CUUC105596	-6.66774	-6.1594	Chlorophyll a-b binding protein chloroplastic-like
Cellular component	GO:0009517 PSII associated light-harvesting complex II	CUUC86272	-2.11323	-4.15148	Chlorophyll a-b binding protein chloroplastic-like
	P value: 3,1E-4, FDR: 2,4E-2	CUUC105594	-6.35447	-5.46603	Chlorophyll a-b binding protein chloroplastic-like
		CUUC105596	-6.66774	-6.1594	Chlorophyll a-b binding protein chloroplastic-like
